# Supplementary material for: oriTDB: a database of the origin-of-transfer regions of bacterial mobile genetic elements
Source: Nucleic Acids Res. 2024 Oct 7;53(D1):D163–8. doi: 10.1093/nar/gkae869 (PMC11701681; doi:10.1093/nar/gkae869)
Supplement: gkae869_Supplemental_Files [file gkae869_supplemental_files.zip]

Archive with 3 entries (3 files):
- Supplementary_file.pdf
- Table S4.xlsx
- Table S5.xlsx
