# Supplementary material for: oriTDB: a database of the origin-of-transfer regions of bacterial mobile genetic elements
Source: Nucleic Acids Res. 2024 Oct 7;53(D1):D163–8. doi: 10.1093/nar/gkae869 (PMC11701681; doi:10.1093/nar/gkae869)
Supplement: gkae869_Supplemental_Files [file gkae869_supplemental_files.zip › Table S4.xlsx]

## Sheet: Conjugative
Table S4. Species distribution and categorized cargo genes of the conjugative, mobilizable (oriT) and mobilizable (oriT+relaxase) plasmids
Plasmid sequence taken from NCBI	NCBI Accession number	Species	Acquired antibiotic resistance gene	Virulence factor gene	Anti-CRISPR gene	Metal resistance gene	Degradation gene	Symbiosis gene
Erwinia amylovora strain EaA-11 plasmid pEL60, whole genome shotgun sequence	NZ_JAAEUV010000003	Erwinia amylovora	-	-	AcrIIA8	-	-	-
Escherichia coli strain PH-2670-18 plasmid pUnk_2670, whole genome shotgun sequence	NZ_WLVN01000005	Escherichia coli	dfrA14,sul2,aph(3'')-Ib,aph(6)-Id,blaTEM-1B,sitABCD,sitABCD,sitABCD,sitABCD	iroB,iroC,iroD,iroE,iroN,iutA,iucC,iucB,iucA	-	yfeC	-	-
Escherichia coli strain IN-MR362R1 plasmid pmcr-1.1, whole genome shotgun sequence	NZ_JALKVW010000002	Escherichia coli	mcr-1.1,tet(A),floR,aph(6)-Id,aph(3'')-Ib,aph(3')-Ia,ant(3'')-Ia,sul3,aadA2,blaTEM-1B,mph(A),dfrA14	-	-	terW,terZ,terA,terB,terC,terD,terE	-	-
Escherichia coli strain IN-MR725R1 plasmid pmcr-1.1, whole genome shotgun sequence	NZ_JALKWC010000003	Escherichia coli	mcr-1.1,aadA2,cmlA1,ant(3'')-Ia,sul3,blaTEM-1B	-	-	terW,terZ,terA,terB,terC,terD,terE	-	-
Escherichia coli strain IN-MR750R3 plasmid pmcr-1.1, whole genome shotgun sequence	NZ_JALKWI010000009	Escherichia coli	mcr-1.1,tet(A),mph(A),dfrA14	-	-	terW,terZ,terA,terB,terC,terD,terE	-	-
Escherichia coli strain IN-MR725R2 plasmid pmcr-1.1, whole genome shotgun sequence	NZ_JALKWD010000002	Escherichia coli	mcr-1.1,aadA2,cmlA1,ant(3'')-Ia,sul3,blaTEM-1B	-	-	terW,terZ,terA,terB,terC,terD,terE	-	-
Escherichia coli strain IN-MR680R1 plasmid pmcr-1.1, whole genome shotgun sequence	NZ_JALKWA010000002	Escherichia coli	mcr-1.1,tet(A),floR,aph(6)-Id,aph(3'')-Ib,aph(3')-Ia,ant(3'')-Ia,sul3,aadA2,blaTEM-1B,mph(A),dfrA14	-	-	terW,terZ,terA,terB,terC,terD,terE	-	-
Escherichia coli strain IN-MR361R1 plasmid pmcr-1.1, whole genome shotgun sequence	NZ_JALKVV010000002	Escherichia coli	mcr-1.1,tet(A),floR,aph(6)-Id,aph(3'')-Ib,aph(3')-Ia,ant(3'')-Ia,sul3,aadA2,blaTEM-1B,mph(A),dfrA14	-	-	terW,terZ,terA,terB,terC,terD,terE	-	-
Escherichia coli strain IN-MR750R1 plasmid pmcr-1.1, whole genome shotgun sequence	NZ_JALKWG010000002	Escherichia coli	mcr-1.1,tet(A),mph(A),dfrA14	-	-	terW,terZ,terA,terB,terC,terD,terE	-	-
Escherichia coli strain IN-MR725R3 plasmid pmcr-1.1, whole genome shotgun sequence	NZ_JALKWE010000002	Escherichia coli	mcr-1.1,aadA2,cmlA1,ant(3'')-Ia,sul3,blaTEM-1B	-	-	terW,terZ,terA,terB,terC,terD,terE	-	-
Escherichia coli strain IN-MR674R1 plasmid pmcr-1.1, whole genome shotgun sequence	NZ_JALKVZ010000002	Escherichia coli	mcr-1.1,tet(A),floR,aph(6)-Id,aph(3'')-Ib,aph(3')-Ia,ant(3'')-Ia,sul3,aadA2,blaTEM-1B,mph(A),dfrA14	-	-	terW,terZ,terA,terB,terC,terD,terE	-	-
Escherichia coli strain IN-MR727R1 plasmid pmcr-1.1, whole genome shotgun sequence	NZ_JALKWF010000002	Escherichia coli	mcr-1.1,aadA2,cmlA1,ant(3'')-Ia,sul3,blaTEM-1B	-	-	terW,terZ,terA,terB,terC,terD,terE	-	-
Escherichia coli strain IN-MR750R4 plasmid pmcr-1.1, whole genome shotgun sequence	NZ_JALKWJ010000002	Escherichia coli	mcr-1.1,aadA2,cmlA1,ant(3'')-Ia,sul3,blaTEM-1B	-	-	terW,terZ,terA,terB,terC,terD,terE	-	-
Escherichia coli strain IN-MR750R2 plasmid pmcr-1.1, whole genome shotgun sequence	NZ_JALKWH010000003	Escherichia coli	mcr-1.1,aadA2,cmlA1,ant(3'')-Ia,sul3,blaTEM-1B	-	-	terW,terZ,terA,terB,terC,terD,terE	-	-
Escherichia coli strain IN-MR683R1 plasmid pmcr-1.1, whole genome shotgun sequence	NZ_JALKWB010000002	Escherichia coli	mcr-1.1,tet(A),tet(A),floR,aph(6)-Id,aph(3'')-Ib,aph(3')-Ia,ant(3'')-Ia,sul3,aadA2,blaTEM-1B,mph(A),dfrA14	-	-	terW,terZ,terA,terB,terC,terD,terE	-	-
Enterococcus faecium strain BR-MHR218 map unlocalized plasmid prep22 32, whole genome shotgun sequence	NZ_JAODSZ010000032	Enterococcus faecium	tet(L),tet(M)	-	-	-	-	-
Klebsiella pneumoniae strain HA15pKpn map unlocalized plasmid pDCCK1-KPC NODE_29_length_65491_cov_46.853239, whole genome shotgun sequence	NZ_JAODVI010000029	Klebsiella pneumoniae	blaKPC-2	-	-	-	-	-
Escherichia coli strain ZJ623 map unlocalized plasmid pZJ623 B4_389_1_(paired)_contig_104, whole genome shotgun sequence	NZ_MCFY01000007	Escherichia coli	mcr-1.1	-	-	-	-	-
Escherichia coli strain 21222 plasmid p1_21222, whole genome shotgun sequence	NZ_JAKLTC010000002	Escherichia coli	sul2,aph(3')-Ia,aph(6)-Id,aph(3'')-Ib,tet(B),blaTEM-1B,sitABCD,sitABCD,sitABCD,sitABCD,sitABCD	iutA	-	-	-	-
Escherichia coli strain 21222 plasmid p2_21222, whole genome shotgun sequence	NZ_JAKLTC010000003	Escherichia coli	blaCTX-M-27,blaLAP-2,qnrS1,blaCTX-M-27,blaLAP-2,qnrS1,blaCTX-M-27,blaLAP-2,qnrS1	-	-	-	-	-
Klebsiella pneumoniae strain BA6039 map unlocalized plasmid pIncFII 19, whole genome shotgun sequence	NZ_JANTIB010000019	Klebsiella pneumoniae	-	-	-	-	-	-
Enterobacter hormaechei subsp. xiangfangensis strain PLCR15 plasmid IncC, whole genome shotgun sequence	NZ_JAGQAU010000012	Enterobacter hormaechei	-	-	-	-	-	-
Enterobacter hormaechei subsp. xiangfangensis strain PLCR15 plasmid IncFII(Yp), whole genome shotgun sequence	NZ_JAGQAU010000019	Enterobacter hormaechei	-	-	-	-	-	-
Escherichia coli strain B7S75 map unlocalized plasmid unnamed2 NODE_20_length_77924_cov_125.655, whole genome shotgun sequence	NZ_RAGZ01000020	Escherichia coli	aac(3)-IId,blaTEM-1B	-	-	-	-	-
Enterobacter hormaechei subsp. xiangfangensis strain PLCR20 plasmid IncC, whole genome shotgun sequence	NZ_JAGRZM010000011	Enterobacter hormaechei	-	-	-	-	-	-
Shigella flexneri 1b strain A-6726 plasmid pA-6726-B, whole genome shotgun sequence	NZ_JASUAW010000034	Shigella flexneri	dfrA1,ant(3'')-Ia,tet(B),sul2	-	-	-	-	-
Klebsiella pneumoniae strain FK3122 map unlocalized plasmid p3122-10 10, whole genome shotgun sequence	NZ_JAOVSH010000010	Klebsiella pneumoniae	blaNDM-5,sul1,qacE,aadA2,tet(A),blaLAP-2,qnrS1,dfrA14,sul2,catA2,blaNDM-5,sul1,qacE,aadA2,tet(A)	-	-	-	-	-
Klebsiella pneumoniae strain FK3127 map unlocalized plasmid p3127-6 6, whole genome shotgun sequence	NZ_JAOVSI010000006	Klebsiella pneumoniae	-	iutA,iucC,iucB,iucA	-	terW,terZ,terA,terB,terC,terD,terE	-	-
Salmonella enterica subsp. enterica serovar Agona strain SAL 288_18 plasmid p288_18 7, whole genome shotgun sequence	NZ_JAODHS010000007	Salmonella enterica	blaTEM-1B,blaCTX-M-55	-	-	-	-	-
Rhizobium ruizarguesonis strain SM134B map unlocalized plasmid pSM134B_Rh07 p_SM134B_Rh07, whole genome shotgun sequence	NZ_SION01000007	Rhizobium ruizarguesonis	-	-	-	-	-	-
Rhizobium ruizarguesonis strain SM157C map unlocalized plasmid pSM157C_Rh03_Rh08 p_SM157C_Rh03_Rh08, whole genome shotgun sequence	NZ_SIQI01000004	Rhizobium ruizarguesonis	-	-	-	-	-	NodD,FixG,FixQ,FixO,FixN,NifN,NifE,NifK,nifD,nifH,FixA,FixB,FixC,FixX,NifA,NifT,NodJ,NodI,NodC,NodA,NodD,NodF,NodE,NodM
Rhizobium ruizarguesonis strain SM85 map unlocalized plasmid pSM85_Rh04 p_SM85_Rh04, whole genome shotgun sequence	NZ_SIMK01000005	Rhizobium ruizarguesonis	-	gmd	-	hupE2	-	NoeL
Rhizobium ruizarguesonis strain SM81 map unlocalized plasmid pSM81_Rh15 p_SM81_Rh15, whole genome shotgun sequence	NZ_SIMG01000006	Rhizobium ruizarguesonis	-	-	-	-	-	-
Rhizobium ruizarguesonis strain SM90 map unlocalized plasmid pSM90_Rh04 p_SM90_Rh04, whole genome shotgun sequence	NZ_SIMP01000005	Rhizobium ruizarguesonis	-	-	-	-	-	NodD,NodA
Rhizobium ruizarguesonis strain SM90 map unlocalized plasmid pSM90_Rh15 p_SM90_Rh15, whole genome shotgun sequence	NZ_SIMP01000006	Rhizobium ruizarguesonis	-	-	-	-	-	-
Rhizobium ruizarguesonis strain SM147B map unlocalized plasmid pSM147B_Rh04 p_SM147B_Rh04, whole genome shotgun sequence	NZ_SIPI01000005	Rhizobium ruizarguesonis	-	-	-	-	-	NodA,NodD
Rhizobium ruizarguesonis strain SM115 map unlocalized plasmid pSM115_Rh04 p_SM115_Rh04, whole genome shotgun sequence	NZ_SINO01000005	Rhizobium ruizarguesonis	-	-	-	-	-	NodD,NodA
Rhizobium ruizarguesonis strain SM132 map unlocalized plasmid pSM132_Rh08_Rh04 p_SM132_Rh08_Rh04, whole genome shotgun sequence	NZ_SIOJ01000005	Rhizobium ruizarguesonis	-	-	-	-	-	NodD
Rhizobium ruizarguesonis strain SM147A map unlocalized plasmid pSM147A_Rh04 p_SM147A_Rh04, whole genome shotgun sequence	NZ_SIPH01000005	Rhizobium ruizarguesonis	-	-	-	-	-	-
Rhizobium ruizarguesonis strain SM158 map unlocalized plasmid pSM158_Rh07 p_SM158_Rh07, whole genome shotgun sequence	NZ_SIQJ01000006	Rhizobium ruizarguesonis	-	-	-	-	-	-
Rhizobium ruizarguesonis strain SM143 map unlocalized plasmid pSM143_Rh07 p_SM143_Rh07, whole genome shotgun sequence	NZ_SIOZ01000007	Rhizobium ruizarguesonis	-	-	-	-	-	NodD
Rhizobium ruizarguesonis strain SM149C map unlocalized plasmid pSM149C_Rh08 p_SM149C_Rh08, whole genome shotgun sequence	NZ_SIPP01000006	Rhizobium ruizarguesonis	-	-	-	-	-	NodM,NodE,NodF,NodD,NodA,NodC,NodI,NodJ,NifT,NifA,FixX,FixC,FixB,FixA,nifH,nifD,NifK,NifE,NifN,FixN,FixO,FixQ,FixG,NodD
Rhizobium ruizarguesonis strain SM157B map unlocalized plasmid pSM157B_Rh08 p_SM157B_Rh08, whole genome shotgun sequence	NZ_SIQH01000006	Rhizobium ruizarguesonis	-	-	-	-	-	NodD,FixG,FixQ,FixO,FixN,NifN,NifE,NifK,nifD,nifH,FixA,FixB,FixC,FixX,NifA,NifT,NodJ,NodI,NodC,NodA,NodD,NodF,NodE,NodM
Rhizobium ruizarguesonis strain SM113 map unlocalized plasmid pSM113_Rh04 p_SM113_Rh04, whole genome shotgun sequence	NZ_SINM01000005	Rhizobium ruizarguesonis	-	-	-	-	-	NifN,NifE,NifK,nifD,nifH,FixA,FixB,FixC,FixX,NifA,NifT,NodJ,NodI,NodA,NodD
Escherichia coli strain EcSS20 map unlocalized plasmid pSS20EcIncFII NODE_23_length_66445_cov_48.046302, whole genome shotgun sequence	NZ_SDDW01000022	Escherichia coli	-	-	-	-	-	-
Rhizobium ruizarguesonis strain SM165A map unlocalized plasmid pSM165A_Rh08 p_SM165A_Rh08, whole genome shotgun sequence	NZ_SIQS01000006	Rhizobium ruizarguesonis	-	-	-	-	-	NodD,FixG,FixQ,FixO,FixN,NifN,NifE,NifK,nifD,nifH,FixA,FixB,FixC,FixX,NifA,NifT,NodJ,NodI,NodC,NodA,NodD,NodF,NodE,NodM
Rhizobium ruizarguesonis strain SM92 map unlocalized plasmid pSM92_Rh04 p_SM92_Rh04, whole genome shotgun sequence	NZ_SIMR01000005	Rhizobium ruizarguesonis	-	-	-	-	-	-
Rhizobium ruizarguesonis strain SM148B map unlocalized plasmid pSM148B_Rh08 p_SM148B_Rh08, whole genome shotgun sequence	NZ_SIPL01000006	Rhizobium ruizarguesonis	-	-	-	-	-	NodD,FixG,FixQ,FixO,FixN,NifN,NifE,NifK,nifD,nifH,FixA,FixB,FixC,FixX,NifA,NifT,NodJ,NodI,NodC,NodA,NodD,NodF,NodE,NodM
Rhizobium ruizarguesonis strain SM126B map unlocalized plasmid pSM126B_Rh08 p_SM126B_Rh08, whole genome shotgun sequence	NZ_SIOB01000005	Rhizobium ruizarguesonis	-	-	-	-	-	-
Rhizobium ruizarguesonis strain SM91 map unlocalized plasmid pSM91_Rh04 p_SM91_Rh04, whole genome shotgun sequence	NZ_SIMQ01000005	Rhizobium ruizarguesonis	-	-	-	-	-	NodD,NodA
Rhizobium ruizarguesonis strain SM107 map unlocalized plasmid pSM107_Rh22 p_SM107_Rh22, whole genome shotgun sequence	NZ_SING01000006	Rhizobium ruizarguesonis	-	-	-	-	-	-
Rhizobium ruizarguesonis strain SM95 map unlocalized plasmid pSM95_Rh04 p_SM95_Rh04, whole genome shotgun sequence	NZ_SIMU01000005	Rhizobium ruizarguesonis	-	-	-	-	-	-
Rhizobium ruizarguesonis strain SM153A map unlocalized plasmid pSM153A_Rh04 p_SM153A_Rh04, whole genome shotgun sequence	NZ_SIPX01000005	Rhizobium ruizarguesonis	-	-	-	-	-	FixA,FixB
Rhizobium ruizarguesonis strain SM153A map unlocalized plasmid pSM153A_Rh08 p_SM153A_Rh08, whole genome shotgun sequence	NZ_SIPX01000007	Rhizobium ruizarguesonis	-	-	-	-	-	NodD,FixG,FixQ,FixO,FixN,NifN,NifE,NifK,nifD,nifH,FixA,FixB,FixC,FixX,NifA,NifT,NodJ,NodI,NodC,NodA,NodD,NodF,NodE,NodM
Rhizobium ruizarguesonis strain SM149B map unlocalized plasmid pSM149B_Rh07 p_SM149B_Rh07, whole genome shotgun sequence	NZ_SIPO01000006	Rhizobium ruizarguesonis	-	-	-	-	-	NodD,FixG,FixQ,FixO,FixN
Rhizobium ruizarguesonis strain SM88 map unlocalized plasmid pSM88_Rh04 p_SM88_Rh04, whole genome shotgun sequence	NZ_SIMN01000005	Rhizobium ruizarguesonis	-	-	-	-	-	NodA,NodD
Rhizobium ruizarguesonis strain SM116 map unlocalized plasmid pSM116_Rh04 p_SM116_Rh04, whole genome shotgun sequence	NZ_SINP01000004	Rhizobium ruizarguesonis	-	-	-	-	-	NodD,NodA
Rhizobium ruizarguesonis strain SM165B map unlocalized plasmid pSM165B_Rh07 p_SM165B_Rh07, whole genome shotgun sequence	NZ_SIQT01000006	Rhizobium ruizarguesonis	-	-	-	-	-	-
Rhizobium ruizarguesonis strain SM165B map unlocalized plasmid pSM165B_Rh15 p_SM165B_Rh15, whole genome shotgun sequence	NZ_SIQT01000008	Rhizobium ruizarguesonis	-	-	-	-	-	-
Rhizobium ruizarguesonis strain SM141A map unlocalized plasmid pSM141A_Rh07 p_SM141A_Rh07, whole genome shotgun sequence	NZ_SIOX01000006	Rhizobium ruizarguesonis	-	-	-	-	-	NodD
Escherichia coli strain EcSS20 map unlocalized plasmid unnamed1 NODE_28_length_48474_cov_51.587125, whole genome shotgun sequence	NZ_SDDW01000027	Escherichia coli	-	-	-	-	-	-
Rhizobium ruizarguesonis strain SM141A map unlocalized plasmid pSM141A_Rh08 p_SM141A_Rh08, whole genome shotgun sequence	NZ_SIOX01000007	Rhizobium ruizarguesonis	-	-	-	-	-	FixB,FixA
Rhizobium ruizarguesonis strain SM122A map unlocalized plasmid pSM122A_Rh07 p_SM122A_Rh07, whole genome shotgun sequence	NZ_SINW01000006	Rhizobium ruizarguesonis	-	-	-	-	-	-
Rhizobium ruizarguesonis strain SM141A map unlocalized plasmid pSM141A_Rh17 p_SM141A_Rh17, whole genome shotgun sequence	NZ_SIOX01000008	Rhizobium ruizarguesonis	-	-	-	-	-	FixB,FixA
Rhizobium ruizarguesonis strain SM97 map unlocalized plasmid pSM97_Rh04 p_SM97_Rh04, whole genome shotgun sequence	NZ_SIMW01000005	Rhizobium ruizarguesonis	-	-	-	-	-	NodD,NodA
Rhizobium ruizarguesonis strain SM120 map unlocalized plasmid pSM120_Rh04 p_SM120_Rh04, whole genome shotgun sequence	NZ_SINT01000005	Rhizobium ruizarguesonis	-	-	-	-	-	NodD,NodA,NodI,NodJ,NifT,NifA,FixX,FixC,FixB,FixA,nifH,nifD,NifK,NifE,NifN
Rhizobium ruizarguesonis strain SM134A map unlocalized plasmid pSM134A_Rh07 p_SM134A_Rh07, whole genome shotgun sequence	NZ_SIOM01000007	Rhizobium ruizarguesonis	-	-	-	-	-	NodM,NodE,NodF,NodD,NodA,NodC,NodI,NodJ,NifT,NifA,FixX,FixC,FixB,FixA,nifH,nifD,nifD,NifE,NifN,FixN,FixO,FixQ,FixG,NodD,FixB,FixA
Rhizobium ruizarguesonis strain SM133A map unlocalized plasmid pSM133A_Rh04 p_SM133A_Rh04, whole genome shotgun sequence	NZ_SIOK01000005	Rhizobium ruizarguesonis	-	-	-	-	-	NodD,NodA
Rhizobium ruizarguesonis strain SM96 map unlocalized plasmid pSM96_Rh04 p_SM96_Rh04, whole genome shotgun sequence	NZ_SIMV01000005	Rhizobium ruizarguesonis	-	-	-	-	-	NodD,NodA
Rhizobium ruizarguesonis strain SM82 map unlocalized plasmid pSM82_Rh04 p_SM82_Rh04, whole genome shotgun sequence	NZ_SIMH01000005	Rhizobium ruizarguesonis	-	-	-	-	-	-
Rhizobium ruizarguesonis strain SM147C map unlocalized plasmid pSM147C_Rh04 p_SM147C_Rh04, whole genome shotgun sequence	NZ_SIPJ01000005	Rhizobium ruizarguesonis	-	-	-	-	-	NodA,NodD
Rhizobium ruizarguesonis strain SM166B map unlocalized plasmid pSM166B_Rh08 p_SM166B_Rh08, whole genome shotgun sequence	NZ_SIQV01000006	Rhizobium ruizarguesonis	-	-	-	-	-	NodD,FixG,FixQ,FixO,FixN,NifN,NifE,NifK,nifD,nifH,FixA,FixB,FixC,FixX,NifA,NifT,NodJ,NodI,NodC,NodA,NodD,NodF,NodE,NodM
Rhizobium ruizarguesonis strain SM109 map unlocalized plasmid pSM109_Rh04 p_SM109_Rh04, whole genome shotgun sequence	NZ_SINI01000005	Rhizobium ruizarguesonis	-	-	-	-	-	NodD,NodA
Rhizobium ruizarguesonis strain SM153C map unlocalized plasmid pSM153C_Rh08_Rh04 p_SM153C_Rh08_Rh04, whole genome shotgun sequence	NZ_SIPY01000005	Rhizobium ruizarguesonis	-	-	-	-	-	NodD
Rhizobium ruizarguesonis strain SM167 map unlocalized plasmid pSM167_Rh04 p_SM167_Rh04, whole genome shotgun sequence	NZ_SIQW01000005	Rhizobium ruizarguesonis	-	-	-	-	-	-
Rhizobium ruizarguesonis strain SM164C map unlocalized plasmid pSM164C_Rh08 p_SM164C_Rh08, whole genome shotgun sequence	NZ_SIQR01000006	Rhizobium ruizarguesonis	-	-	-	-	-	NodD,FixG,FixQ,FixO,FixN,NifN,NifE,NifK,nifD,nifH,FixA,FixB,FixC,FixX,NifA,NifT,NodJ,NodI,NodC,NodA,NodD,NodF,NodE,NodM
Rhizobium ruizarguesonis strain SM157A map unlocalized plasmid pSM157A_Rh07 p_SM157A_Rh07, whole genome shotgun sequence	NZ_SIQG01000006	Rhizobium ruizarguesonis	-	-	-	-	-	-
Rhizobium ruizarguesonis strain SM114 map unlocalized plasmid pSM114_Rh04 p_SM114_Rh04, whole genome shotgun sequence	NZ_SINN01000005	Rhizobium ruizarguesonis	-	-	-	-	-	-
Rhizobium ruizarguesonis strain SM119 map unlocalized plasmid pSM119_Rh04 p_SM119_Rh04, whole genome shotgun sequence	NZ_SINS01000005	Rhizobium ruizarguesonis	-	-	-	-	-	NodD,NodD,NodA,NifT,NifA,FixX,FixC,FixB,FixA,nifH,nifD,NifK,NifE,NifN,NodM,NodE,NodF,NodD,NodA,NodC,NodI,NodJ
Rhizobium ruizarguesonis strain SM94 map unlocalized plasmid pSM94_Rh04 p_SM94_Rh04, whole genome shotgun sequence	NZ_SIMT01000005	Rhizobium ruizarguesonis	-	-	-	-	-	NodD,NodA,NifT,NifA,FixX,FixC,FixB,FixA,nifH,nifD,NifK,NifE,NifN
Rhizobium ruizarguesonis strain SM112 map unlocalized plasmid pSM112_Rh04 p_SM112_Rh04, whole genome shotgun sequence	NZ_SINL01000004	Rhizobium ruizarguesonis	-	-	-	-	-	NodD,NodA,NodI,NodJ,NifT,NifA,FixX,FixC,FixB,FixA,nifH,nifD,NifK,NifE,NifN
Rhizobium ruizarguesonis strain SM148C map unlocalized plasmid pSM148C_Rh07 p_SM148C_Rh07, whole genome shotgun sequence	NZ_SIPM01000006	Rhizobium ruizarguesonis	-	-	-	-	-	NifN,NifE,nifD,nifD,nifH,FixA,FixB,FixC,FixX,NifA,NifT,NodJ,NodI,NodC,NodA,NodD,NodF,NodE,NodM,NodD
Rhizobium ruizarguesonis strain SM122B map unlocalized plasmid pSM122B_Rh07 p_SM122B_Rh07, whole genome shotgun sequence	NZ_SINX01000006	Rhizobium ruizarguesonis	-	-	-	-	-	NodD
Kluyvera cryocrescens strain K629 plasmid pKLU-KPC3, whole genome shotgun sequence	NZ_JAUEQX010000002	Kluyvera cryocrescens	blaKPC-3	-	-	-	-	-
Enterobacter kobei strain JCM 8580 map unlocalized plasmid pJCM_8580, whole genome shotgun sequence	NZ_MKXD01000001	Enterobacter kobei	-	-	-	pcoE,pcoS,pcoR,pcoD,pcoC,pcoB,pcoA,silP,silA,silB,silF,silC,silR,silS,silE,arsC,arsB,arsR,arsH	-	-
Klebsiella pneumoniae strain CR-KP32 plasmid pHD10226-OXA48, whole genome shotgun sequence	NZ_JAWQLS010000003	Klebsiella pneumoniae	blaOXA-48	-	-	-	-	-
Enterobacter cloacae subsp. cloacae strain MDCL 101 map Homo sapiens plasmid repA(dmsm701b-repB(R1701)), whole genome shotgun sequence	NZ_JAVLSI010000030	Enterobacter cloacae	-	-	-	-	-	-
Escherichia coli strain EcSS20 map unlocalized plasmid pSS20EcIncN NODE_36_length_28224_cov_57.773545, whole genome shotgun sequence	NZ_SDDW01000035	Escherichia coli	-	-	-	-	-	-
Klebsiella aerogenes strain EnA16186 plasmid pEnA16186_KPC2, whole genome shotgun sequence	NZ_VKNT01000070	Klebsiella aerogenes	aph(6)-Id,aph(3'')-Ib,aac(3)-IId,blaTEM-1B,blaKPC-2	-	-	-	-	-
Citrobacter freundii strain CF12908 plasmid pCF12908_KPC2, whole genome shotgun sequence	NZ_VKMA01000036	Citrobacter freundii	aph(6)-Id,aph(6)-Id,aph(3'')-Ib,aac(3)-IId,blaTEM-1B,blaKPC-2	-	-	-	-	-
Klebsiella pneumoniae strain KP11394 plasmid pKP11394_KPC2, whole genome shotgun sequence	NZ_VKNL01000120	Klebsiella pneumoniae	blaKPC-2,blaKPC-2,blaOXA-9,blaOXA-9,blaTEM-1A	-	AcrIE9	merR,merT,merP,merC,merA,merD,merE,merE,merD,merA	-	-
Klebsiella aerogenes strain EnA13139 plasmid pEnA13139_KPC2, whole genome shotgun sequence	NZ_VKNU01000063	Klebsiella aerogenes	aph(6)-Id,aph(3'')-Ib,aac(3)-IId,blaTEM-1B,blaKPC-2	-	-	-	-	-
Klebsiella aerogenes strain EnA12869 plasmid pEnA12869_KPC2, whole genome shotgun sequence	NZ_VKNV01000050	Klebsiella aerogenes	aph(6)-Id,aph(3'')-Ib,dfrA19,sul1,sul1,qacE,ARR-3,catB3,blaOXA-1,aac(6')-Ib-cr,aac(3)-IId,blaTEM-1B,blaKPC-2	-	-	-	-	-
Escherichia coli O104:H4 str. E112/10 plasmid pE11210p1 contig00041, whole genome shotgun sequence	NZ_AHAV01000218	Escherichia coli	-	-	-	-	-	-
Klebsiella pneumoniae subsp. pneumoniae DSM 30104 = JCM 1662 = NBRC 14940 strain DSM 30104 plasmid pKPt4 Contig00026, whole genome shotgun sequence	NZ_AJJI01000026	Klebsiella pneumoniae	-	-	-	-	-	-
Klebsiella variicola strain BZ19 plasmid pBZ19, whole genome shotgun sequence	NZ_JDWA01000031	Klebsiella variicola	-	-	-	-	-	-
Klebsiella pneumoniae JT4 plasmid pTR3 Contig355, whole genome shotgun sequence	NZ_JAPZ01000355	Klebsiella pneumoniae	blaNDM-1	-	-	-	-	-
Klebsiella pneumoniae strain KPC05 map unlocalized plasmid pKPC05 P51b, whole genome shotgun sequence	NZ_NTGJ01000104	Klebsiella pneumoniae	-	-	-	-	-	-
Klebsiella pneumoniae strain D3-2b-17 map unlocalized plasmid pIncL-M NODE_32_length_41987_cov_23.7598, whole genome shotgun sequence	NZ_NNCC01000032	Klebsiella pneumoniae	-	-	-	-	-	-
Klebsiella pneumoniae strain SCPM-O-B-7954 map unlocalized plasmid unnamed NODE_24_length_82154_cov_14.892, whole genome shotgun sequence	NZ_NPJW01000024	Klebsiella pneumoniae	-	-	AcrIE9	-	-	-
Klebsiella pneumoniae strain SCPM-O-B-7954 map unlocalized plasmid unnamed NODE_30_length_40780_cov_14.7247, whole genome shotgun sequence	NZ_NPJW01000030	Klebsiella pneumoniae	-	-	-	-	-	-
Escherichia coli strain FWSEC0409 map unlocalized plasmid unnamed3 FWSEC0409_contig00012, whole genome shotgun sequence	NZ_RROF01000153	Escherichia coli	sul2,aph(3'')-Ib,aph(6)-Id,tet(A),floR	-	-	-	-	-
Klebsiella pneumoniae subsp. pneumoniae strain ENT448 plasmid pMDR_448, whole genome shotgun sequence	NZ_JADPQD010000002	Klebsiella pneumoniae	qnrS1,blaTEM-1B,blaCTX-M-15,aac(3)-IIa,blaOXA-1,aac(6')-Ib-cr,catA1	-	AcrIE9	-	-	-
Klebsiella pneumoniae subsp. pneumoniae strain ENT448 plasmid pNDM1_448, whole genome shotgun sequence	NZ_JADPQD010000004	Klebsiella pneumoniae	blaNDM-1	-	-	-	-	-
Raoultella ornithinolytica strain PX02 map unlocalized plasmid unnamed1 NODE_1_length_75035_cov_157.174_component_0, whole genome shotgun sequence	NZ_NJBC01000001	Raoultella ornithinolytica	-	-	-	-	-	-
Enterobacter asburiae strain F2W map unlocalized plasmid unnamed2 NODE_22_length_68819_cov_33.545973, whole genome shotgun sequence	NZ_JACGGB010000022	Enterobacter asburiae	-	-	-	-	-	-
Escherichia coli strain FEX725 map unlocalized plasmid unnamed7 NODE_25_length_54933_cov_96.8587, whole genome shotgun sequence	NZ_PSOV01000025	Escherichia coli	-	-	-	-	-	-
Escherichia coli strain FEX725 map unlocalized plasmid unnamed6 NODE_26_length_33661_cov_52.3214, whole genome shotgun sequence	NZ_PSOV01000026	Escherichia coli	-	-	-	-	-	-
Salmonella enterica subsp. enterica serovar Infantis strain JS5 map unlocalized plasmid IncFIB(pN55391) Scaffold_2, whole genome shotgun sequence	NZ_JAKCLH010000002	Salmonella enterica	ant(3'')-Ia,qacE,sul1,tet(A)	faeI,faeH,faeF,faeE,faeD,faeC	-	merE,merD,merA,merP,merT,merR	-	-
Salmonella enterica subsp. enterica serovar Typhimurium strain StVIM map unlocalized plasmid unnamed 3 contig00028, whole genome shotgun sequence	NZ_LIDY01000028	Salmonella enterica	-	-	-	-	-	-
Verminephrobacter eiseniae strain EfG2-21 plasmid unnamed, whole genome shotgun sequence	NZ_QZDD01000002	Verminephrobacter eiseniae	-	-	-	-	-	-
Klebsiella pneumoniae strain SCPM-O-B-8044 map unlocalized plasmid unnamed NODE_38_length_40780_cov_20.0601, whole genome shotgun sequence	NZ_NPIJ01000038	Klebsiella pneumoniae	-	-	-	-	-	-
Salmonella enterica subsp. enterica serovar Typhimurium strain 97 map unlocalized plasmid unnamed1 NODE_16_length_100331_cov_111.612, whole genome shotgun sequence	NZ_JAJGZE010000016	Salmonella enterica	-	-	AcrVA2	-	-	-
Klebsiella pneumoniae strain HA7pKpn plasmid pDCCK1-KPC, whole genome shotgun sequence	NZ_JAMPTY010000024	Klebsiella pneumoniae	blaKPC-2	-	-	merR,merT,merP	-	-
Klebsiella pneumoniae strain SCPM-O-B-8045 map unlocalized plasmid unnamed NODE_22_length_82279_cov_26.8511, whole genome shotgun sequence	NZ_NPII01000022	Klebsiella pneumoniae	-	-	AcrIE9	-	-	-
Escherichia coli strain EPA165 map unlocalized plasmid unnamed EPA165_contig000015, whole genome shotgun sequence	NZ_SJTD01000026	Escherichia coli	-	-	-	-	-	-
Citrobacter sp. RHBSTW-00271 plasmid pRHBSTW-00271_2, whole genome shotgun sequence	NZ_JABXQM010000002	Citrobacter sp.	-	-	-	arsC,arsA,arsD,arsR,terE,terD,terC,terB,terA,terZ,terW	-	-
Escherichia fergusonii strain RHB08-C04 plasmid pRHB08-C04_3, whole genome shotgun sequence	NZ_JABXUZ010000003	Escherichia fergusonii	-	-	-	-	-	-
Salmonella enterica subsp. enterica serovar Infantis strain S89 plasmid pS89, whole genome shotgun sequence	NZ_JAKNRB010000002	Salmonella enterica	ant(3'')-Ia,qacE,sul1,tet(A)	faeC,faeD,faeE,faeF,faeH,faeI,fyuA,ybtE,ybtT,ybtU,irp1,irp2,ybtA,ybtP,ybtQ,ybtX,ybtS	-	merE,merD,merA,merP,merT,merR	-	-
Klebsiella pneumoniae strain K4 map unlocalized plasmid pIncFIIK 23, whole genome shotgun sequence	NZ_JAHZMD010000023	Klebsiella pneumoniae	-	-	AcrIE9	-	-	-
Klebsiella pneumoniae subsp. pneumoniae strain LC-425/19 plasmid pIT-425-FII_CZA, whole genome shotgun sequence	NZ_JANHOY010000002	Klebsiella pneumoniae	blaTEM-1A,blaKPC-3,blaKPC-3	-	AcrIE9	merA,merD,merE	-	-
Klebsiella pneumoniae strain BA27412 map unlocalized plasmid pIncFIBK 18, whole genome shotgun sequence	NZ_JACXCD010000018	Klebsiella pneumoniae	-	iroB,iroC,iroD,iroN,rmpA	-	-	-	-
Klebsiella pneumoniae strain SP4187 map unlocalized plasmid pIncFII 29, whole genome shotgun sequence	NZ_JACXCE010000029	Klebsiella pneumoniae	-	-	-	-	-	-
Salmonella enterica subsp. enterica serovar Kentucky strain 159230 map unlocalized plasmid unnamed4 contig023, whole genome shotgun sequence	NZ_VUJD01000023	Salmonella enterica	-	-	-	-	-	-
Klebsiella pneumoniae strain UMNturkey9 map unlocalized plasmid pUMNturkey9_IncAC contig_26, whole genome shotgun sequence	NZ_JRRF01000027	Klebsiella pneumoniae	floR,tet(A),aph(6)-Id,aph(3'')-Ib,sul2	-	-	-	-	-
Escherichia coli strain FWSEC0395 map unlocalized plasmid unnamed1 FWSEC0395_contig00036, whole genome shotgun sequence	NZ_RRNS01000099	Escherichia coli	-	-	-	-	-	-
Klebsiella pneumoniae strain KP4814 plasmid unnamed3, whole genome shotgun sequence	NZ_JAGGIL010000003	Klebsiella pneumoniae	blaCTX-M-15,aac(6')-Ib-cr,blaOXA-1,dfrA14,tet(D),blaTEM-1A,mph(E),msr(E),armA,sul1,qacE,aadA2,dfrA12	iucA,iucB,iucC,iutA	-	terE,terD,terC,terB,terA,terZ,terW,merR,merT,merP,merC,merA,merD,merE,merR	-	-
Klebsiella pneumoniae strain KP4814 plasmid unnamed2, whole genome shotgun sequence	NZ_JAGGIL010000004	Klebsiella pneumoniae	-	-	AcrIE9	-	-	-
Escherichia coli strain FEX675 map unlocalized plasmid unnamed5 NODE_26_length_71576_cov_83.8345, whole genome shotgun sequence	NZ_PSNU01000026	Escherichia coli	blaCMY-2	-	-	-	-	-
Escherichia coli strain FWSEC0437 map unlocalized plasmid unnamed2 FWSEC0437_contig00033, whole genome shotgun sequence	NZ_RRPF01000151	Escherichia coli	-	-	-	-	-	-
Klebsiella pneumoniae strain C1-94 plasmid pIncN_C1-94_KPC, whole genome shotgun sequence	NZ_SWIQ01000257	Klebsiella pneumoniae	sul1,qacE,aac(6')-Ib-cr,blaKPC-2	-	-	-	-	-
Klebsiella pneumoniae subsp. pneumoniae strain KP2000557 map unlocalized plasmid pKP2000557_8 2, whole genome shotgun sequence	NZ_JAENHY010000002	Klebsiella pneumoniae	-	galU,kdsA,rcsA,ybtS,ybtX,ybtQ,ybtP,ybtA,irp2,irp1,ybtU,ybtT,ybtE,fyuA,wbbO,wbbN,glf,wbbM	-	dsbB,znuA/yebL,znuC/yebM,znuB/yebI,ruvB,cutC,kpnO	-	-
Klebsiella pneumoniae subsp. pneumoniae strain KP2000557 plasmid pKP2000557_2, whole genome shotgun sequence	NZ_JAENHY010000004	Klebsiella pneumoniae	blaCTX-M-65,blaTEM-1B,rmtB,blaSHV-187,blaKPC-2	-	AcrIE9	merD,merA,merP,merT,merR	-	-
Klebsiella pneumoniae subsp. pneumoniae strain KP2000557 plasmid pKP2000557_3, whole genome shotgun sequence	NZ_JAENHY010000005	Klebsiella pneumoniae	-	-	-	-	-	-
Klebsiella pneumoniae subsp. pneumoniae strain KP2000557 plasmid pKP2000557_4, whole genome shotgun sequence	NZ_JAENHY010000006	Klebsiella pneumoniae	sul2,catA2,tet(A),blaLAP-2,qnrS1	-	-	-	-	-
Klebsiella pneumoniae strain 12 plasmid pK012_2, whole genome shotgun sequence	NZ_RSEZ01000005	Klebsiella pneumoniae	catA2,sul2,aac(3)-IId,blaTEM-1B,blaCTX-M-15,dfrA30	-	AcrIE9	-	-	-
Klebsiella quasipneumoniae strain FDAARGOS_626 plasmid unnamed1, whole genome shotgun sequence	NZ_JAAVWJ010000002	Klebsiella quasipneumoniae	-	-	-	-	-	-
Klebsiella variicola strain 33Kva16 plasmid p33Kpn16-KPC, whole genome shotgun sequence	NZ_JAGTWT010000009	Klebsiella variicola	aac(6')-Ib-cr,ARR-3,dfrA27,aadA16,qacE,sul1,qnrB6,qacE,sul1,blaKPC-2	-	-	-	-	-
Raoultella ornithinolytica strain Nonyl 4-3 map unlocalized plasmid pHNNC189-2 Raoultella_ornithinolytica_Nonyl_4-3:contig4, whole genome shotgun sequence	NZ_JAGQDL010000004	Raoultella ornithinolytica	-	-	-	pcoE,pcoS,pcoR,pcoD,pcoC,pcoB,pcoA,silP,silA,silB,silF,silC,silR,silS,silE	-	-
Raoultella ornithinolytica strain Nonyl 4-3 map unlocalized plasmid pKPYL2 Raoultella_ornithinolytica_Nonyl_4-3:contig5, whole genome shotgun sequence	NZ_JAGQDL010000005	Raoultella ornithinolytica	-	-	AcrIE9	-	-	-
Bradyrhizobium japonicum strain CNPSo 38 plasmid pBjCNPSo38b, whole genome shotgun sequence	NZ_JAXIOH010000002	Bradyrhizobium japonicum	-	wzt	AcrID1,AcrID1	-	-	-
Bradyrhizobium japonicum strain CNPSo 38 plasmid pBjCNPSo38a, whole genome shotgun sequence	NZ_JAXIOH010000004	Bradyrhizobium japonicum	-	bscN	-	-	-	-
Yersinia enterocolitica subsp. palearctica strain CFS1932 plasmid pCFS1932-2, whole genome shotgun sequence	NZ_SJZK02000012	Yersinia enterocolitica	sul2,aadA5,tet(A)	-	-	-	-	-
Escherichia coli strain 1566m1 plasmid p1566m1_A, whole genome shotgun sequence	NZ_JAJHPW010000004	Escherichia coli	mph(A),sul1,qacE,ARR-3,catB3,blaOXA-1,aac(6')-Ib-cr,aac(3)-IId,blaTEM-1B,tet(A),blaIMP-4	-	-	terW,terZ,terA,terB,terC,terD,terE,merR,merT,merP,merA,merD,merE	-	-
Klebsiella pneumoniae strain CPKp1825 plasmid unnamed1, whole genome shotgun sequence	NZ_WMHT01000002	Klebsiella pneumoniae	aac(6')-Ib-cr,blaOXA-1	-	-	silE,silS,silR,silC,silF,silB,silA,silP,pcoA,pcoB,pcoC,pcoD,pcoR,pcoS,pcoE,arsH,arsC,arsB,arsA,arsD,arsR,fecD,fecE	-	-
Klebsiella pneumoniae strain Kp29 plasmid pKP29.8_CTXM-15 Contig_8, whole genome shotgun sequence	NZ_VXIY01000008	Klebsiella pneumoniae	blaSCO-1,aac(3)-IIa,blaTEM-1B,blaCTX-M-15	-	AcrIE9	merA,merC,merP,merT,merR,fecD,fecE,silE,silS,silR,silC,silF,silB,silA,silP,pcoA,pcoB,pcoC,pcoD,pcoR,pcoE,arsH,arsC,arsB,arsA,arsD,arsR,merE,merD,merA	-	-
Klebsiella pneumoniae strain CPKp171210 plasmid unnamed1, whole genome shotgun sequence	NZ_WMHR01000003	Klebsiella pneumoniae	qnrS1	-	AcrIE9	-	-	-
Klebsiella pneumoniae strain Kp33 plasmid pKP33.4_OSEI Contig_4, whole genome shotgun sequence	NZ_VXIW01000004	Klebsiella pneumoniae	tet(A),aac(6')-Ib-cr,blaOXA-1,sul2,aph(3'')-Ib,aph(6)-Id,blaTEM-1B,blaCTX-M-15,dfrA14,qnrB1	-	-	silE,silS,silR,silC,silF,silB,silA,silP,pcoA,pcoB,pcoC,pcoD,pcoR,pcoS,pcoE,arsH,arsC,arsB,arsA,arsD,arsR	-	-
Klebsiella pneumoniae strain Kp33 plasmid pKP33.8_NDM-1 Contig_8, whole genome shotgun sequence	NZ_VXIW01000008	Klebsiella pneumoniae	blaNDM-1,rmtC,sul1	htpB	-	-	-	-
Klebsiella pneumoniae strain 20 plasmid pK020_2, whole genome shotgun sequence	NZ_SBIL01000004	Klebsiella pneumoniae	aac(3)-IId,blaSHV-12	-	AcrIE9	-	-	-
Klebsiella pneumoniae strain PVT01 plasmid pPVT01_P2, whole genome shotgun sequence	NZ_JABSUB010000002	Klebsiella pneumoniae	blaOXA-1,aac(6')-Ib-cr,blaLAP-2,qnrS1	-	-	-	-	-
Klebsiella pneumoniae strain PVT01 plasmid pPVT01_P3, whole genome shotgun sequence	NZ_JABSUB010000003	Klebsiella pneumoniae	blaKPC-2	-	-	-	-	-
Klebsiella pneumoniae strain NICU_3_P1 map unlocalized plasmid unnamed1 plasmid_1, whole genome shotgun sequence	NZ_SPTY01000002	Klebsiella pneumoniae	blaCTX-M-14,aac(3)-IId,blaLAP-2,qnrS1,sul1,qacE,dfrA1,tet(A)	-	-	silE,silS,silR,silC,silF,silB,silA,silP,pcoA,pcoB,pcoC,pcoD,pcoR,pcoS,pcoE,arsR,arsD,arsA,arsB,arsC,fecE,fecD	-	-
Klebsiella pneumoniae strain P16 plasmid pP16C, whole genome shotgun sequence	NZ_JABENA010000005	Klebsiella pneumoniae	-	-	-	-	-	-
Escherichia coli strain SCPM-O-B-9428 plasmid pB-9428-1, whole genome shotgun sequence	NZ_JAJIZO010000007	Escherichia coli	-	-	-	-	-	-
Escherichia coli strain SCPM-O-B-9428 plasmid pB-9428-3, whole genome shotgun sequence	NZ_JAJIZO010000009	Escherichia coli	-	-	-	-	-	-
Klebsiella pneumoniae strain S41_CRE5c map unlocalized plasmid pCRE5c_1 contig5, whole genome shotgun sequence	NZ_JAHBOD010000005	Klebsiella pneumoniae	dfrA14,mph(A),catA1,sul2,aph(3'')-Ib,aph(6)-Id	-	AcrIE9	ncrA,ncrB,ncrC,ncrY,fecD,fecE,arsR,arsD,arsA,arsB,arsC,arsH,pcoE,pcoS,pcoR,pcoD,pcoC,pcoB,pcoA,silP,silA,silB,silF,silC,silR,silS,silE	-	-
Klebsiella pneumoniae strain S27_CRE28 plasmid pCRE28_1, whole genome shotgun sequence	NZ_JAHBNV010000002	Klebsiella pneumoniae	blaKPC-3	-	-	ncrA,ncrB,ncrC,ncrY	-	-
Klebsiella pneumoniae strain S19_CRE19 map unlocalized plasmid pCRE19_1 contig2, whole genome shotgun sequence	NZ_JAHBNP010000002	Klebsiella pneumoniae	-	-	AcrIE9	arsR,arsD,arsA,arsB,arsC,silE,silS,silR,silC,silF,silB,silA,silP,pcoA,pcoB,pcoC,pcoD,pcoR,pcoS,pcoE,arsH,fecE,fecD	-	-
Klebsiella pneumoniae strain S25_CRE25 plasmid pCRE25_1, whole genome shotgun sequence	NZ_JAHBNT010000002	Klebsiella pneumoniae	sul2,aph(3'')-Ib,aph(6)-Id,blaTEM-1A,blaOXA-9,ant(3'')-Ia,aac(6')-Ib,blaKPC-3,dfrA14,mph(A),catA1	-	AcrIE9	silE,silS,silR,silC,silF,silB,silA,silP,pcoA,pcoB,pcoC,pcoD,pcoR,pcoS,pcoE,arsH,arsC,arsB,arsA,arsD,arsR,ncrA,ncrB,ncrC,ncrY,fecD,fecE	-	-
Klebsiella pneumoniae strain S30_CRE31 plasmid pCRE31_1, whole genome shotgun sequence	NZ_JAHBNY010000004	Klebsiella pneumoniae	blaTEM-1B,aph(6)-Id,aph(3'')-Ib,sul2,blaCTX-M-15,dfrA14,blaOXA-1,aac(6')-Ib-cr,tet(A),qnrB1,aac(3)-IIa	-	-	silE,silS,silR,silC,silF,silB,silA,silP,pcoA,pcoB,pcoC,pcoD,pcoR,pcoS,pcoE,arsB,arsC,arsH	-	-
Klebsiella pneumoniae strain S30_CRE31 plasmid pCRE31_3, whole genome shotgun sequence	NZ_JAHBNY010000006	Klebsiella pneumoniae	floR	-	-	merR,merT,merP,merA,merD,merE	-	-
Klebsiella pneumoniae strain S26_CRE26 plasmid pCRE26_2, whole genome shotgun sequence	NZ_JAHBNU010000003	Klebsiella pneumoniae	blaFOX-5,blaCARB-2,aadA2,cmlA1,qacE,sul1,qnrA1,sul1,dfrA19,ant(2'')-Ia,catB3,qacE,sul1,msr(E),mph(E),sul1	-	-	merE,merD,merA,merC,merP,merT,merR	-	-
Klebsiella variicola strain S11_CRE11 plasmid pCRE11_1, whole genome shotgun sequence	NZ_JAHBNM010000003	Klebsiella variicola	-	-	-	silE,silS,silR,silC,silF,silB,silA,silP,pcoA,pcoB,pcoC,pcoD,pcoR,pcoS,pcoE,fecD,fecE	-	-
Klebsiella variicola strain S11_CRE11 plasmid pCRE11_2, whole genome shotgun sequence	NZ_JAHBNM010000004	Klebsiella variicola	blaFOX-5,blaCARB-2,aadA2,cmlA1,qacE,sul1,dfrA19,ant(2'')-Ia,catB3,qacE,sul1,msr(E),mph(E),sul1	-	-	merE,merD,merA,merC,merP,merT,merR	-	-
Klebsiella pneumoniae strain S35_CRE36 plasmid pCRE36_1, whole genome shotgun sequence	NZ_JAHBOB010000003	Klebsiella pneumoniae	-	-	AcrIE9	silE,silS,silR,silC,silF,silB,silA,silP,pcoA,pcoB,pcoC,pcoD,pcoR,pcoS,pcoE,arsH,arsC,arsB,arsA,arsD,arsR	-	-
Klebsiella pneumoniae strain S13_CRE13 plasmid pCRE13_1, whole genome shotgun sequence	NZ_JAHBNN010000002	Klebsiella pneumoniae	sul2,aph(3'')-Ib,aph(6)-Id,blaTEM-1A,blaOXA-9,ant(3'')-Ia,aac(6')-Ib,blaKPC-3,dfrA14,mph(A),catA1	-	AcrIE9	silE,silS,silR,silC,silF,silB,silA,silP,pcoA,pcoB,pcoC,pcoD,pcoR,pcoS,pcoE,arsH,arsC,arsB,arsA,arsD,arsR,ncrA,ncrB,ncrC,ncrY,fecD,fecE	-	-
Klebsiella michiganensis strain S17_CRE17 plasmid pCRE17_1, whole genome shotgun sequence	NZ_JAHBNO010000003	Klebsiella michiganensis	-	-	AcrIE9	silE,silS,silR,silC,silF,silB,silA,silP,pcoA,pcoB,pcoC,pcoD,pcoR,pcoS,pcoE,arsH,arsC,arsB,arsA,arsD,arsR	-	-
Klebsiella michiganensis strain S17_CRE17 plasmid pCRE17_2, whole genome shotgun sequence	NZ_JAHBNO010000004	Klebsiella michiganensis	blaFOX-5,blaCARB-2,aadA2,cmlA1,qacE,sul1,dfrA19,ant(2'')-Ia,catB3,qacE,sul1,msr(E),mph(E),sul1	-	-	merE,merD,merA,merC,merP,merT,merR	-	-
Klebsiella michiganensis strain S17_CRE17 plasmid pCRE17_4, whole genome shotgun sequence	NZ_JAHBNO010000006	Klebsiella michiganensis	-	-	-	-	-	-
Klebsiella pneumoniae strain S6_CRE6 plasmid pCRE6_1, whole genome shotgun sequence	NZ_JAHBNK010000002	Klebsiella pneumoniae	aac(6')-Ib,blaTEM-1A,blaOXA-9,blaOXA-9,blaKPC-3,aph(4)-Ia,aac(3)-IVa,ant(3'')-Ia,cmlA1,aadA2,catA1,aac(6')-Ib	-	AcrIE9	silE,silS,silR,silC,silF,silB,silA,silP,pcoA,pcoB,pcoC,pcoD,pcoR,pcoS,pcoE,arsH,arsC,arsB,arsA,arsD,arsR,merE,merD,merA,fecD,fecE	-	-
Klebsiella pneumoniae strain S6_CRE6 plasmid pCRE6_3, whole genome shotgun sequence	NZ_JAHBNK010000004	Klebsiella pneumoniae	aac(6')-Ib	-	-	-	-	-
Klebsiella pneumoniae strain CI13_K map unlocalized plasmid pIncFIIK 22, whole genome shotgun sequence	NZ_JAIUIZ010000022	Klebsiella pneumoniae	-	-	AcrIE9	-	-	-
Klebsiella pneumoniae strain CM15_K map unlocalized plasmid pIncFIIK 19, whole genome shotgun sequence	NZ_JAIUJD010000019	Klebsiella pneumoniae	-	-	AcrIE9	-	-	-
Klebsiella pneumoniae strain CI15_K map unlocalized plasmid pIncFII_IncR 14, whole genome shotgun sequence	NZ_JAIUJA010000014	Klebsiella pneumoniae	-	-	AcrIE9	-	-	-
Staphylococcus ureilyticus strain nsq225 map unlocalized plasmid pLW043 contig00023, whole genome shotgun sequence	NZ_JAJSAS010000023	Staphylococcus ureilyticus	-	-	AcrIIA21	-	-	-
Staphylococcus ureilyticus strain nsq226 map unlocalized plasmid pLW043 contig00022, whole genome shotgun sequence	NZ_JAJSAT010000022	Staphylococcus ureilyticus	-	-	AcrIIA21	-	-	-
Citrobacter sp. RHBSTW-00509 plasmid pRHBSTW-00509_4, whole genome shotgun sequence	NZ_JABXPU010000004	Citrobacter sp.	-	-	-	-	-	-
Citrobacter sp. RHBSTW-00671 plasmid pRHBSTW-00671_6, whole genome shotgun sequence	NZ_JABXPR010000006	Citrobacter sp.	-	-	-	-	-	-
Klebsiella michiganensis strain PS_Koxy1 plasmid pPSKoxy1_1, whole genome shotgun sequence	NZ_VTQC02000002	Klebsiella michiganensis	blaSHV-12,sul1,qacE,catB2,ant(3'')-Ia	-	-	merD,merA,merC,merP,merT,merR	-	-
Klebsiella oxytoca strain S42_CRE27b map unlocalized plasmid pCRE27b_1 contig3, whole genome shotgun sequence	NZ_JAHLSX010000003	Klebsiella oxytoca	catA2,blaSHV-12,aac(6')-IIc,ere(A),qacE,sul1,sul2,mcr-9,aph(6)-Id,aph(3'')-Ib,dfrA19,sul1,qacE,aadA2,blaTEM-1B	-	-	arsH,arsR,arsB,arsC,rcnR/yohL,ncrC,pcoE,pcoS,merR,merT,merP,merC,merA,merD,merE,pbrA,terE,terD,terC,terB,terA,terZ,terW	-	-
Citrobacter freundii strain MRSN 11938 map unlocalized plasmid unnamed scaffold00006, whole genome shotgun sequence	NZ_JYFY02000004	Citrobacter freundii	catA2,blaSHV-12,qnrB2,dfrA19,aac(6')-IIc,ere(A)	-	-	terW,terZ,terA,terB,terC,terD,terE	-	-
Escherichia coli strain B7S79 map unlocalized plasmid unnamed7 NODE_24_length_66695_cov_81.1276, whole genome shotgun sequence	NZ_SJSV01000024	Escherichia coli	-	-	-	-	-	-
Citrobacter freundii strain MRSN 11938 map unlocalized plasmid pMRVIM0912 scaffold00007, whole genome shotgun sequence	NZ_JYFY02000005	Citrobacter freundii	catA1,tet(C),blaCTX-M-39	-	-	merA,merD,merE	-	-
Citrobacter freundii strain MRSN 11938 map unlocalized plasmid unnamed scaffold00010, whole genome shotgun sequence	NZ_JYFY02000008	Citrobacter freundii	-	-	-	-	-	-
Citrobacter freundii strain MRSN 12115 map unlocalized plasmid unnamed scaffold00007, whole genome shotgun sequence	NZ_JYFZ02000004	Citrobacter freundii	-	-	-	-	-	-
Citrobacter freundii strain MRSN 12115 map unlocalized plasmid pMRVIM1012 scaffold00008, whole genome shotgun sequence	NZ_JYFZ02000005	Citrobacter freundii	-	-	-	-	-	-
Klebsiella quasipneumoniae strain NN-MR-49B plasmid pNN-MR-49-2 2, whole genome shotgun sequence	NZ_JARBTH020000002	Klebsiella quasipneumoniae	tet(A),sul1,qacE,ant(3'')-Ia,dfrA1,aph(6)-Id,aph(3'')-Ib,sul2,aph(3'')-Ib,aph(6)-Id,aph(3')-Ia,aac(3)-IIa,blaTEM-1A,sul3,ant(3'')-Ia,cmlA1,aadA2,catA1,mcr-1.1	-	-	terW,terZ,terA,terB,terC,terD,terE,silE,silS,silR,silC,silF,silB,silA,silP,pcoA,pcoB,pcoC,pcoD,pcoR,pcoS,pcoE,merR,merT,merP,merA,merD,merE	-	-
Escherichia coli strain GN02560 map unlocalized plasmid p2560-1 000001Farrow, whole genome shotgun sequence	NZ_JALJQO010000003	Escherichia coli	blaTEM-1B	senB	-	-	-	-
Escherichia coli strain GN02560 map unlocalized plasmid p2560-6 7arrow, whole genome shotgun sequence	NZ_JALJQO010000007	Escherichia coli	blaTEM-1B	-	-	-	-	-
Escherichia coli strain GN05225 map unlocalized plasmid p5225 contig_4, whole genome shotgun sequence	NZ_JALJQM010000003	Escherichia coli	blaTEM-30	senB	-	-	-	-
Escherichia coli strain GN05243 map unlocalized plasmid p5243-2 contig_4, whole genome shotgun sequence	NZ_JALJQN010000004	Escherichia coli	blaCTX-M-14	-	-	-	-	-
Escherichia coli strain GN05243 map unlocalized plasmid p5243-4 contig_6, whole genome shotgun sequence	NZ_JALJQN010000006	Escherichia coli	tet(A),tet(A)	-	-	nirD,ncrC,ncrB,ncrA	-	-
Escherichia coli strain GN04219 map unlocalized plasmid p4219 000002Farrow, whole genome shotgun sequence	NZ_JALJQL010000002	Escherichia coli	tet(B),blaTEM-1B,aph(6)-Id,aph(3'')-Ib,sul2	senB	-	merR,merT,merP,merA,merD,merE	-	-
Escherichia coli strain GN02165 map unlocalized plasmid p2165-4 6arrow, whole genome shotgun sequence	NZ_JALJQH010000002	Escherichia coli	-	-	-	-	-	-
Escherichia coli strain GN02165 map unlocalized plasmid p2165-3 5arrow, whole genome shotgun sequence	NZ_JALJQH010000005	Escherichia coli	blaTEM-1B	-	-	-	-	-
Escherichia coli strain GN02165 map unlocalized plasmid p2165-5 7arrow, whole genome shotgun sequence	NZ_JALJQH010000007	Escherichia coli	-	-	-	nirD,ncrC,ncrB,ncrA	-	-
Salmonella enterica subsp. enterica serovar Typhimurium strain 42 plasmid pN1566-2, whole genome shotgun sequence	NZ_JABBJM010000183	Salmonella enterica	sul1,qacE,ant(3'')-Ia,tet(C),mcr-9	flhD,fliA	-	terW,terZ,terA,terB,terC,terD,terE,merR,merT,merP,merA,merD,merE,rcnR/yohL,ncrC,pcoE,pcoS	-	-
Salmonella enterica subsp. enterica serovar Typhimurium strain 19SE plasmid pMCR-9, whole genome shotgun sequence	NZ_JAETNI010000002	Salmonella enterica	aph(3')-Ia,mcr-9,aph(6)-Id,aph(3'')-Ib,dfrA19,blaTEM-1B	-	-	terW,terZ,terA,terB,terC,terD,terE,arsH,arsR,arsB,arsC,rcnR/yohL,ncrC,pcoE,pcoS,merR,merT,merP,merC,merA,merD,merE,pbrA	-	-
Enterobacter hormaechei strain EN200458 plasmid pEN200458_1, whole genome shotgun sequence	NZ_JAYXBW010000003	Enterobacter hormaechei	blaOXA-48	-	-	-	-	-
Enterobacter hormaechei strain EN200458 plasmid pEN200458_2, whole genome shotgun sequence	NZ_JAYXBW010000004	Enterobacter hormaechei	blaTEM-1B,tet(D),mcr-9,aph(6)-Id,aph(3'')-Ib,dfrA19,sul1,qnrA1,sul1,blaVIM-1,blaSHV-12	-	-	terW,terZ,terA,terB,terC,terD,terE,pbrA,merE,merD,merA,merC,merP,merT,merR,arsH,arsR,arsB,arsC,rcnR/yohL,ncrC,pcoE,pcoS	-	-
Mycobacteroides abscessus subsp. bolletii CRM-0020 isolate CRM0020 plasmid unnamed CRM0020_0044, whole genome shotgun sequence	NZ_ATFQ01000044	Mycobacteroides abscessus	aph(3'')-Ib,aph(6)-Id,sul1,fosX	-	AcrIF24	merE,merD,merA,merP,merT,merR	-	-
Escherichia coli strain B7S79 map unlocalized plasmid unnamed6 NODE_32_length_42990_cov_136.316, whole genome shotgun sequence	NZ_SJSV01000032	Escherichia coli	-	-	-	-	-	-
Raoultella ornithinolytica strain 95 plasmid pWF1357-NDM, whole genome shotgun sequence	NZ_JAPTHU010000089	Raoultella ornithinolytica	blaSHV-12,blaNDM-1	htpB	-	-	-	-
Klebsiella pneumoniae strain KP190412 plasmid pKP190412_1_OXA48, whole genome shotgun sequence	NZ_JAZBHI010000021	Klebsiella pneumoniae	blaOXA-48	-	-	-	-	-
Klebsiella pneumoniae strain KP190412 plasmid pKP190412_2, whole genome shotgun sequence	NZ_JAZBHI010000022	Klebsiella pneumoniae	-	-	-	-	-	-
Klebsiella pneumoniae strain KP1806281 plasmid pKP1806281_1_KPC2, whole genome shotgun sequence	NZ_JAZBHJ010000015	Klebsiella pneumoniae	blaOXA-9,blaOXA-9,blaTEM-1A,blaKPC-2	-	AcrIE9	merE,merD,merA	-	-
Klebsiella pneumoniae strain KP1806281 plasmid pKP1806281_2, whole genome shotgun sequence	NZ_JAZBHJ010000016	Klebsiella pneumoniae	-	-	-	merE,merD,merA,merC,merP,merT,merR,chrA,ncrA,ncrB,ncrC,pcoE,pcoS,pcoR,pcoD,pcoC,pcoB,pcoA,silP,silA,silB,silF,silC,silR,silS,silE,merR,merT	-	-
Klebsiella michiganensis strain KO2008341 plasmid pKO2008341_1_OXA48, whole genome shotgun sequence	NZ_JAZDCS010000007	Klebsiella michiganensis	blaOXA-48	-	-	-	-	-
Klebsiella michiganensis strain KO2008341 plasmid pKO2008341_2, whole genome shotgun sequence	NZ_JAZDCS010000008	Klebsiella michiganensis	-	-	AcrIE9	fecE,fecD	-	-
Klebsiella michiganensis strain KO2008341 plasmid pKO2008341_3, whole genome shotgun sequence	NZ_JAZDCS010000009	Klebsiella michiganensis	-	-	-	-	-	-
Escherichia coli strain DDWI-01 plasmid pAB228, whole genome shotgun sequence	NZ_JAZGLZ010000037	Escherichia coli	-	-	-	-	-	-
Klebsiella pneumoniae strain 2023CK-00929 plasmid unnamed1, whole genome shotgun sequence	NZ_ABLUVU020000002	Klebsiella pneumoniae	blaNDM-1,aph(3')-VI,qnrS1,blaCTX-M-15,aac(6')-Ib,ant(3'')-Ia,blaOXA-9,blaTEM-1B	-	AcrIE9	-	-	-
Klebsiella pneumoniae strain 7861H plasmid p7861H_1, whole genome shotgun sequence	NZ_JAJAGC010000010	Klebsiella pneumoniae	erm(42),rmtB,tet(G),floR,aadA2,dfrA12,aac(3)-IId,aph(6)-Id,aph(3'')-Ib,sul2,blaCTX-M-14	-	-	-	-	-
Klebsiella pneumoniae strain 7861H map unlocalized plasmid p7861H_3 scaffold_11_length_68762, whole genome shotgun sequence	NZ_JAJAGC010000011	Klebsiella pneumoniae	-	-	AcrIE9	-	-	-
Escherichia coli strain FWSEC0398 map unlocalized plasmid unnamed3 FWSEC0398_contig00038, whole genome shotgun sequence	NZ_RRNV01000097	Escherichia coli	-	-	-	-	-	-
Shigella flexneri strain AR-0421 map unlocalized plasmid pAR-0421-2 contig3_AR-0421, whole genome shotgun sequence	NZ_WACK01000003	Shigella flexneri	dfrA5,ere(A),qacE,sul1,blaTEM-1B,aac(3)-IIa,blaSCO-1,blaCTX-M-3	-	-	merE,merD,merA,merC,merP,merT,merR	-	-
Escherichia coli DSM 30083 = JCM 1649 = ATCC 11775 strain DSM 30083 map unlocalized plasmid unnamed Escco_Plasmid_131289bp.4_C, whole genome shotgun sequence	NZ_AGSE01000004	Escherichia coli	sitABCD,sitABCD,sitABCD,sitABCD	iroN,iroE,iroD,iroC,iroB,iucA,iucB,iucC,iutA	-	yfeC	-	-
Escherichia coli strain LRPF007 plasmid unnamed1, whole genome shotgun sequence	NZ_JAPVBS010000007	Escherichia coli	-	senB	-	-	-	-
Escherichia coli strain KE24 plasmid unnamed1, whole genome shotgun sequence	NZ_JAPVBW010000002	Escherichia coli	-	senB	-	-	-	-
Escherichia coli strain L1M3-CIP07 map unlocalized plasmid unnamed1 NODE_33_length_52214_cov_13.5566, whole genome shotgun sequence	NZ_JAPUCH010000076	Escherichia coli	aph(6)-Id,aph(3'')-Ib	-	-	-	-	-
Escherichia coli strain L1M1-01 map unlocalized plasmid pL1M1-01a 2, whole genome shotgun sequence	NZ_JAPZDR010000002	Escherichia coli	tet(A),blaTEM-1B,sitABCD,sitABCD,sitABCD,sitABCD	iroB,iroC,iroD,iroE,iroN,vat,iutA,iucC,iucB,iucA	-	yfeC	-	-
Escherichia coli strain L2M4-08 map unlocalized plasmid unnamed1 NODE_34_length_52848_cov_10.8391, whole genome shotgun sequence	NZ_JAPVEN010000034	Escherichia coli	qnrS1,blaTEM-1B,tet(A),aph(3'')-Ib,aph(6)-Id	-	-	-	-	-
Escherichia coli strain MFDS1007784 map unlocalized plasmid pMFDS1007784 ctg.s2.145_arrow, whole genome shotgun sequence	NZ_JAQJCX010000002	Escherichia coli	-	estIa	-	-	-	-
Hafnia alvei strain FDAARGOS_950 plasmid unnamed, whole genome shotgun sequence	NZ_JAEDZV010000012	Hafnia alvei	-	-	-	-	-	-
Escherichia coli strain EC-28 plasmid unnamed1, whole genome shotgun sequence	NZ_JAWLTU010000002	Escherichia coli	mph(A),blaNDM-5,sul1,qacE,aadA2,dfrA12,tet(A),blaOXA-1,aac(6')-Ib-cr,blaCTX-M-15,sitABCD,sitABCD,sitABCD,sitABCD	iutA,iucC,iucB,iucA	-	yfeC	-	-
Escherichia coli strain EC-28 plasmid unnamed2, whole genome shotgun sequence	NZ_JAWLTU010000003	Escherichia coli	-	-	-	-	-	-
Escherichia coli strain EC-28 plasmid unnamed3, whole genome shotgun sequence	NZ_JAWLTU010000004	Escherichia coli	fosA3,blaTEM-1B,blaCTX-M-3	-	-	-	-	-
Escherichia coli strain MFDS1009760 map unlocalized plasmid pMFDS1009760 ctg.s2.223_arrow, whole genome shotgun sequence	NZ_JAQMUK010000004	Escherichia coli	-	estIa	-	-	-	-
Escherichia coli strain MFDS1015939 map unlocalized plasmid pMFDS1015939 ctg.s2.251_arrow, whole genome shotgun sequence	NZ_JAQMUZ010000002	Escherichia coli	-	hlyD,hlyB,hlyA,hlyC,estIa,estIa,faeJ,faeI,faeH,faeF,faeE,faeD,faeC	-	-	-	-
Escherichia coli strain MFDS1016195 map unlocalized plasmid pMFDS1016195 ctg.s2.12_arrow, whole genome shotgun sequence	NZ_JAQMVB010000006	Escherichia coli	aadA2,cmlA1,ant(3'')-Ia,sul3,qnrS1,tet(A),aph(6)-Id,aph(3'')-Ib,floR,tet(A),dfrA12	estIa	-	-	-	-
Escherichia coli strain MFDS1016233 map unlocalized plasmid pMFDS1016233 ctg.s2.000001F_arrow, whole genome shotgun sequence	NZ_JAQMVI010000003	Escherichia coli	-	estIa	-	-	-	-
Escherichia coli strain MFDS1016235 map unlocalized plasmid pMFDS1016235 ctg.s2.77_arrow, whole genome shotgun sequence	NZ_JAQMVJ010000004	Escherichia coli	-	estIa	-	-	-	-
Escherichia coli strain MFDS1009770 map unlocalized plasmid pMFDS1009770 ctg.s2.000001F_arrow, whole genome shotgun sequence	NZ_JAQMUM010000003	Escherichia coli	-	estIa	-	-	-	-
Escherichia coli strain MFDS1009736 map unlocalized plasmid pMFDS1009736 ctg.s2.165_arrow, whole genome shotgun sequence	NZ_JAQMUJ010000003	Escherichia coli	-	estIa,draB,afaC-I,estIa,hlyC,hlyA,hlyB	-	-	-	-
Escherichia coli strain MFDS1009773 map unlocalized plasmid pMFDS1009773 ctg.s2.241_arrow, whole genome shotgun sequence	NZ_JAQMUO010000003	Escherichia coli	-	hlyD,hlyB,hlyA,hlyC,estIa,estIa,faeJ,faeI,faeH,faeF,faeE,faeD,faeC	AcrIF11	-	-	-
Escherichia coli strain MFDS1013781 map unlocalized plasmid pMFDS1013781 ctg.s2.224_arrow, whole genome shotgun sequence	NZ_JAQMUS010000004	Escherichia coli	-	estIa	-	-	-	-
Escherichia coli strain MFDS1013836 map unlocalized plasmid pMFDS1013836 ctg.s2.5_arrow, whole genome shotgun sequence	NZ_JAQMUU010000004	Escherichia coli	-	estIa	-	-	-	-
Escherichia coli strain MFDS1013921 map unlocalized plasmid pMFDS1013921 ctg.s2.000000F_arrow, whole genome shotgun sequence	NZ_JAQMUW010000003	Escherichia coli	-	faeC,faeD,faeE,faeF,faeH,faeI,faeJ,estIa,estIa,hlyC,hlyA,hlyB	AcrIIA9,AcrIF11	-	-	-
Escherichia coli strain MFDS1016224 map unlocalized plasmid pMFDS1016224 ctg.s2.000001F_arrow, whole genome shotgun sequence	NZ_JAQMVF010000003	Escherichia coli	-	estIa	-	-	-	-
Escherichia coli strain MFDS1009772 map unlocalized plasmid pMFDS1009772_1 ctg.s2.155_arrow, whole genome shotgun sequence	NZ_JAQMUN010000004	Escherichia coli	floR,aac(3)-VIa,ant(3'')-Ia,qnrS1	htpB	-	-	-	-
Escherichia coli strain MFDS1012367 map unlocalized plasmid pMFDS1012367 ctg.s2.000000F_arrow, whole genome shotgun sequence	NZ_JAQMUR010000003	Escherichia coli	-	estIa,hlyD,hlyB,hlyA,hlyC,estIa,faeC,faeD,faeE,faeF,faeH,faeI,faeJ	AcrIF11	-	-	-
Escherichia coli strain MFDS1014122 map unlocalized plasmid pMFDS1014122 ctg.s2.166_arrow, whole genome shotgun sequence	NZ_JAQMUX010000002	Escherichia coli	-	estIa,estIa,faeJ,faeI,faeH,faeF,faeE,faeD,faeC,espP	AcrIF11	-	-	-
Escherichia coli strain MFDS1013864 map unlocalized plasmid pMFDS1013864 ctg.s2.216_arrow, whole genome shotgun sequence	NZ_JAQMUV010000008	Escherichia coli	-	estIa	-	-	-	-
Escherichia coli strain MFDS1016228 map unlocalized plasmid pMFDS1016228 ctg.s2.179_arrow, whole genome shotgun sequence	NZ_JAQMVG010000002	Escherichia coli	-	estIa	-	-	-	-
Escherichia coli strain MFDS1009764 map unlocalized plasmid pMFDS1009764 ctg.s2.177_arrow, whole genome shotgun sequence	NZ_JAQMUL010000005	Escherichia coli	-	estIa	AcrIIA7	-	-	-
Escherichia coli strain MFDS1010992 map unlocalized plasmid pMFDS1010992 ctg.s2.187_arrow, whole genome shotgun sequence	NZ_JAQMUP010000004	Escherichia coli	-	hlyD,hlyB,hlyA,hlyC,estIa,estIa,faeJ,faeI,faeH,faeF,faeE,faeD,faeC	AcrIF11	-	-	-
Escherichia coli strain MFDS1012293 map unlocalized plasmid pMFDS1012293 ctg.s2.000000F_arrow, whole genome shotgun sequence	NZ_JAQMUQ010000003	Escherichia coli	-	faeJ,faeI,faeH,faeF,faeE,faeD,faeC,hlyD,hlyB,hlyA,hlyC,estIa,estIa	AcrIF11	-	-	-
Escherichia coli strain MFDS1014182 map unlocalized plasmid pMFDS1014182 ctg.s2.285_arrow, whole genome shotgun sequence	NZ_JAQMUY010000004	Escherichia coli	-	hlyD,hlyB,hlyA,hlyC,estIa,estIa,faeJ,faeI,faeH,faeF,faeE,faeD,faeC	AcrIF11	-	-	-
Escherichia coli strain MFDS1016222 map unlocalized plasmid pMFDS1016222 ctg.s2.110_arrow, whole genome shotgun sequence	NZ_JAQMVE010000003	Escherichia coli	-	estIa	-	-	-	-
Escherichia coli strain MFDS1016229 map unlocalized plasmid pMFDS1016229 ctg.s2.000000F_arrow, whole genome shotgun sequence	NZ_JAQMVH010000002	Escherichia coli	-	estIa	-	-	-	-
Escherichia coli strain MFDS1016416 map unlocalized plasmid pMFDS1016416 ctg.s2.000000F_arrow, whole genome shotgun sequence	NZ_JAQMVK010000002	Escherichia coli	-	estIa	-	-	-	-
Klebsiella pneumoniae strain EW758 plasmid pEW758-NDM-1, whole genome shotgun sequence	NZ_JBAFZR010000001	Klebsiella pneumoniae	sul1,aph(3')-VI,blaNDM-1	-	-	-	-	-
Klebsiella pneumoniae strain EW758 plasmid pEW758-CTX-M-15, whole genome shotgun sequence	NZ_JBAFZR010000002	Klebsiella pneumoniae	sul2,aph(3'')-Ib,aph(6)-Id,blaTEM-1B,blaCTX-M-15,dfrA14,aac(3)-IIa,aac(6')-Ib-cr,blaOXA-1,tet(A),qnrB1	-	-	silE,silS,silR,silC,silF,silB,silA,silP,pcoA,pcoB,pcoC,pcoD,pcoR,pcoS,pcoE,arsH,arsC,arsB,arsA,arsD,arsR,fecD,fecE	-	-
Klebsiella quasipneumoniae subsp. quasipneumoniae strain EW669 plasmid pEW669-NDM-1, whole genome shotgun sequence	NZ_JBAFZS010000001	Klebsiella quasipneumoniae	blaNDM-1	-	-	-	-	-
Klebsiella pneumoniae strain S942 plasmid pS942-KPC-2, whole genome shotgun sequence	NZ_JBAFZP010000001	Klebsiella pneumoniae	blaKPC-2	-	-	-	-	-
Klebsiella pneumoniae strain S938 plasmid pS938-KPC-2, whole genome shotgun sequence	NZ_JBAFZQ010000001	Klebsiella pneumoniae	blaKPC-2	-	-	-	-	-
Klebsiella pneumoniae strain S935 plasmid pS935-KPC-2, whole genome shotgun sequence	NZ_JBAFZO010000001	Klebsiella pneumoniae	blaKPC-2	-	-	-	-	-
Escherichia coli strain C1S1_DTRP20 plasmid pIncFII, whole genome shotgun sequence	NZ_JAJPGL010000091	Escherichia coli	-	-	-	-	-	-
Escherichia coli strain CrieF1144 plasmid pCrieF1144_1, whole genome shotgun sequence	NZ_JBAGRT010000003	Escherichia coli	blaTEM-1B,aadA2,sul3,ant(3'')-Ia,floR,sul1,qacE,lnu(F),aadA2,tet(A),mcr-1.1,mph(A),dfrA14	-	-	terE,terD,terC,terB,terA,terZ,terW	-	-
Escherichia coli strain 2020CK-00188 plasmid unnamed1, whole genome shotgun sequence	NZ_ABACVG020000002	Escherichia coli	-	-	-	-	-	-
Escherichia coli strain L3M1-CTX07 map unlocalized plasmid unnamed NODE_19_length_76248_cov_9.83344, whole genome shotgun sequence	NZ_JAQFWM010000065	Escherichia coli	blaCTX-M-1,tet(A),sul2	-	-	-	-	-
Klebsiella pneumoniae strain EW807 plasmid pEW807-1, whole genome shotgun sequence	NZ_JAQFWR010000001	Klebsiella pneumoniae	blaNDM-1	-	-	-	-	-
Klebsiella pneumoniae strain EW671 plasmid pEW671, whole genome shotgun sequence	NZ_JAQIIR010000001	Klebsiella pneumoniae	blaKPC-2	-	-	-	-	-
Klebsiella pneumoniae strain EW608 plasmid pEW608, whole genome shotgun sequence	NZ_JAQIIS010000001	Klebsiella pneumoniae	blaKPC-2	-	-	-	-	-
Escherichia coli strain L1M8-CTX01 map unlocalized plasmid unnamed NODE_16_length_106875_cov_15.747639, whole genome shotgun sequence	NZ_JAQIYV010000016	Escherichia coli	blaCTX-M-1,sul2,tet(A)	-	-	-	-	-
Klebsiella pneumoniae strain EW666 plasmid pEW666, whole genome shotgun sequence	NZ_JAQIIP010000001	Klebsiella pneumoniae	blaOXA-9,blaOXA-9,blaKPC-2	-	AcrIE9	merA,merD,merE	-	-
Escherichia coli strain L2M2-CTX05 map unlocalized plasmid unnamed NODE_18_length_85367_cov_18.386016, whole genome shotgun sequence	NZ_JAQJIV010000018	Escherichia coli	blaCMY-2	-	-	-	-	-
Klebsiella pneumoniae strain JNP997 plasmid pJNP997-2, whole genome shotgun sequence	NZ_JBAFXG010000218	Klebsiella pneumoniae	aadA5,sul1,mph(A),sul2,aph(3'')-Ib,aph(6)-Id,tet(A),blaTEM-1B,mph(A),sul2,aph(3'')-Ib,aph(6)-Id,tet(A),blaTEM-1B,mph(A),sul2,aph(3'')-Ib,aph(6)-Id,tet(A),aac(3)-IId	senB	-	-	-	-
Klebsiella pneumoniae strain KP_IEC48020 map unlocalized plasmid pIEC48020-3, whole genome shotgun sequence	NZ_JAQLSH010000476	Klebsiella pneumoniae	-	fepC	AcrIE9	silE,silS,silR,silC,silF,silB,silA,silP,arsC,arsB,arsA,arsD,arsR	-	-
Escherichia coli strain FEX675 map unlocalized plasmid unnamed4 NODE_36_length_42979_cov_121.396, whole genome shotgun sequence	NZ_PSNU01000036	Escherichia coli	-	-	-	-	-	-
Escherichia coli strain FWSEC0397 map unlocalized plasmid unnamed1 FWSEC0397_contig00021, whole genome shotgun sequence	NZ_RRNU01000076	Escherichia coli	-	-	-	-	-	-
Escherichia coli strain MSHS 472 plasmid pMCR-E2899, whole genome shotgun sequence	NZ_JABFOO010000006	Escherichia coli	blaTEM-1B,mcr-1.1	-	-	-	-	-
Escherichia coli strain BX1S41 map unlocalized plasmid unnamed2 NODE_31_length_44517_cov_24.9384, whole genome shotgun sequence	NZ_SMTA01000031	Escherichia coli	blaTEM-1B	-	-	-	-	-
Escherichia coli strain FWSEC0430 map unlocalized plasmid unnamed3 FWSEC0430_contig00027, whole genome shotgun sequence	NZ_RROZ01000128	Escherichia coli	-	-	AcrIF11	-	-	-
Escherichia coli O104:H4 str. E92/11 map unlocalized plasmid pE9211p1 contig00032, whole genome shotgun sequence	NZ_AHAU01000146	Escherichia coli	-	-	AcrVA2	-	-	-
Enterobacter hormaechei subsp. xiangfangensis strain MRSN 11489 plasmid pMRSN11489-64, whole genome shotgun sequence	NZ_JTEP01000016	Enterobacter hormaechei	dfrA14,qnrS1,ant(3'')-Ia,aac(6')-Ib,blaKPC-3	-	-	-	-	-
Escherichia coli strain LV46743 map unlocalized plasmid unnamed LV77_contig_82, whole genome shotgun sequence	NZ_LRXG01000179	Escherichia coli	-	-	-	-	-	-
Escherichia coli strain LV46221 map unlocalized plasmid unnamed LV76_contig_40, whole genome shotgun sequence	NZ_LRXH01000133	Escherichia coli	-	-	-	-	-	-
Citrobacter freundii strain CPE2 plasmid pA7sk2_1, whole genome shotgun sequence	NZ_JACYGL010000003	Citrobacter freundii	blaOXA-48	-	-	-	-	-
Klebsiella pneumoniae strain CPE8 plasmid pA4sk5_2, whole genome shotgun sequence	NZ_JACYGR010000003	Klebsiella pneumoniae	blaKPC-3,blaOXA-9,blaOXA-9,blaTEM-1A	-	AcrIE9	merE,merD,merA	-	-
Escherichia coli strain trcT-970 map unlocalized plasmid pT-970 NODE_20_length_86699_cov_92.5292, whole genome shotgun sequence	NZ_WUBH01000020	Escherichia coli	tet(A),tet(A),aph(6)-Id,aph(3'')-Ib,sul2	-	-	-	-	-
Escherichia coli strain COL4 plasmid p2018n8361554_2, whole genome shotgun sequence	NZ_JACYGC010000002	Escherichia coli	mcr-1.1,tet(A),blaTEM-1B,sul2,aph(3'')-Ib,aph(6)-Id,aadA2,cmlA1,ant(3'')-Ia,sul3,aph(3'')-Ib,aph(6)-Id,aph(3')-Ia,aac(3)-IIa,blaTEM-1A	-	-	terW,terZ,terA,terB,terC,terD,terE	-	-
Escherichia coli strain COL4 plasmid p2018n8361554_7, whole genome shotgun sequence	NZ_JACYGC010000011	Escherichia coli	sitABCD,sitABCD,sitABCD,sitABCD	afaC-I,iucA,iucB,iucC,iutA	-	yfeC	-	-
Escherichia coli strain CPE3 plasmid pA2sk2_3, whole genome shotgun sequence	NZ_JACYGM010000007	Escherichia coli	-	-	-	-	-	-
Klebsiella michiganensis strain CPE5 plasmid p211DT2019_2, whole genome shotgun sequence	NZ_JACYGO010000003	Klebsiella michiganensis	blaOXA-48	-	-	-	-	-
Klebsiella michiganensis strain CPE5 plasmid p211DT2019_3, whole genome shotgun sequence	NZ_JACYGO010000004	Klebsiella michiganensis	-	-	-	-	-	-
Escherichia coli strain COL3 plasmid p2018n8250667_1, whole genome shotgun sequence	NZ_JACYGB010000003	Escherichia coli	blaTEM-1C,sitABCD,sitABCD,sitABCD,sitABCD	iroB,iroC,iroD,iroE,iroN,iutA,iucC,iucB,iucA	-	yfeC	-	-
Escherichia coli strain COL3 plasmid p2018n8250667_3, whole genome shotgun sequence	NZ_JACYGB010000005	Escherichia coli	lnu(F),ant(3'')-Ia	-	-	-	-	-
Salmonella enterica subsp. enterica serovar Infantis str. 119944 plasmid pESI contig_4, whole genome shotgun sequence	NZ_ASRF01000099	Salmonella enterica	ant(3'')-Ia,qacE,sul1,tet(A)	-	-	merE,merD,merA,merP,merT,merR	-	-
Escherichia coli strain E1110 map unlocalized plasmid pEC1110_NDM-1 2, whole genome shotgun sequence	NZ_JADWPF010000002	Escherichia coli	sul2,dfrA12,aadA2,qacE,sul1,aph(3')-VI,blaNDM-1,sul1	-	-	merA,merC,merP,merT,merR	-	-
Escherichia coli strain MER701 map unlocalized plasmid pMER701T Partial_sequence1_pMER701T, whole genome shotgun sequence	NZ_VMKT01000022	Escherichia coli	-	-	-	-	-	-
Escherichia coli strain EC121 plasmid pEC121.C, whole genome shotgun sequence	NZ_VYQD01000001	Escherichia coli	-	-	-	-	-	-
Citrobacter freundii strain RHBSTW-00231 plasmid pRHBSTW-00231_2, whole genome shotgun sequence	NZ_JABXQP010000002	Citrobacter freundii	-	-	-	-	-	-
Escherichia marmotae strain RHBSTW-00265 plasmid pRHBSTW-00265_4, whole genome shotgun sequence	NZ_JABXQN010000004	Escherichia marmotae	-	-	AcrIF11	-	-	-
Escherichia marmotae strain RHBSTW-00263 plasmid pRHBSTW-00263_3, whole genome shotgun sequence	NZ_JABXQO010000003	Escherichia marmotae	-	-	AcrIF11	-	-	-
Enterobacter roggenkampii strain RHBSTW-00630 plasmid pRHBSTW-00630_3, whole genome shotgun sequence	NZ_JABXPS010000003	Enterobacter roggenkampii	-	katA	-	-	-	-
Klebsiella pneumoniae strain RHBSTW-00904 plasmid pRHBSTW-00904_2, whole genome shotgun sequence	NZ_JABXPA010000002	Klebsiella pneumoniae	-	mrkA,mrkB,mrkC,mrkD,mrkF,mrkJ	AcrIE9	silE,silS,silR,silC,silF,silB,silA,silP,pcoA,pcoB,pcoC,pcoD,pcoR,pcoS,pcoE,ncrA,ncrB,ncrC,ncrY	-	-
Klebsiella pneumoniae strain RHBSTW-00904 plasmid pRHBSTW-00904_3, whole genome shotgun sequence	NZ_JABXPA010000003	Klebsiella pneumoniae	-	-	-	merR,merT,merP,merC,merA,merD,merE	-	-
Klebsiella pneumoniae strain RHBSTW-00904 plasmid pRHBSTW-00904_5, whole genome shotgun sequence	NZ_JABXPA010000005	Klebsiella pneumoniae	sul1,qacE,ant(3'')-Ia,blaOXA-10,cmlA1,ant(2'')-Ia,blaOXA-10	-	-	arsR,arsD,arsA,arsB,arsC,merT,merP,merC,merA,merD,merE	-	-
Escherichia fergusonii strain RHB30-C06 plasmid pRHB30-C06_2, whole genome shotgun sequence	NZ_JABXSZ010000002	Escherichia fergusonii	aph(6)-Id,aph(3'')-Ib,tet(B),blaTEM-1B,aph(3')-Ia,aac(3)-IVa,aph(4)-Ia,sul3,ant(3'')-Ia,cmlA1,aadA2,tet(A),dfrA12,aadA2,qacE,sul1,aph(3')-IIa	-	-	terW,terZ,terA,terB,terC,terD,terE,silE,silS,silR,silC,silF,silB,silA,silP,pcoA,pcoB,pcoC,pcoD,pcoR,pcoS,pcoE	-	-
Klebsiella pneumoniae strain RHBSTW-00069 plasmid pRHBSTW-00069_3, whole genome shotgun sequence	NZ_JABXRQ010000003	Klebsiella pneumoniae	-	-	AcrIE9	arsH,arsR,arsB,arsC	-	-
Klebsiella michiganensis strain RHBSTW-00900 plasmid pRHBSTW-00900_5, whole genome shotgun sequence	NZ_JABXPC010000005	Klebsiella michiganensis	-	-	AcrIE9	silE,silS,silR,silC,silF,silB,silA,silP,pcoA,pcoB,pcoC,pcoD,pcoR,pcoS,pcoE,arsH,arsC,arsB,arsA,arsD,arsR	-	-
Escherichia fergusonii strain RHB03-C11 plasmid pRHB03-C11_4, whole genome shotgun sequence	NZ_JABXVT010000004	Escherichia fergusonii	ant(3'')-Ia,aph(6)-Id,dfrA14,sul2	-	-	-	-	-
Klebsiella sp. RHBSTW-00465 plasmid pRHBSTW-00465_2, whole genome shotgun sequence	NZ_JABXPX010000002	Klebsiella sp.	-	-	-	merR,merT,merP,merC,merA,merD,merE	-	-
Klebsiella grimontii strain RHBSTW-00189 plasmid pRHBSTW-00189_3, whole genome shotgun sequence	NZ_JABXQY010000003	Klebsiella grimontii	-	mrkA,mrkB,mrkC,mrkD,mrkF	AcrIE9	arsC,arsB,arsA,arsD,arsR,pcoE,pcoS,pcoR,pcoD,pcoC,pcoB,pcoA,silP,silA,silB,silF,silC,silR,silS,silE	-	-
Klebsiella grimontii strain RHBSTW-00189 plasmid pRHBSTW-00189_4, whole genome shotgun sequence	NZ_JABXQY010000004	Klebsiella grimontii	-	-	AcrIE9	-	-	-
Klebsiella grimontii strain RHBSTW-00189 plasmid pRHBSTW-00189_5, whole genome shotgun sequence	NZ_JABXQY010000005	Klebsiella grimontii	-	-	-	-	-	-
Klebsiella pneumoniae strain RHBSTW-00170 plasmid pRHBSTW-00170_3, whole genome shotgun sequence	NZ_JABXRA010000003	Klebsiella pneumoniae	-	-	AcrIE9	silE,silS,silR,silC,silF,silB,silA,silP,pcoA,pcoB,pcoC,pcoD,pcoR,pcoS,pcoE,arsH,arsC,arsB,arsA,arsD,arsR,fecD,fecE,arsB,arsC,merR2,merT,merP,merF,merA,merD,merE	-	-
Klebsiella pneumoniae strain RHBSTW-00065 plasmid pRHBSTW-00065_2, whole genome shotgun sequence	NZ_JABXRS010000002	Klebsiella pneumoniae	tet(D),blaSHV-1,blaSHV-1	-	AcrIE9	silE,silS,silR,silC,silF,silB,silA,silP,pcoA,pcoB,pcoC,pcoD,pcoR,pcoS,pcoE,arsH,arsC,arsB,arsA,arsD,arsR	-	-
Klebsiella grimontii strain RHBSTW-00092 plasmid pRHBSTW-00092_2, whole genome shotgun sequence	NZ_JABXRN010000002	Klebsiella grimontii	-	mrkA,mrkB,mrkC,mrkD,mrkF,mrkJ	AcrIE9	arsC,arsB,arsA,arsD,arsR,silP,silA,silB,silF,silC,silR,silS,silE	-	-
Klebsiella grimontii strain RHBSTW-00092 plasmid pRHBSTW-00092_4, whole genome shotgun sequence	NZ_JABXRN010000004	Klebsiella grimontii	-	-	-	-	-	-
Klebsiella grimontii strain RHBSTW-00092 plasmid pRHBSTW-00092_5, whole genome shotgun sequence	NZ_JABXRN010000005	Klebsiella grimontii	-	-	-	-	-	-
Klebsiella sp. RHBSTW-00215 plasmid pRHBSTW-00215_2, whole genome shotgun sequence	NZ_JABXQS010000002	Klebsiella sp.	-	-	AcrIE9	silE,silS,silR,silC,silF,silB,silA,silP,pcoA,pcoB,pcoC,pcoD,pcoR	-	-
Klebsiella sp. RHBSTW-00215 plasmid pRHBSTW-00215_3, whole genome shotgun sequence	NZ_JABXQS010000003	Klebsiella sp.	-	-	-	-	-	-
Escherichia coli strain COL6 plasmid p2019n9506513_1, whole genome shotgun sequence	NZ_JACYGE010000002	Escherichia coli	-	-	-	-	-	-
Klebsiella pneumoniae strain CPE7 plasmid pA8sk2_1, whole genome shotgun sequence	NZ_JACYGQ010000002	Klebsiella pneumoniae	-	-	AcrIE9	fecE,fecD,pcoE,pcoS,pcoR,pcoD,pcoC,pcoB,pcoA,silP,silA,silB,silF,silC,silR,silS,silE	-	-
Klebsiella pneumoniae strain CPE7 plasmid pA8sk2_3, whole genome shotgun sequence	NZ_JACYGQ010000006	Klebsiella pneumoniae	sul2,aph(3'')-Ib,aph(6)-Id,blaTEM-1B,aac(6')-Ib-cr,blaOXA-1,aac(3)-IIa,tet(A),qnrB1,dfrA14	-	AcrIE9	-	-	-
Klebsiella pneumoniae strain CPE7 plasmid pA8sk2_4, whole genome shotgun sequence	NZ_JACYGQ010000009	Klebsiella pneumoniae	blaSHV-182,blaKPC-3	-	-	-	-	-
Klebsiella michiganensis strain CPE6 plasmid pA6sk3_2, whole genome shotgun sequence	NZ_JACYGP010000002	Klebsiella michiganensis	-	-	-	merR,merT,merP,merA,merD,merE,pbrA,arsH,arsR,arsB,arsC,pcoE,pcoS,pcoR,pcoD,pcoC,pcoB,pcoA,silP,silA,silB,silF,silC,silR,silS,silE	-	-
Klebsiella michiganensis strain CPE6 plasmid pA6sk3_4, whole genome shotgun sequence	NZ_JACYGP010000006	Klebsiella michiganensis	blaOXA-48	-	-	-	-	-
Klebsiella michiganensis strain CPE6 plasmid pA6sk3_5, whole genome shotgun sequence	NZ_JACYGP010000009	Klebsiella michiganensis	-	-	-	-	-	-
Escherichia coli strain COL5 plasmid p2018n8362554_1, whole genome shotgun sequence	NZ_JACYGD010000001	Escherichia coli	sitABCD,sitABCD,sitABCD,sitABCD,tet(A),blaTEM-1B	iroB,iroC,iroD,iroE,iroN	-	yfeC,merP,merT,merR	-	-
Escherichia coli strain COL5 plasmid p2018n8362554_2, whole genome shotgun sequence	NZ_JACYGD010000003	Escherichia coli	catA1,catA1,aadA2,cmlA1,ant(3'')-Ia,sul3,aph(3'')-Ib,aph(6)-Id,dfrA1,ant(3'')-Ia,qacE,sul1,tet(A),mcr-1.1	-	-	merE,merD,merA,merP,merT,merR,terE,terD,terC,terB,terA,terZ,terW	-	-
Escherichia coli strain CPE4 plasmid pA6sk4_5, whole genome shotgun sequence	NZ_JACYGN010000009	Escherichia coli	-	-	-	-	-	-
Escherichia coli strain COL7 plasmid p2018n0381090_5, whole genome shotgun sequence	NZ_JACYGF010000015	Escherichia coli	dfrA1,blaTEM-1B,sul2	-	-	-	-	-
Klebsiella pneumoniae strain VG 3.80 map unlocalized plasmid pKPC_VG380 NODE_33_length_44768_cov_254.830838_pilon_pilon, whole genome shotgun sequence	NZ_JAKYLS010000078	Klebsiella pneumoniae	blaKPC-3	-	-	-	-	-
Xylella fastidiosa subsp. multiplex strain CFBP8430 plasmid pXFAS01.CFBP8430, whole genome shotgun sequence	NZ_JAJKGO010000004	Xylella fastidiosa	-	-	-	-	-	-
Escherichia coli strain BX1S46 map unlocalized plasmid unnamed3 NODE_31_length_44517_cov_26.6458, whole genome shotgun sequence	NZ_SMSZ01000031	Escherichia coli	blaTEM-1B	-	-	-	-	-
Rhizobium sp. CCGE 510 plasmid pRspCCGE510C Contig48, whole genome shotgun sequence	NZ_AEYF01000048	Rhizobium sp.	-	hsiC1/vipB	-	-	-	-
Enterobacter hormaechei strain MRSN 17626 map unlocalized plasmid pMRVIM0813 scaffold00002, whole genome shotgun sequence	NZ_JYGA02000002	Enterobacter hormaechei	mcr-9,blaCTX-M-9,sul1,qacE,aadA2,dfrA16	-	-	arsH,arsR,arsB,arsC,rcnR/yohL,ncrC,pcoE,pcoS	-	-
Ligilactobacillus salivarius strain SGL 03 map unlocalized plasmid pSGL03 P16001_SI_L_salivarius_MB30__SGL03__scaffold_02, whole genome shotgun sequence	NZ_PECX01000002	Ligilactobacillus salivarius	tet(M)	-	AcrIIC1	-	-	-
Enterobacter hormaechei strain PECIMP map unlocalized plasmid punnamed2 NODE_31_length_40047_cov_12.1539_pilon_IMP, whole genome shotgun sequence	NZ_QHMI01000031	Enterobacter hormaechei	blaIMP-1,dfrB3,cmlA1,qacE,sul1	-	-	-	-	-
Enterobacter hormaechei strain EGYMCRVIM plasmid pEGYVIMMCR37, whole genome shotgun sequence	NZ_JAAXDA010000002	Enterobacter hormaechei	blaVIM-1,aac(6')-Il,dfrA1,aadA1,qacE,sul1,tet(A),mcr-9	-	-	terW,terZ,terA,terB,terC,terD,terE,merE,merD,merA,merC,merP,merT,merR,pcoS,pcoE,ncrC,rcnR/yohL,arsC,arsB,arsR,arsH	-	-
Enterobacter hormaechei strain Eho-9 plasmid pEcl9-1, whole genome shotgun sequence	NZ_JAAAXS010000002	Enterobacter hormaechei	tet(A),dfrA14,qnrB1,blaOXA-1,aac(6')-Ib-cr,blaCTX-M-15,blaTEM-1B,aph(6)-Id,aph(3'')-Ib,sul2,ant(3'')-Ia,catA1	-	-	terW,terZ,terA,terB,terC,terD,terE,merE,merD,merB,merR2,pcoS,pcoE,ncrC,rcnR/yohL,arsC,arsB,arsR,arsH	-	-
Enterobacter hormaechei strain Eho-9 plasmid pEcl9-2, whole genome shotgun sequence	NZ_JAAAXS010000004	Enterobacter hormaechei	blaLAP-2,qnrS1	-	AcrIIC1,AcrIIA7	-	-	-
Enterobacter hormaechei strain ECC30 map unlocalized plasmid pECC30-1 2, whole genome shotgun sequence	NZ_JAIEUG010000002	Enterobacter hormaechei	ant(2'')-Ia,aadA2,qacE,sul1,qnrA1,sul1,tet(A),blaSHV-12,dfrA16,aadA2,qacE,sul1,blaCTX-M-9,mcr-9	-	-	terW,terZ,terA,terB,terC,terD,terE,merE,merD,merA,merC,merP,merT,merR,pcoS,pcoE,ncrC,rcnR/yohL,arsC,arsB,arsR,arsH	-	-
Enterobacter hormaechei strain ENCL48946 plasmid p48946_MCR, whole genome shotgun sequence	NZ_JACEHD010000005	Enterobacter hormaechei	blaSHV-12,sul2,sul1,qacE,ere(A),aac(6')-IIc,tet(D),mcr-9,aph(6)-Id,dfrA19,sul1,qacE,catA2,blaTEM-1B	-	-	arsH,arsR,arsB,arsC,rcnR/yohL,ncrC,pcoE,pcoS,merR,merT,merP,merC,merA,merD,merE,pbrA,terE,terD,terC,terB,terA,terZ,terW	-	-
Enterobacter hormaechei strain ECC47 map unlocalized plasmid pECC47-1 2, whole genome shotgun sequence	NZ_JAIEUD010000002	Enterobacter hormaechei	catA2,tet(D),mcr-9,blaSHV-12,dfrA19,aph(3'')-Ib,aph(6)-Id,sul1,blaDHA-1,qnrB4,sul1,qacE,ere(A),aac(6')-IIc	-	-	terW,terZ,terA,terB,terC,terD,terE,pbrA,merE,merD,merA,merC,merP,merT,merR,arsH,arsR,arsB,arsC,rcnR/yohL,ncrC,pcoE,pcoS	-	-
Enterobacter hormaechei strain ECC47 map unlocalized plasmid pECC47-3 4, whole genome shotgun sequence	NZ_JAIEUD010000004	Enterobacter hormaechei	blaIMP-4,qnrS1	-	-	-	-	-
Enterobacter hormaechei strain ECC116 map unlocalized plasmid pECC116-1 2, whole genome shotgun sequence	NZ_JAIEUB010000002	Enterobacter hormaechei	blaTEM-1B,dfrA19,aph(3'')-Ib,aph(6)-Id,mcr-9,tet(D),catA2,blaSHV-12,sul1,blaDHA-1,qnrB4,sul1,qacE,ere(A),formA,formA,aac(6')-IIc	-	-	terW,terZ,terA,terB,terC,terD,terE,pbrA,merE,merD,merA,merC,merP,merT,merR,pcoE,ncrC,rcnR/yohL	-	-
Enterobacter hormaechei strain ECC46 map unlocalized plasmid pECC46-1 2, whole genome shotgun sequence	NZ_JAIEUE010000002	Enterobacter hormaechei	catA2,tet(D),mcr-9,dfrA19,aph(3'')-Ib,aph(6)-Id,blaSHV-12,sul1,blaDHA-1,qnrB4,sul1,qacE,ere(A),aac(6')-IIc	-	-	terW,terZ,terA,terB,terC,terD,terE,pbrA,merE,merD,merA,merC,merP,merT,merR,arsH,arsR,arsB,arsC,rcnR/yohL,ncrC,pcoE,pcoS	-	-
Enterobacter hormaechei strain ECC46 map unlocalized plasmid pECC46-3 4, whole genome shotgun sequence	NZ_JAIEUE010000004	Enterobacter hormaechei	blaIMP-4,qnrS1	-	-	-	-	-
Enterobacter hormaechei strain ECC45 map unlocalized plasmid pECC45-1 2, whole genome shotgun sequence	NZ_JAIEUF010000002	Enterobacter hormaechei	mcr-9,aph(6)-Id,aph(3'')-Ib,dfrA19,blaSHV-12,sul1,blaDHA-1,qnrB4,sul1,qacE,ere(A),aac(6')-IIc,catA2,tet(D)	-	-	rcnR/yohL,ncrC,pcoE,pcoS,terW,terZ,terA,terB,terC,terD,terE,pbrA,merE,merD,merA,merC,merP,merT,merR	-	-
Enterobacter hormaechei strain ECC45 map unlocalized plasmid pECC45-3 4, whole genome shotgun sequence	NZ_JAIEUF010000004	Enterobacter hormaechei	blaIMP-4,qnrS1	-	-	-	-	-
Enterobacter hormaechei strain ECC48 map unlocalized plasmid pECC48-1 2, whole genome shotgun sequence	NZ_JAIEUC010000002	Enterobacter hormaechei	catA2,tet(D),mcr-9,aph(6)-Id,aph(3'')-Ib,dfrA19,blaSHV-12,sul1,blaDHA-1,qnrB4,sul1,qacE,ere(A),aac(6')-IIc	-	-	terW,terZ,terA,terB,terC,terD,terE,pbrA,merE,merD,merA,merC,merP,merT,merR,arsH,arsR,arsB,arsC,rcnR/yohL,ncrC,pcoE,pcoS	-	-
Enterobacter hormaechei strain ECC48 map unlocalized plasmid pECC48-3 4, whole genome shotgun sequence	NZ_JAIEUC010000004	Enterobacter hormaechei	blaIMP-4,qnrS1	-	-	-	-	-
Enterobacter hormaechei strain TUECL19002 plasmid pTUECL19002-2, whole genome shotgun sequence	NZ_JAJTOV010000003	Enterobacter hormaechei	blaOXA-48	-	-	-	-	-
Enterobacter hormaechei strain HA2Ehor map unlocalized plasmid pDCCK-1 NODE_16_length_76978_cov_35.543350, whole genome shotgun sequence	NZ_JAMQJX010000016	Enterobacter hormaechei	blaKPC-2	-	-	merR,merT,merP	-	-
Enterobacter hormaechei strain TUECL19004 map unlocalized plasmid pTUECL19004-4 3, whole genome shotgun sequence	NZ_JAKCMG010000003	Enterobacter hormaechei	blaSHV-12,sul2,sul1,qnrB2,sul1,qacE,ere(A),aac(6')-IIc,aadA2,qacE,sul1,qnrB2,sul1,dfrA19,aph(3'')-Ib,aph(6)-Id,mcr-9,aph(3')-Ia	-	-	pcoS,pcoE,ncrC,rcnR/yohL,arsC,arsB,arsR,arsH,arsH,arsR,arsB,arsC,arsC,arsH,merR,merT,merP,merC,merA,merD,merE,pbrA,terE,terD,terC,terB,terA,terZ,terW	-	-
Enterobacter hormaechei strain TUECL19004 plasmid pTUECL19004-2, whole genome shotgun sequence	NZ_JAKCMG010000005	Enterobacter hormaechei	blaOXA-48	-	-	-	-	-
Escherichia coli strain FWSEC0399 map unlocalized plasmid unnamed7 FWSEC0399_contig00027, whole genome shotgun sequence	NZ_RRNW01000089	Escherichia coli	aph(6)-Id,aph(3'')-Ib,tet(A)	-	-	-	-	-
Enterobacter hormaechei subsp. hoffmannii strain HAC11Eho map unlocalized plasmid pDCCK1-KPC 19, whole genome shotgun sequence	NZ_JAODVB010000019	Enterobacter hormaechei	blaKPC-2	-	-	merP,merT,merR	-	-
Escherichia coli strain FWSEC0621 map unlocalized plasmid unnamed1 FWSEC0621_contig00041, whole genome shotgun sequence	NZ_RRTL01000176	Escherichia coli	-	-	-	-	-	-
Escherichia coli strain trcE-1037 map unlocalized plasmid pT-1037 NODE_15_length_121381_cov_247.813, whole genome shotgun sequence	NZ_WUBG01000015	Escherichia coli	sul2,aph(3'')-Ib,aph(6)-Id	-	-	-	-	-
Escherichia coli strain SMG017F3 map unlocalized plasmid p_unnamed_InCFII NODE_39_length_37980_cov_28.482551, whole genome shotgun sequence	NZ_JAFMTP010000039	Escherichia coli	-	-	-	-	-	-
Klebsiella pneumoniae subsp. pneumoniae strain HGRS058 map unlocalized plasmid IncFII(K) 31, whole genome shotgun sequence	NZ_JAJPGK010000054	Klebsiella pneumoniae	-	-	AcrIE9	-	-	-
Klebsiella pneumoniae strain CM15_K_mino map unlocalized plasmid pIncFII_IncR 14, whole genome shotgun sequence	NZ_JAKKDF010000014	Klebsiella pneumoniae	-	-	AcrIE9	-	-	-
Escherichia coli strain CI17_E map unlocalized plasmid pIncFIC_FII 26, whole genome shotgun sequence	NZ_JAKKDD010000026	Escherichia coli	-	-	-	-	-	-
Escherichia coli strain LBV045/18_urine map unlocalized plasmid unnamed contig_103_location=plasmid_plasmid-name=unnamed, whole genome shotgun sequence	NZ_JAPQMD010000103	Escherichia coli	-	-	-	-	-	-
Escherichia coli strain CM22_Ec map unlocalized plasmid pIncFIC_FII 32, whole genome shotgun sequence	NZ_JAKKDE010000032	Escherichia coli	tet(A),blaTEM-1B	-	-	-	-	-
Klebsiella huaxiensis strain ZR-9 plasmid unnamed1, whole genome shotgun sequence	NZ_JAPQEX020000002	Klebsiella huaxiensis	mph(E),msr(E)	-	-	merR2,merT,merP,merA,merD,merE	-	-
Klebsiella huaxiensis strain ZR-9 plasmid pZRKH-NDM, whole genome shotgun sequence	NZ_JAPQEX020000006	Klebsiella huaxiensis	blaNDM-1	-	-	-	-	-
Escherichia coli strain FWSEC0541 map unlocalized plasmid unnamed5 FWSEC0541_contig00064, whole genome shotgun sequence	NZ_RRSH01000250	Escherichia coli	-	-	-	-	-	-
Providencia stuartii strain INSRA21868 map unlocalized plasmid unnamed Ps-21868_NDM_contig_15, whole genome shotgun sequence	NZ_LGYB01000015	Providencia stuartii	blaCMY-4	-	-	-	-	-
Enterococcus faecium C68 map unlocalized plasmid pRIH79 unitig_5, whole genome shotgun sequence	NZ_LPUE01000005	Enterococcus faecium	dfrG,aac(6')-aph(2''),dfrG,aac(6')-aph(2''),aac(6')-aph(2'')	-	AcrIIA1	-	-	-
Enterococcus faecalis strain CU0714 map unlocalized plasmid pCF10 PROKKA_contig000068, whole genome shotgun sequence	NZ_LXID01000067	Enterococcus faecalis	-	EF0485	-	-	-	-
Klebsiella pneumoniae strain B199 map unlocalized plasmid unnamed 1 scaffold_26, whole genome shotgun sequence	NZ_LJCB01000027	Klebsiella pneumoniae	-	-	-	-	-	-
Salmonella enterica subsp. enterica serovar Dessau strain KUFSE-CM43 plasmid pKUFSE-SAL43-1, whole genome shotgun sequence	NZ_JAALJB010000002	Salmonella enterica	-	-	-	-	-	-
Salmonella enterica subsp. enterica serovar Muenchen strain 161403 map unlocalized plasmid unnamed contig014, whole genome shotgun sequence	NZ_VUJK01000014	Salmonella enterica	-	-	-	-	-	-
Salmonella enterica subsp. enterica serovar Muenchen strain 159747 map unlocalized plasmid unnamed contig010, whole genome shotgun sequence	NZ_VUJE01000010	Salmonella enterica	-	-	AcrVA2	-	-	-
Salmonella enterica subsp. enterica serovar Orion strain 161378 map unlocalized plasmid unnamed contig014, whole genome shotgun sequence	NZ_VUJJ01000014	Salmonella enterica	-	-	-	-	-	-
Salmonella enterica subsp. enterica serovar Typhimurium strain ST452 map unlocalized plasmid unnamed ST452-Typhimurium_contig_49, whole genome shotgun sequence	NZ_LYRS01000412	Salmonella enterica	-	-	-	-	-	-
Salmonella enterica subsp. enterica serovar Infantis strain SI01 map unlocalized plasmid unnamed2 contig34, whole genome shotgun sequence	NZ_MATB01000028	Salmonella enterica	-	-	AcrVA2	-	-	-
Salmonella enterica subsp. enterica serovar Newport strain SN2667_100 map unlocalized plasmid punknown1 contig19, whole genome shotgun sequence	NZ_MBOT01000011	Salmonella enterica	-	iroN	AcrIB	-	-	-
Salmonella enterica subsp. enterica strain SE163A map unlocalized plasmid pSH163_120 S1_S1_L001_R1_001_(paired)_contig_27, whole genome shotgun sequence	NZ_LSZD01000178	Salmonella enterica	-	-	-	-	-	-
Salmonella enterica subsp. enterica serovar Newport strain SN0033_1 map unlocalized plasmid punknown2 contig17, whole genome shotgun sequence	NZ_MBOU01000009	Salmonella enterica	sul2,aph(3'')-Ib,aph(6)-Id,tet(A),floR	-	-	-	-	-
Pseudomonas sp. EGD-AKN5 map unlocalized plasmid pADP_1 Scaffold_3, whole genome shotgun sequence	NZ_LZYC01000023	Pseudomonas sp.	-	-	-	-	-	-
Salmonella enterica subsp. enterica serovar Typhimurium strain STy01 map unlocalized plasmid unnamed1 contig61, whole genome shotgun sequence	NZ_MATJ01000058	Salmonella enterica	-	spvB,spvC,fdeC,pefB,pefA,pefC,pefD,rck	-	-	-	-
Salmonella enterica subsp. enterica strain SE696A map unlocalized plasmid unnamed2 S3_S3_L001_R1_001_(paired)_contig_21, whole genome shotgun sequence	NZ_LXHA01000113	Salmonella enterica	-	-	-	-	-	-
Salmonella enterica subsp. enterica serovar Newport strain SN2667_1 map unlocalized plasmid punknown1 contig17, whole genome shotgun sequence	NZ_MBOS01000009	Salmonella enterica	-	iroN	AcrIB	-	-	-
Escherichia coli strain FWSEC0429 map unlocalized plasmid unnamed1 FWSEC0429_contig00016, whole genome shotgun sequence	NZ_RROY01000063	Escherichia coli	-	espP,hlyC,hlyA,hlyB,hlyD	-	-	-	-
Klebsiella pneumoniae strain 606B map unlocalized plasmid unnamed6 scf_22p, whole genome shotgun sequence	NZ_LYMZ01000021	Klebsiella pneumoniae	blaTEM-1A,sul2,aph(3'')-Ib,aph(6)-Id,floR,qnrS1,blaLAP-2,tet(A)	-	-	-	-	-
Staphylococcus aureus strain ISU 918 map unlocalized plasmid unnamed1 ISU-918_c34, whole genome shotgun sequence	NZ_LKWR01000043	Staphylococcus aureus	tet(M)	-	-	-	-	-
Escherichia coli strain FWSEC0156 map unlocalized plasmid unnamed3 FWSEC0156_contig00038, whole genome shotgun sequence	NZ_RRHV01000154	Escherichia coli	-	-	-	-	-	-
Salmonella enterica subsp. enterica serovar Newport strain SN0033_100 map unlocalized plasmid punknown2 contig13, whole genome shotgun sequence	NZ_MBOV01000005	Salmonella enterica	sul2,aph(3'')-Ib,aph(6)-Id,tet(A),floR	-	-	-	-	-
Staphylococcus aureus strain ISU 919 map unlocalized plasmid unnamed1 ISU-919_c4, whole genome shotgun sequence	NZ_LKWS01000078	Staphylococcus aureus	-	-	-	-	-	-
Escherichia coli strain FWSEC0595 map unlocalized plasmid unnamed2 FWSEC0595_contig00028, whole genome shotgun sequence	NZ_RRSY01000090	Escherichia coli	-	-	-	-	-	-
Escherichia coli strain FWSEC0527 map unlocalized plasmid unnamed1 FWSEC0527_contig00022, whole genome shotgun sequence	NZ_RRRW01000067	Escherichia coli	-	-	-	-	-	-
Klebsiella pneumoniae strain kp10 map unlocalized plasmid unnamed1 KP10_27, whole genome shotgun sequence	NZ_MNCK01000027	Klebsiella pneumoniae	qnrS1	-	-	-	-	-
Escherichia coli strain FWSEC0527 map unlocalized plasmid unnamed2 FWSEC0527_contig00016, whole genome shotgun sequence	NZ_RRRW01000071	Escherichia coli	-	hlyC,hlyA,hlyB,hlyD,cnf1,cdtA,cdtB,cdtC	-	-	-	-
Klebsiella pneumoniae strain ARPG-315 map unlocalized plasmid unnamed14 contig39, whole genome shotgun sequence	NZ_NBOI01000039	Klebsiella pneumoniae	-	-	AcrIE9	-	-	-
Klebsiella pneumoniae strain ARPG-489 map unlocalized plasmid unnamed56 contig105, whole genome shotgun sequence	NZ_NBOP01000105	Klebsiella pneumoniae	-	-	-	-	-	-
Klebsiella pneumoniae strain CCBH24080 map unlocalized plasmid pblaKPC-2 scaffold34.1, whole genome shotgun sequence	NZ_NBOS01000034	Klebsiella pneumoniae	blaKPC-2	-	-	-	-	-
Klebsiella pneumoniae strain KP41 map unlocalized plasmid unnamed1 KP41_35, whole genome shotgun sequence	NZ_MOLX01000035	Klebsiella pneumoniae	-	-	AcrIIA8	-	-	-
Klebsiella pneumoniae strain KP41 map unlocalized plasmid unnamed1 KP41_40, whole genome shotgun sequence	NZ_MOLX01000040	Klebsiella pneumoniae	tet(A),sul1,qacE,aadA16,dfrA27,ARR-3,aac(6')-Ib-cr	-	-	-	-	-
Klebsiella pneumoniae strain ARPG-340 map unlocalized plasmid unnamed13 contig59, whole genome shotgun sequence	NZ_NBOK01000059	Klebsiella pneumoniae	floR,erm(42)	-	-	-	-	-
Escherichia coli strain FWSEC0502 map unlocalized plasmid unnamed1 FWSEC0502_contig00023, whole genome shotgun sequence	NZ_RRRH01000113	Escherichia coli	-	-	-	-	-	-
Klebsiella pneumoniae strain ARPG-381 map unlocalized plasmid unnamed2 contig41, whole genome shotgun sequence	NZ_NBOO01000041	Klebsiella pneumoniae	floR,erm(42)	-	-	-	-	-
Klebsiella pneumoniae strain ARPG-281 map unlocalized plasmid unnamed12 contig52, whole genome shotgun sequence	NZ_NBOH01000052	Klebsiella pneumoniae	-	-	AcrIE9	-	-	-
Klebsiella pneumoniae strain ARPG-380 map unlocalized plasmid unnamed15 contig61, whole genome shotgun sequence	NZ_NBON01000061	Klebsiella pneumoniae	erm(42)	-	-	-	-	-
Klebsiella pneumoniae strain ARPG-379 map unlocalized plasmid unnamed10 contig58, whole genome shotgun sequence	NZ_NBOM01000058	Klebsiella pneumoniae	floR,erm(42)	-	-	-	-	-
Klebsiella pneumoniae strain ARPG-372 map unlocalized plasmid unnamed12 contig062, whole genome shotgun sequence	NZ_NBOL01000062	Klebsiella pneumoniae	floR,erm(42)	-	-	-	-	-
Escherichia coli strain FWSEC0532 map unlocalized plasmid unnamed1 FWSEC0532_contig00029, whole genome shotgun sequence	NZ_RRRZ01000361	Escherichia coli	-	-	-	-	-	-
Vibrio parahaemolyticus strain 16-B3PA-006 map unlocalized plasmid pincAC2 16_0006_un_mapped_reads___single__contig_2, whole genome shotgun sequence	NZ_PETB01000002	Vibrio parahaemolyticus	-	-	-	-	-	-
Escherichia coli strain FWSEC0241 map unlocalized plasmid unnamed1 FWSEC0241_contig00034, whole genome shotgun sequence	NZ_RRIJ01000124	Escherichia coli	-	-	-	-	-	-
Proteus mirabilis strain LBUEL-H11 map unlocalized plasmid pInC NODE_15_length_98238_cov_80.561639, whole genome shotgun sequence	NZ_QGGA01000015	Proteus mirabilis	sul2,aph(3'')-Ib,aph(6)-Id,blaTEM-1B,aac(3)-IId	-	-	-	-	-
Staphylococcus aureus strain ISU 927 map unlocalized plasmid unnamed1 ISU-927_c48, whole genome shotgun sequence	NZ_LKWX01000057	Staphylococcus aureus	-	-	-	-	-	-
Salmonella enterica subsp. enterica serovar Copenhagen strain OLF-FSR1-STCopenhagen-47 map unlocalized plasmid unnamed1 12, whole genome shotgun sequence	NZ_PYUT01000045	Salmonella enterica	-	pefD,pefC,pefA,pefB,fdeC,spvC,spvB	-	-	-	-
Klebsiella pneumoniae strain Kp1803 map unlocalized plasmid unnamed1 contig00028, whole genome shotgun sequence	NZ_PITN01000028	Klebsiella pneumoniae	-	-	AcrIE9	-	-	-
Klebsiella pneumoniae strain Kp1803 map unlocalized plasmid unnamed2 contig00044, whole genome shotgun sequence	NZ_PITN01000044	Klebsiella pneumoniae	-	-	-	-	-	-
Shewanella sp. ALD9 map unlocalized plasmid unnamed contig9, whole genome shotgun sequence	NZ_PJCD01000039	Shewanella sp.	-	-	-	merT,merR	-	-
Klebsiella pneumoniae subsp. pneumoniae strain KP_DC map unlocalized plasmid pKP_DC plasmidKP_DC_contig01, whole genome shotgun sequence	NZ_NJGM01000030	Klebsiella pneumoniae	blaOXA-48	-	-	-	-	-
Klebsiella pneumoniae strain B16 map unlocalized plasmid pB16 P17, whole genome shotgun sequence	NZ_NTCW01000075	Klebsiella pneumoniae	blaKPC-2	-	-	-	-	-
Klebsiella pneumoniae strain B16 map unlocalized plasmid pB16 P26, whole genome shotgun sequence	NZ_NTCW01000077	Klebsiella pneumoniae	-	-	AcrIE9	-	-	-
Klebsiella pneumoniae strain LKP817909 map unlocalized plasmid pKPN3 NODE_81_length_51036_cov_17.469963, whole genome shotgun sequence	NZ_PHFH01000054	Klebsiella pneumoniae	-	-	-	-	-	-
Salmonella enterica subsp. enterica serovar Copenhagen strain OLF-FSR1-STCopenhagen-52 map unlocalized plasmid unnamed1 14, whole genome shotgun sequence	NZ_PYUY01000037	Salmonella enterica	-	pefD,pefC,pefA,pefB,fdeC,spvC,spvB	-	-	-	-
Klebsiella pneumoniae strain BP737 map unlocalized plasmid pIncFII NODE_28_length_44948_cov_333.36_ID_55, whole genome shotgun sequence	NZ_PUIG01000028	Klebsiella pneumoniae	-	-	-	-	-	-
Klebsiella pneumoniae strain BP737 map unlocalized plasmid pIncN NODE_33_length_32968_cov_417.835_ID_65, whole genome shotgun sequence	NZ_PUIG01000033	Klebsiella pneumoniae	-	-	-	-	-	-
Pseudomonas oleovorans strain YKJ map unlocalized plasmid unnamed NODE_32_length_50932_cov_197.973_ID_65, whole genome shotgun sequence	NZ_PTLV01000205	Pseudomonas oleovorans	-	-	-	-	-	-
Salmonella enterica subsp. enterica serovar Copenhagen strain OLF-FSR1-STCopenhagen-49 map unlocalized plasmid unnamed1 14, whole genome shotgun sequence	NZ_PYUV01000036	Salmonella enterica	-	pefD,pefC,pefA,pefB,fdeC,spvC,spvB	-	-	-	-
Aeromonas dhakensis strain Cr2 map unlocalized plasmid unnamed IsolateA2_contig_13.1, whole genome shotgun sequence	NZ_LBDJ01000026	Aeromonas dhakensis	-	-	-	-	-	-
Salmonella enterica subsp. enterica serovar Copenhagen strain OLF-FSR1-STCopenhagen-50 map unlocalized plasmid unnamed1 14, whole genome shotgun sequence	NZ_PYUW01000038	Salmonella enterica	-	pefD,pefC,pefA,pefB,fdeC,spvC,spvB	-	-	-	-
Salmonella enterica subsp. enterica serovar Copenhagen strain OLF-FSR1-STCopenhagen-53 map unlocalized plasmid unnamed1 14, whole genome shotgun sequence	NZ_PYUZ01000037	Salmonella enterica	-	pefD,pefC,pefA,pefB,fdeC,spvC,spvB	-	-	-	-
Aeromonas dhakensis strain Cr1 map unlocalized plasmid unnamed IsolateA1_contig_17.1, whole genome shotgun sequence	NZ_LBDI01000026	Aeromonas dhakensis	-	-	-	-	-	-
Klebsiella pneumoniae strain Kp3380 map unlocalized plasmid unnamed3 contig00024, whole genome shotgun sequence	NZ_PITM01000024	Klebsiella pneumoniae	-	-	AcrIE9	-	-	-
Klebsiella pneumoniae strain LKP723703-1 map unlocalized plasmid pKPX1 NODE_32_length_71278_cov_12.2694, whole genome shotgun sequence	NZ_PELJ01000032	Klebsiella pneumoniae	blaNDM-1	-	-	-	-	-
Escherichia albertii strain MBT-EA1 map unlocalized plasmid pEA1_2 NODE_8_length_89048_cov_52.0384, whole genome shotgun sequence	NZ_PTLP01000008	Escherichia albertii	-	faeC,faeD,faeE,faeF,faeH,faeI,faeJ	-	-	-	-
Klebsiella pneumoniae strain B04 map unlocalized plasmid pB04 P32, whole genome shotgun sequence	NZ_NTGK01000101	Klebsiella pneumoniae	-	-	-	-	-	-
Klebsiella michiganensis strain DSM 25444 map unlocalized plasmid unnamed3 contig_32, whole genome shotgun sequence	NZ_PRDB01000032	Klebsiella michiganensis	-	-	AcrIE9	ncrY,ncrC,ncrB,ncrA,chrA	-	-
Salmonella enterica subsp. enterica serovar Copenhagen strain OLF-FSR1-STCopenhagen-55 map unlocalized plasmid unnamed1 13, whole genome shotgun sequence	NZ_PYVA01000040	Salmonella enterica	-	pefD,pefC,pefA,pefB,fdeC,spvC,spvB	-	-	-	-
Klebsiella pneumoniae strain B03 map unlocalized plasmid pB03 P17, whole genome shotgun sequence	NZ_NTHT01000076	Klebsiella pneumoniae	blaKPC-2	-	-	-	-	-
Klebsiella pneumoniae strain B03 map unlocalized plasmid pB03 P20, whole genome shotgun sequence	NZ_NTHT01000079	Klebsiella pneumoniae	-	-	AcrIE9	-	-	-
Klebsiella pneumoniae strain B03 map unlocalized plasmid unnamed P62, whole genome shotgun sequence	NZ_NTHT01000084	Klebsiella pneumoniae	blaKPC-2,tet(A)	-	-	fecE,fecD	-	-
Klebsiella pneumoniae strain B15 map unlocalized plasmid unnamed P2, whole genome shotgun sequence	NZ_QWDG01000002	Klebsiella pneumoniae	-	-	-	-	-	-
Klebsiella pneumoniae strain B15 map unlocalized plasmid unnamed P9, whole genome shotgun sequence	NZ_QWDG01000009	Klebsiella pneumoniae	qnrS1,blaLAP-2	-	-	-	-	-
Klebsiella pneumoniae strain B15 map unlocalized plasmid unnamed P10, whole genome shotgun sequence	NZ_QWDG01000010	Klebsiella pneumoniae	blaKPC-2	-	-	-	-	-
Klebsiella pneumoniae strain PEC-VIM map unlocalized plasmid punnamed3 NODE_23_length_56539_cov_6.85299_pilon_Genepoc-VIM, whole genome shotgun sequence	NZ_QHMM01000023	Klebsiella pneumoniae	-	-	-	-	-	-
Klebsiella pneumoniae strain B29 map unlocalized plasmid unnamed P14a, whole genome shotgun sequence	NZ_NTHW02000065	Klebsiella pneumoniae	-	-	-	-	-	-
Serratia marcescens strain 14ES map unlocalized plasmid p14ES-226 tig00000470, whole genome shotgun sequence	NZ_PEGZ01000005	Serratia marcescens	blaTEM-1A,blaOXA-9,ant(3'')-Ia,aac(6')-Ib,blaSHV-12	algU	AcrIE9	merA,merD,merE	-	-
Klebsiella pneumoniae strain KPC89 map unlocalized plasmid unnamed P38, whole genome shotgun sequence	NZ_QXGQ01000060	Klebsiella pneumoniae	-	-	-	-	-	-
Klebsiella pneumoniae strain KPC89 map unlocalized plasmid unnamed P30, whole genome shotgun sequence	NZ_QXGQ01000062	Klebsiella pneumoniae	-	-	-	-	-	-
Serratia marcescens strain 7209 map unlocalized plasmid p7209-49 tig00000054, whole genome shotgun sequence	NZ_PEHC01000009	Serratia marcescens	blaTEM-1C,blaCTX-M-15	-	-	-	-	-
Klebsiella pneumoniae strain KZN_INI_KINF_28 map unlocalized plasmid unnamed29 contig122, whole genome shotgun sequence	NZ_VOOE01000122	Klebsiella pneumoniae	-	-	-	-	-	-
Legionella pneumophila subsp. pneumophila strain L03B.1 map unlocalized plasmid unnamed2 L03B.1_contig000006, whole genome shotgun sequence	NZ_QWDT01000006	Legionella pneumophila	-	-	AcrIIA1	-	-	-
Klebsiella pneumoniae strain KZN_INI_KINF_60 map unlocalized plasmid unnamed25 contig092, whole genome shotgun sequence	NZ_VOOG01000092	Klebsiella pneumoniae	blaCTX-M-3	-	-	merE,merD,merA,merC,merP,merT,merR	-	-
Legionella pneumophila subsp. pneumophila strain L01C.1 map unlocalized plasmid unnamed2 L01C.1_contig000006, whole genome shotgun sequence	NZ_QWDR01000006	Legionella pneumophila	-	-	AcrIIA1	-	-	-
Klebsiella pneumoniae strain KZN_INI_KINF_24 map unlocalized plasmid unnamed45 contig099, whole genome shotgun sequence	NZ_VOOC01000099	Klebsiella pneumoniae	-	-	-	-	-	-
Klebsiella pneumoniae strain 22 map unlocalized plasmid unnamed1 Scaffold19_1, whole genome shotgun sequence	NZ_PNXO01000019	Klebsiella pneumoniae	blaKPC-2	-	-	-	-	-
Salmonella enterica subsp. enterica serovar Infantis strain AR-0410 map unlocalized plasmid pAR-0410 contig5_AR-0410, whole genome shotgun sequence	NZ_WACL01000005	Salmonella enterica	tet(A),sul1,qacE,ant(3'')-Ia,aph(3')-Ia,dfrA14,aac(3)-IVa,aph(4)-Ia,floR,fosA3,blaCTX-M-65	ybtS,ybtX,ybtQ,ybtP,ybtA,irp2,ybtT,ybtE,fyuA,faeI,faeH,faeF,faeE,faeC	AcrVA2	merR,merT,merP,merA,merD,merE,arsH	-	-
Escherichia coli strain FWSEC0382 map unlocalized plasmid unnamed2 FWSEC0382_contig00027, whole genome shotgun sequence	NZ_RRNG01000139	Escherichia coli	-	iroB	-	-	-	-
Salmonella enterica strain 15E434 plasmid unnamed, whole genome shotgun sequence	NZ_WUQC01000002	Salmonella enterica	qnrS1,blaCTX-M-55,catA2,mcr-3.1,blaTEM-1B,floR,tet(A),aph(6)-Id,aph(3'')-Ib,sul2	-	-	merE,merD	-	-
Escherichia coli strain FWSEC0126 map unlocalized plasmid unnamed2 FWSEC0126_contig00022, whole genome shotgun sequence	NZ_RRGR01000077	Escherichia coli	-	-	-	-	-	-
Escherichia coli strain FWSEC0120 map unlocalized plasmid unnamed2 FWSEC0120_contig00025, whole genome shotgun sequence	NZ_RRGL01000079	Escherichia coli	-	-	-	-	-	-
Escherichia coli strain FWSEC0107 map unlocalized plasmid unnamed3 FWSEC0107_contig00023, whole genome shotgun sequence	NZ_RRFY01000105	Escherichia coli	-	-	-	-	-	-
Klebsiella pneumoniae strain B10 map unlocalized plasmid unnamed scaffold_28, whole genome shotgun sequence	NZ_LJCC01000029	Klebsiella pneumoniae	-	-	-	-	-	-
Escherichia fergusonii strain A12 plasmid pA12_mcr-1, whole genome shotgun sequence	NZ_WYDM02000005	Escherichia fergusonii	mcr-1.1	-	-	terW,terZ,terA,terB,terC,terD,terE	-	-
Escherichia coli strain SMG001F2 map unlocalized plasmid unnamed1 NODE_35_length_49652_cov_15.253791, whole genome shotgun sequence	NZ_JAKVSM010000035	Escherichia coli	aph(3'')-Ib,aph(6)-Id	-	-	-	-	-
Escherichia coli strain SMG003F2 map unlocalized plasmid unnamed1 NODE_25_length_71961_cov_40.508547, whole genome shotgun sequence	NZ_JAKVST010000025	Escherichia coli	-	-	-	-	-	-
Escherichia coli strain SMG004F1 map unlocalized plasmid unnamed1 NODE_19_length_82486_cov_25.520477, whole genome shotgun sequence	NZ_JAKVSW010000019	Escherichia coli	-	-	-	-	-	-
Escherichia coli strain SMG003F3 map unlocalized plasmid unnamed1 NODE_21_length_86343_cov_78.699951, whole genome shotgun sequence	NZ_JAKVSU010000021	Escherichia coli	aph(6)-Id,aph(3'')-Ib,sul2	-	-	merR,merT,merP,merA,merD,merE	-	-
Escherichia coli strain SMG002F9 map unlocalized plasmid unnamed1 NODE_23_length_77075_cov_42.455359, whole genome shotgun sequence	NZ_JAKVSS010000023	Escherichia coli	-	-	-	-	-	-
Escherichia coli strain SMG002F9 map unlocalized plasmid unnamed2 NODE_26_length_61709_cov_42.848024, whole genome shotgun sequence	NZ_JAKVSS010000026	Escherichia coli	-	-	-	-	-	-
Escherichia coli strain SMG002F4 map unlocalized plasmid unnamed1 NODE_24_length_84091_cov_72.842397, whole genome shotgun sequence	NZ_JAKVSO010000024	Escherichia coli	-	-	-	-	-	-
Escherichia coli strain SMG004F8 map unlocalized plasmid unnamed1 NODE_22_length_84665_cov_42.442381, whole genome shotgun sequence	NZ_JAKVSX010000022	Escherichia coli	-	-	-	-	-	-
Escherichia coli strain SMG004F8 map unlocalized plasmid unnamed2 NODE_23_length_82485_cov_35.040555, whole genome shotgun sequence	NZ_JAKVSX010000023	Escherichia coli	-	-	-	-	-	-
Escherichia coli strain SMG006F1 map unlocalized plasmid unnamed1 NODE_22_length_89955_cov_63.718852, whole genome shotgun sequence	NZ_JAKVTA010000022	Escherichia coli	-	-	-	-	-	-
Klebsiella pneumoniae strain BA9984 map unlocalized plasmid pIncFII 24, whole genome shotgun sequence	NZ_JACWHM010000024	Klebsiella pneumoniae	-	-	AcrIF11	-	-	-
Klebsiella pneumoniae strain BA9984 map unlocalized plasmid pIncN2 27, whole genome shotgun sequence	NZ_JACWHM010000027	Klebsiella pneumoniae	-	-	-	-	-	-
Escherichia coli strain SMG002F8 map unlocalized plasmid unnamed1 NODE_15_length_93128_cov_42.626757, whole genome shotgun sequence	NZ_JAKVSR010000015	Escherichia coli	-	-	-	-	-	-
Enterobacter asburiae strain CZ863 plasmid pCZ863_IncM1, whole genome shotgun sequence	NZ_JAGSXX010000006	Enterobacter asburiae	blaTEM-1D,blaOXA-1,aac(6')-Ib-cr	-	-	-	-	-
Klebsiella michiganensis strain KO45182 map unlocalized plasmid unnamed4 p45182_4, whole genome shotgun sequence	NZ_JAFIQE010000007	Klebsiella michiganensis	-	-	-	arsC,arsB,arsA,arsD,arsR,silE,silS,silR,silC,silF,silB,silA,silP,pcoA,pcoB,pcoC,pcoD,pcoR,pcoS,pcoE,arsH,arsC,arsB,arsA,arsC	-	-
Klebsiella michiganensis strain KO45182 plasmid p45182_IncR_IncFII, whole genome shotgun sequence	NZ_JAFIQE010000009	Klebsiella michiganensis	-	-	-	-	-	-
Enterobacter hormaechei strain EC49583 plasmid p49583_IncHI2, whole genome shotgun sequence	NZ_JAFIQG010000004	Enterobacter hormaechei	tet(B),sul1,qnrA1,sul1,qacE,aac(3)-Ib,aac(6')-Il,blaVIM-4	-	-	merR,merT,merP,merC,merA,merD,merE,terE,terD,terC,terB,terA,terZ,terW	-	-
Citrobacter freundii strain CF49141 plasmid p49141_IncFII, whole genome shotgun sequence	NZ_JAFIQF010000006	Citrobacter freundii	mph(A),dfrA14	-	-	-	-	-
Xylella fastidiosa subsp. multiplex strain Dixon plasmid pXFAS01-Dixon, whole genome shotgun sequence	NZ_JARTVJ010000009	Xylella fastidiosa	-	-	-	-	-	-
Escherichia coli strain SMG017U map unlocalized plasmid unnamed1 NODE_14_length_92869_cov_53.087619, whole genome shotgun sequence	NZ_JALECI010000014	Escherichia coli	-	-	-	-	-	-
Escherichia coli strain SMG018F1 map unlocalized plasmid unnamed1 NODE_19_length_91988_cov_51.959994, whole genome shotgun sequence	NZ_JALEBP010000019	Escherichia coli	-	-	-	-	-	-
Escherichia coli strain SMG008F11 map unlocalized plasmid unnamed1 NODE_23_length_86591_cov_27.439142, whole genome shotgun sequence	NZ_JALEBI010000023	Escherichia coli	-	-	-	-	-	-
Escherichia coli strain SMG017F8 map unlocalized plasmid unnamed1 NODE_23_length_101286_cov_70.484949, whole genome shotgun sequence	NZ_JALECD010000023	Escherichia coli	-	-	-	-	-	-
Klebsiella pneumoniae strain 148 map unlocalized plasmid unnamed15 plasmid_15, whole genome shotgun sequence	NZ_LZCY01000051	Klebsiella pneumoniae	-	-	-	fecD,fecE	-	-
Salmonella enterica strain YAQUESUR001 map unlocalized plasmid p369 YSP3_assembly15_length91738_depth1.35x, whole genome shotgun sequence	NZ_JARWAY010000074	Salmonella enterica	-	pefD,pefC,pefA,pefB,fdeC,spvC,spvB	-	-	-	-
Salmonella enterica strain S8_VPH_Chula map unlocalized plasmid unnamed1 S08_2, whole genome shotgun sequence	NZ_JARVXA010000002	Salmonella enterica	floR,tet(A),aph(6)-Id,aph(3'')-Ib,sul2,catA2,blaCTX-M-55,qnrS1,aac(3)-IId,blaTEM-1B	-	-	merD,merE	-	-
Salmonella enterica strain S8_VPH_Chula map unlocalized plasmid unnamed2 S08_4, whole genome shotgun sequence	NZ_JARVXA010000004	Salmonella enterica	qepA1,blaTEM-1B	-	-	-	-	-
Klebsiella pneumoniae strain EW1149 plasmid pEW1149-1, whole genome shotgun sequence	NZ_JARVRB010000001	Klebsiella pneumoniae	sul2,aph(3'')-Ib,aph(6)-Id,blaTEM-1B,blaCTX-M-15,dfrA14,aac(3)-IIa,aac(6')-Ib-cr,blaOXA-1,tet(A),qnrB1	-	-	silE,silS,silR,silC,silF,silB,silA,silP,pcoA,pcoB,pcoC,pcoD,pcoR,pcoS,pcoE,arsH,arsC,arsB,arsA,arsD,arsR,fecD,fecE	-	-
Klebsiella pneumoniae strain EW1149 plasmid pEW1149-2, whole genome shotgun sequence	NZ_JARVRB010000002	Klebsiella pneumoniae	sul1,aph(3')-VI,blaNDM-1	-	-	-	-	-
Escherichia coli PMV-1 plasmid pECOS88like, whole genome shotgun sequence	NZ_CBTO010000001	Escherichia coli	-	iroN,iroE,iroD	-	-	-	-
Rhizobium grahamii CCGE 502 map unlocalized plasmid pRg502a contig0038, whole genome shotgun sequence	NZ_AEYE02000038	Rhizobium grahamii	-	-	-	-	linJ,dxnH,LinG	MLTONO_5203,NifX,NifX,NifN,NifE,NifK,nifD,nifH,NifS,NifW,FixA,FixB,FixC,FixX,NifB,FixQ,FixO,FixN,NifT,NodJ,NodI,NodC,NodA,NodD,NodE,NodF,NodM
Escherichia coli strain MRSN22624 map unlocalized plasmid pMR0514 MRSN22624_contig00038, whole genome shotgun sequence	NZ_JRKV01000038	Escherichia coli	-	-	AcrVA2	-	-	-
Escherichia coli strain INSLA289 map unlocalized plasmid unnamed INSLA289_contig_77, whole genome shotgun sequence	NZ_LHAT01000077	Escherichia coli	blaCTX-M-1	-	-	-	-	-
Escherichia coli strain INSLA289 map unlocalized plasmid unnamed INSLA289_contig_133, whole genome shotgun sequence	NZ_LHAT01000133	Escherichia coli	-	-	-	-	-	-
Rhizobium phaseoli Ch24-10 map unlocalized plasmid pRphCh2410c pRphCh2410c_contig1, whole genome shotgun sequence	NZ_AHJU02000025	Rhizobium phaseoli	-	hsiC1/vipB	-	-	-	NifX,NifX,NifN,NifE,NifK,nifD,nifH,NifS,NifW,FixA,FixB,FixC,FixX,NifA,NifB,NifZ,NifT,nifH,A9174_31165,NodD,NodJ,NodI,NodS,NodC,NodB,NodZ,FixO,FixN,MLTONO_5203,NifX,NifK,nifD,nifH,NodA,NodD,NodD
Rhizobium phaseoli Ch24-10 map unlocalized plasmid pRphCh2410d pRphCh2410d_contig1, whole genome shotgun sequence	NZ_AHJU02000028	Rhizobium phaseoli	-	gmd	AcrIIA8	hupE2	-	FixB,FixA
Rhizobium favelukesii strain LPU83 map unlocalized plasmid pLPU83b, whole genome shotgun sequence	NZ_CBYB010000034	Rhizobium favelukesii	-	-	-	-	-	-
Klebsiella pneumoniae strain CRKP-08 plasmid pCRKP-08_Res, whole genome shotgun sequence	NZ_JANPXL010000004	Klebsiella pneumoniae	blaLAP-2,qnrS1,dfrA14,sul2,catA2,tet(A)	-	-	-	-	-
Klebsiella pneumoniae strain CRKP-12 plasmid pCRKP-12_KPC, whole genome shotgun sequence	NZ_JANPXN010000003	Klebsiella pneumoniae	blaCTX-M-65,fosA3,blaTEM-1B,rmtB,blaKPC-2,catA2	-	-	-	-	-
Klebsiella pneumoniae strain CRKP-12 plasmid pCRKP-12_Other, whole genome shotgun sequence	NZ_JANPXN010000004	Klebsiella pneumoniae	-	-	AcrVA2	-	-	-
Klebsiella pneumoniae strain CRKP-21 plasmid pCRKP-21_Res, whole genome shotgun sequence	NZ_JANPXO010000004	Klebsiella pneumoniae	qnrS1,blaLAP-2,tet(A),catA2,sul2,dfrA14	-	-	-	-	-
Klebsiella pneumoniae strain CRKP-31 plasmid pCRKP-31_KPC, whole genome shotgun sequence	NZ_JANPXP010000002	Klebsiella pneumoniae	blaKPC-2	-	AcrIE9	merR,merT,merP,merA,merD,merE	-	-
Klebsiella pneumoniae strain CRKP-31 plasmid pCRKP-31_Vir, whole genome shotgun sequence	NZ_JANPXP010000004	Klebsiella pneumoniae	mph(E),msr(E),armA,sul1,blaDHA-1,qnrB4	iucA,iucB,iucC,iutA,rmpA	-	terE,terD,terC,terB,terA,terZ,terW,merR,merT,merP,merC	-	-
Klebsiella pneumoniae strain CRKP-31 plasmid pCRKP-31-Other, whole genome shotgun sequence	NZ_JANPXP010000007	Klebsiella pneumoniae	-	-	AcrIE9	-	-	-
Escherichia coli strain L4M4-CTX03 map unlocalized plasmid unnamed NODE_2_length_233201_cov_85.804281, whole genome shotgun sequence	NZ_JAQIZC010000002	Escherichia coli	sul3,ant(3'')-Ia,cmlA1,aadA2	htpB	AcrIIA9	merR,merT,merP,merA,merD,merE,mgtA,cutA	bhpD	-
Escherichia coli strain BMH-17-0036 plasmid unnamed2, whole genome shotgun sequence	NZ_JAHMAA010000006	Escherichia coli	-	hlyD,hlyB,hlyA,hlyC	-	-	-	-
Enterobacter hormaechei strain ECL-57 plasmid pECL-57, whole genome shotgun sequence	NZ_JAQSCM010000050	Enterobacter hormaechei	blaNDM-7	-	-	-	-	-
Mesorhizobium sp. DCY119 map unlocalized plasmid unnamed2 contig.3.cir, whole genome shotgun sequence	NZ_QYZQ01000003	Mesorhizobium sp.	-	-	-	-	bhpD	-
Rhizobium leguminosarum strain SM164B map unlocalized plasmid pSM164B_Rh04 p_SM164B_Rh04, whole genome shotgun sequence	NZ_SIQQ01000004	Rhizobium leguminosarum	-	-	-	hupE2	-	-
Rhizobium leguminosarum strain SM163B map unlocalized plasmid pSM163B_Rh04 p_SM163B_Rh04, whole genome shotgun sequence	NZ_SIQO01000005	Rhizobium leguminosarum	-	-	-	-	bphB	-
Rhizobium leguminosarum strain SM159 map unlocalized plasmid pSM159_Rh07 p_SM159_Rh07, whole genome shotgun sequence	NZ_SIQK01000005	Rhizobium leguminosarum	-	-	-	-	-	-
Rhizobium leguminosarum strain SM152B map unlocalized plasmid pSM152B_Rh03 p_SM152B_Rh03, whole genome shotgun sequence	NZ_SIPV01000004	Rhizobium leguminosarum	-	-	-	-	-	-
Rhizobium leguminosarum strain SM144A map unlocalized plasmid pSM144A_Rh08 p_SM144A_Rh08, whole genome shotgun sequence	NZ_SIPA01000007	Rhizobium leguminosarum	-	-	-	-	-	-
Rhizobium leguminosarum strain SM144B map unlocalized plasmid pSM144B_Rh08 p_SM144B_Rh08, whole genome shotgun sequence	NZ_SIPB01000007	Rhizobium leguminosarum	-	kdsA	-	-	-	-
Rhizobium leguminosarum strain SM154C map unlocalized plasmid pSM154C_Rh03 p_SM154C_Rh03, whole genome shotgun sequence	NZ_SIQC01000004	Rhizobium leguminosarum	-	-	-	-	-	-
Rhizobium leguminosarum strain SM154C map unlocalized plasmid pSM154C_Rh08 p_SM154C_Rh08, whole genome shotgun sequence	NZ_SIQC01000007	Rhizobium leguminosarum	-	-	-	-	-	-
Rhizobium leguminosarum strain SM168A map unlocalized plasmid pSM168A_Rh08 p_SM168A_Rh08, whole genome shotgun sequence	NZ_SIQX01000004	Rhizobium leguminosarum	-	-	-	-	-	NodD
Rhizobium leguminosarum strain SM152A map unlocalized plasmid pSM152A_Rh03 p_SM152A_Rh03, whole genome shotgun sequence	NZ_SIPU01000004	Rhizobium leguminosarum	-	-	-	-	-	-
Rhizobium leguminosarum strain SM160 map unlocalized plasmid pSM160_Rh08 p_SM160_Rh08, whole genome shotgun sequence	NZ_SIQL01000005	Rhizobium leguminosarum	-	-	-	-	-	-
Rhizobium leguminosarum strain SM145B map unlocalized plasmid pSM145B_Rh08 p_SM145B_Rh08, whole genome shotgun sequence	NZ_SIPD01000007	Rhizobium leguminosarum	-	-	-	-	-	-
Rhizobium leguminosarum strain SM149A map unlocalized plasmid pSM149A_Rh13 p_SM149A_Rh13, whole genome shotgun sequence	NZ_SIPN01000006	Rhizobium leguminosarum	-	-	-	-	-	-
Rhizobium leguminosarum strain SM146B map unlocalized plasmid pSM146B_Rh08 p_SM146B_Rh08, whole genome shotgun sequence	NZ_SIPG01000007	Rhizobium leguminosarum	-	-	-	-	-	-
Rhizobium leguminosarum strain SM152C map unlocalized plasmid pSM152C_Rh03 p_SM152C_Rh03, whole genome shotgun sequence	NZ_SIPW01000004	Rhizobium leguminosarum	-	-	-	-	-	-
Rhizobium leguminosarum strain SM9 map unlocalized plasmid pSM9_Rh07 p_SM9_Rh07, whole genome shotgun sequence	NZ_SIJV01000006	Rhizobium leguminosarum	-	-	-	-	-	NodD
Rhizobium leguminosarum strain SM37 map unlocalized plasmid pSM37_Rh07 p_SM37_Rh07, whole genome shotgun sequence	NZ_SIKS01000005	Rhizobium leguminosarum	-	-	-	-	-	NodD
Rhizobium leguminosarum strain SM13 map unlocalized plasmid pSM13_Rh07 p_SM13_Rh07, whole genome shotgun sequence	NZ_SIJZ01000006	Rhizobium leguminosarum	-	-	-	-	-	NifN,NifE,NifK,nifD,nifH,FixA,FixB,FixC,FixX,NifA,NifT,NodJ,NodI,NodC,NodA,NodD,NodF,NodE,NodM,NodD,FixG,FixQ,FixO,FixN
Rhizobium leguminosarum strain SM34 map unlocalized plasmid pSM34_Rh07 p_SM34_Rh07, whole genome shotgun sequence	NZ_SIKP01000006	Rhizobium leguminosarum	-	-	-	-	-	FixN,FixO,FixQ,FixG,NodD,NodM,NodE,NodF,NodD,NodA,NodC,NodI,NodJ,NifT,NifA,FixX,FixC,FixB,FixA,nifH,nifD,NifK,NifE,NifN
Rhizobium leguminosarum strain SM15 map unlocalized plasmid pSM15_Rh04 p_SM15_Rh04, whole genome shotgun sequence	NZ_SIKB01000005	Rhizobium leguminosarum	-	-	-	-	-	-
Rhizobium leguminosarum strain SM15 map unlocalized plasmid pSM15_Rh07 p_SM15_Rh07, whole genome shotgun sequence	NZ_SIKB01000006	Rhizobium leguminosarum	-	-	-	-	-	NifN,NifE,NifK,nifD,nifH,FixA,FixB,FixC,FixX,NifA,NifT,NodJ,NodI,NodC,NodA,NodD,NodF,NodE,NodM,NodD,FixG
Rhizobium leguminosarum strain SM24 map unlocalized plasmid pSM24_Rh04 p_SM24_Rh04, whole genome shotgun sequence	NZ_SIKJ01000005	Rhizobium leguminosarum	-	-	-	-	-	-
Rhizobium leguminosarum strain SM24 map unlocalized plasmid pSM24_Rh07 p_SM24_Rh07, whole genome shotgun sequence	NZ_SIKJ01000007	Rhizobium leguminosarum	-	-	-	-	-	NodD,FixG
Rhizobium leguminosarum strain SM7 map unlocalized plasmid pSM7_Rh07 p_SM7_Rh07, whole genome shotgun sequence	NZ_SIJU01000006	Rhizobium leguminosarum	-	-	-	-	-	NodD,FixG,FixQ,FixO,FixN
Rhizobium leguminosarum strain SM5 map unlocalized plasmid pSM5_Rh07 p_SM5_Rh07, whole genome shotgun sequence	NZ_SIJS01000005	Rhizobium leguminosarum	-	-	-	-	-	NodD,NodM,NodE,NodF,NodD,NodA,NodC,NodI,NodJ,NifT,NifA,FixX,FixC,FixB,FixA,nifH,nifD,NifK,NifE,NifN
Rhizobium leguminosarum strain SM40 map unlocalized plasmid pSM40_Rh07 p_SM40_Rh07, whole genome shotgun sequence	NZ_SIKV01000005	Rhizobium leguminosarum	-	-	-	-	-	NodD,NodM,NodE,NodF,NodD,NodA,NodC,NodI,NodJ,NifT,NifA,FixX,FixC,FixB,FixA,nifH,nifD,NifK,NifE,NifN
Rhizobium leguminosarum strain SM72 map unlocalized plasmid pSM72_Rh01 p_SM72_Rh01, whole genome shotgun sequence	NZ_SILY01000002	Rhizobium leguminosarum	-	-	AcrIIA9	-	bphC	FixA,FixB
Rhizobium leguminosarum strain SM72 map unlocalized plasmid pSM72_Rh08 p_SM72_Rh08, whole genome shotgun sequence	NZ_SILY01000006	Rhizobium leguminosarum	-	-	-	-	-	NodD,FixG,FixQ,FixO,FixN,NifN,NifE,NifK,nifD,nifH,FixA,FixB,FixC,FixX,NifA,NifT,NodJ,NodI,NodC,NodA,NodD,NodF,NodE,NodM
Rhizobium leguminosarum strain SM52 map unlocalized plasmid pSM52_Rh13 p_SM52_Rh13, whole genome shotgun sequence	NZ_SILH01000005	Rhizobium leguminosarum	-	-	-	-	-	-
Rhizobium leguminosarum strain SM52 map unlocalized plasmid pSM52_Rh21 p_SM52_Rh21, whole genome shotgun sequence	NZ_SILH01000006	Rhizobium leguminosarum	-	-	-	-	-	NodM,NodE,NodF,NodD,NodA,NodC,NodI,NodJ,NifT,NifA,FixX,FixC,FixB,FixA,nifH,nifD,NifK,NifE,NifN,FixN,FixO,FixQ,FixG,NodD
Rhizobium leguminosarum strain SM16 map unlocalized plasmid pSM16_Rh07 p_SM16_Rh07, whole genome shotgun sequence	NZ_SIKC01000007	Rhizobium leguminosarum	-	-	-	-	-	NifN,NifE,NifK,nifD,nifH,FixA,FixB,FixC,FixX,NifA,NifT,NodJ,NodI,NodC,NodA,NodD,NodF,NodE,NodM,NodD,FixG,FixQ,FixO,FixN
Rhizobium leguminosarum strain SM4 map unlocalized plasmid pSM4_Rh07 p_SM4_Rh07, whole genome shotgun sequence	NZ_SIJR01000006	Rhizobium leguminosarum	-	-	-	-	-	NodD
Rhizobium leguminosarum strain SM14 map unlocalized plasmid pSM14_Rh07 p_SM14_Rh07, whole genome shotgun sequence	NZ_SIKA01000006	Rhizobium leguminosarum	-	-	AcrVIB	-	-	NifN,NifE,NifK,nifD,nifH,FixA,FixB,FixC,FixX,NifA,NifT,NodJ,NodI,NodC,NodA,NodD,NodF,NodE,NodM,NodD
Rhizobium leguminosarum strain SM39 map unlocalized plasmid pSM39_Rh01_Rh07 p_SM39_Rh01_Rh07, whole genome shotgun sequence	NZ_SIKU01000002	Rhizobium leguminosarum	-	-	AcrIIA7	-	-	FixA,FixB,NifN,NifE,NifK,nifD,nifH,FixA,FixB,FixC,FixX,NifA,NifT,NodJ,NodI,NodC,NodA,NodD,NodF,NodE,NodM,NodD
Rhizobium leguminosarum strain SM27 map unlocalized plasmid pSM27_Rh04 p_SM27_Rh04, whole genome shotgun sequence	NZ_SIKL01000005	Rhizobium leguminosarum	-	-	-	-	-	-
Rhizobium leguminosarum strain SM36 map unlocalized plasmid pSM36_Rh07 p_SM36_Rh07, whole genome shotgun sequence	NZ_SIKR01000006	Rhizobium leguminosarum	-	-	-	-	-	NifN,NifE,NifK,nifD,nifH,FixA,FixB,FixC,FixX,NifA,NifT,NodJ,NodI,NodC,NodA,NodD,NodF,NodE,NodM,NodD
Rhizobium leguminosarum strain SM11 map unlocalized plasmid pSM11_Rh07 p_SM11_Rh07, whole genome shotgun sequence	NZ_SIJX01000006	Rhizobium leguminosarum	-	-	-	-	-	NodD,NodM,NodE,NodF,NodD,NodA,NodC,NodI,NodJ,NifT,NifA,FixX,FixC,FixB,FixA,nifH,nifD,NifK,NifE,NifN
Rhizobium leguminosarum strain SM3 map unlocalized plasmid pSM3_Rh07 p_SM3_Rh07, whole genome shotgun sequence	NZ_SIJQ01000006	Rhizobium leguminosarum	-	-	-	-	-	FixG,FixQ,FixO,FixN,NifN,NifE,NifK,nifD,nifH,FixA,FixB,FixC,FixX,NifA,NifT,NodJ,NodI,NodC,NodA,NodD,NodF,NodE,NodM
Rhizobium leguminosarum strain SM19 map unlocalized plasmid pSM19_Rh04 p_SM19_Rh04, whole genome shotgun sequence	NZ_SIKF01000005	Rhizobium leguminosarum	-	-	-	-	-	-
Rhizobium leguminosarum strain SM19 map unlocalized plasmid pSM19_Rh07 p_SM19_Rh07, whole genome shotgun sequence	NZ_SIKF01000006	Rhizobium leguminosarum	-	-	-	-	-	NifN,NifE,NifK,nifD,nifH,FixA,FixB,FixC,FixX,NifA,NifT,NodJ,NodI,NodC,NodA,NodD,NodF,NodE,NodM,NodD
Rhizobium leguminosarum strain SM25 map unlocalized plasmid pSM25_Rh04 p_SM25_Rh04, whole genome shotgun sequence	NZ_SIKK01000005	Rhizobium leguminosarum	-	-	-	-	-	-
Rhizobium leguminosarum strain SM25 map unlocalized plasmid pSM25_Rh07 p_SM25_Rh07, whole genome shotgun sequence	NZ_SIKK01000006	Rhizobium leguminosarum	-	-	-	-	-	NodD
Rhizobium leguminosarum strain SM35 map unlocalized plasmid pSM35_Rh07 p_SM35_Rh07, whole genome shotgun sequence	NZ_SIKQ01000005	Rhizobium leguminosarum	-	-	-	-	-	FixN,FixO,FixQ,FixG,NodD,NodM,NodE,NodF,NodD,NodA,NodC,NodI,NodJ,NifT,NifA,FixX,FixC,FixB,FixA,nifH,nifD,NifK,NifE,NifN
Rhizobium leguminosarum strain SM18 map unlocalized plasmid pSM18_Rh04 p_SM18_Rh04, whole genome shotgun sequence	NZ_SIKE01000005	Rhizobium leguminosarum	-	-	-	-	-	-
Rhizobium leguminosarum strain SM30 map unlocalized plasmid pSM30_Rh07 p_SM30_Rh07, whole genome shotgun sequence	NZ_SIKM01000005	Rhizobium leguminosarum	-	-	-	-	-	NodD
Rhizobium leguminosarum strain SM136A map unlocalized plasmid pSM136A_Rh08 p_SM136A_Rh08, whole genome shotgun sequence	NZ_SIOQ01000007	Rhizobium leguminosarum	-	-	-	-	-	-
Rhizobium leguminosarum strain SM138B map unlocalized plasmid pSM138B_Rh03 p_SM138B_Rh03, whole genome shotgun sequence	NZ_SIOU01000004	Rhizobium leguminosarum	-	-	-	-	-	-
Rhizobium leguminosarum strain SM138B map unlocalized plasmid pSM138B_Rh13 p_SM138B_Rh13, whole genome shotgun sequence	NZ_SIOU01000007	Rhizobium leguminosarum	-	-	AcrIIA7	-	-	-
Rhizobium leguminosarum strain SM130A map unlocalized plasmid pSM130A_Rh08 p_SM130A_Rh08, whole genome shotgun sequence	NZ_SIOG01000007	Rhizobium leguminosarum	-	-	-	-	-	-
Rhizobium leguminosarum strain SM126A map unlocalized plasmid pSM126A_Rh08 p_SM126A_Rh08, whole genome shotgun sequence	NZ_SIOA01000005	Rhizobium leguminosarum	-	-	-	-	-	-
Rhizobium leguminosarum strain SM145A map unlocalized plasmid pSM145A_Rh01 p_SM145A_Rh01, whole genome shotgun sequence	NZ_SIPC01000002	Rhizobium leguminosarum	-	-	-	-	-	FixA,FixB
Rhizobium leguminosarum strain SM79 map unlocalized plasmid pSM79_Rh01 p_SM79_Rh01, whole genome shotgun sequence	NZ_SIME01000002	Rhizobium leguminosarum	-	-	-	-	-	FixB,FixA
Rhizobium leguminosarum strain SM79 map unlocalized plasmid pSM79_Rh08 p_SM79_Rh08, whole genome shotgun sequence	NZ_SIME01000005	Rhizobium leguminosarum	-	-	-	-	-	NodD,FixG,FixQ,FixO,FixN,NifN,NifE,NifK,nifD,nifH,FixA,FixB,FixC,FixX,NifA,NifT,NodJ,NodI,NodC,NodA,NodD,NodF,NodE,NodM
Rhizobium leguminosarum strain SM135B map unlocalized plasmid pSM135B_Rh04 p_SM135B_Rh04, whole genome shotgun sequence	NZ_SIOP01000004	Rhizobium leguminosarum	-	gmd	AcrIIA7	-	-	NoeL
Rhizobium leguminosarum strain SM135B map unlocalized plasmid pSM135B_Rh08 p_SM135B_Rh08, whole genome shotgun sequence	NZ_SIOP01000005	Rhizobium leguminosarum	-	-	-	-	-	NodD,FixG,FixQ,FixO,FixN,NifN,NifE,NifK,nifD,nifH,FixA,FixB,FixC,FixX,NifA,NifT,NodJ,NodI,NodC,NodA,NodD,NodF,NodE,NodM
Rhizobium tropici strain A12 map unlocalized plasmid pA12a contig00008, whole genome shotgun sequence	NZ_JAADZA010000008	Rhizobium tropici	-	-	-	-	-	-
Klebsiella pneumoniae subsp. pneumoniae strain INTEC_OZEC7 map unlocalized plasmid pKPN3 NODE_23_length_51920_cov_109.624665, whole genome shotgun sequence	NZ_JAGJVE010000023	Klebsiella pneumoniae	-	-	-	-	-	-
Aromatoleum anaerobium strain LuFRes1 plasmid pLuFRes1, whole genome shotgun sequence	NZ_WTVG02000001	Aromatoleum anaerobium	-	-	AcrIF24	acn	-	-
Aromatoleum buckelii strain U120 plasmid pU120, whole genome shotgun sequence	NZ_WTVH02000001	Aromatoleum buckelii	-	-	AcrIIA7	acn	-	-
Salmonella enterica strain S2_VPH_Chula plasmid unnamed1, whole genome shotgun sequence	NZ_JASBCL010000002	Salmonella enterica	tet(M),blaTEM-1B,blaCTX-M-55,aac(3)-IId,dfrA12,aadA2,qacE,sul1,aph(3'')-Ib,aph(6)-Id,tet(A),floR,tet(X4)	-	-	terW,terZ,terA,terB,terC,terD,terE,pcoE,pcoC,pcoB,pcoA,silP,silA,silB,silF,silC,silR,silS,silE	-	-
Klebsiella pneumoniae strain B86 map unlocalized plasmid unnamed scaffold_11, whole genome shotgun sequence	NZ_LJCD01000012	Klebsiella pneumoniae	sul2,blaOXA-2	-	-	-	-	-
Klebsiella pneumoniae strain B86 map unlocalized plasmid unnamed scaffold_12, whole genome shotgun sequence	NZ_LJCD01000013	Klebsiella pneumoniae	-	-	-	silE,silS,silR,silC,silF,silB,silA,silP,pcoA,pcoB,pcoC,pcoD,pcoR,pcoS,pcoE,arsC,arsB,arsR,arsH,fecD,fecE	-	-
Agrobacterium pusense strain FDAARGOS_618 plasmid unnamed1, whole genome shotgun sequence	NZ_JABRWM010000001	Agrobacterium pusense	-	-	-	ncrA	-	-
Escherichia coli JT5 plasmid pTR3 Contig167, whole genome shotgun sequence	NZ_JAQA01000167	Escherichia coli	blaNDM-1	-	-	-	-	-
Escherichia coli strain UMNturkey5 map unlocalized plasmid pUMNturkey5_IncF contig_36_2, whole genome shotgun sequence	NZ_JRQA01000038	Escherichia coli	-	-	-	-	-	-
Escherichia coli strain HMLN-1 map unlocalized plasmid unnamed contig0048, whole genome shotgun sequence	NZ_LFKC01000048	Escherichia coli	-	-	-	-	-	-
Escherichia coli strain 73-89 map unlocalized plasmid unnamed contig0099, whole genome shotgun sequence	NZ_LFJY01000099	Escherichia coli	-	-	-	-	-	-
Escherichia coli strain UMNturkey6 map unlocalized plasmid pUMNturkey6_IncF contig_6, whole genome shotgun sequence	NZ_JRQB01000006	Escherichia coli	-	-	-	-	-	-
Escherichia coli strain UMNturkey4 map unlocalized plasmid pUMNturkey4_IncI1 contig_44, whole genome shotgun sequence	NZ_JRPZ01000051	Escherichia coli	-	-	AcrVA2	-	-	-
Escherichia coli strain 46-4 map unlocalized plasmid unnamed contig0048, whole genome shotgun sequence	NZ_LFJX01000048	Escherichia coli	tet(A)	-	-	-	-	-
Escherichia coli strain FWSEC0146 map unlocalized plasmid unnamed2 FWSEC0146_contig00028, whole genome shotgun sequence	NZ_RRHL01000171	Escherichia coli	-	-	-	-	-	-
Escherichia coli strain 22593 map unlocalized plasmid unnamed TC22593D11_1, whole genome shotgun sequence	NZ_LMBK01000586	Escherichia coli	-	-	-	-	-	-
Escherichia coli strain ECOR31 map unlocalized plasmid unnamed1 unitig1, whole genome shotgun sequence	NZ_MIIL01000002	Escherichia coli	tet(B),aph(3')-Ia,sul1,aadA7,tet(B)	-	-	merR,merT,merP,merC,merA,merD,merE	-	-
Escherichia coli strain ECOR31 map unlocalized plasmid unnamed3 unitig4, whole genome shotgun sequence	NZ_MIIL01000005	Escherichia coli	aph(3'')-Ib,aph(6)-Id,blaTEM-1B	-	-	-	-	-
Escherichia coli strain R7AC map unlocalized plasmid pR7AC NODE_16, whole genome shotgun sequence	NZ_LAZA01000043	Escherichia coli	blaCMY-2	-	-	-	-	-
Escherichia coli O157:H43 strain T22 map unlocalized plasmid pT22 plasmid_scaffold4, whole genome shotgun sequence	NZ_LYNF01000004	Escherichia coli	-	-	-	-	-	-
Escherichia coli strain 11-3088_1 map unlocalized plasmid punknown1 contig33, whole genome shotgun sequence	NZ_MBOB01000044	Escherichia coli	-	-	AcrVA2	-	-	-
Escherichia coli strain UPEC-46 plasmid p46-2, whole genome shotgun sequence	NZ_JAHBCK010000004	Escherichia coli	dfrA1,ant(3'')-Ia,tet(B),sul2	-	-	-	-	-
Nitratireductor sp. GZWM139 map unlocalized plasmid p2 Scaffold23, whole genome shotgun sequence	NZ_JAMQML010000023	Nitratireductor sp.	-	-	-	-	-	-
Escherichia coli strain WH333 map unlocalized plasmid unnamed1 NODE_16_length_57540_cov_115.809, whole genome shotgun sequence	NZ_PSNS01000016	Escherichia coli	blaTEM-1B	-	-	-	-	-
Escherichia coli strain 700415 map unlocalized plasmid unnamed1 NODE_23_length_74832_cov_137.986, whole genome shotgun sequence	NZ_POTA01000023	Escherichia coli	sul2	-	-	-	-	-
Escherichia coli strain FWSEC0147 map unlocalized plasmid unnamed4 FWSEC0147_contig00023, whole genome shotgun sequence	NZ_RRHM01000159	Escherichia coli	-	-	-	-	-	-
Bradyrhizobium barranii subsp. barranii strain 323S2 plasmid pB323S2b, complete sequence	NZ_CP049701	Bradyrhizobium barranii	-	-	AcrID1	-	-	-
Bradyrhizobium barranii subsp. barranii strain 323S2 plasmid pB323S2c, complete sequence	NZ_CP049702	Bradyrhizobium barranii	-	-	-	-	-	-
Escherichia coli strain UFU_EC98 plasmid pEc98_1, complete sequence	NZ_CP024093	Escherichia coli	-	-	-	-	-	-
Klebsiella pneumoniae strain INF277 isolate INF277 plasmid 2, complete sequence	NZ_LR890205	Klebsiella pneumoniae	sul2,aph(3'')-Ib,aph(6)-Id,blaTEM-1B,tet(A),qnrB1,dfrA14,blaCTX-M-15,aac(6')-Ib-cr,blaOXA-1,blaCTX-M-15,aac(6')-Ib-cr,blaOXA-1,blaCTX-M-15,aac(6')-Ib-cr,blaOXA-1	-	-	silE,silS,silR,silC,silF,silB,silA,silP,pcoA,pcoB,pcoC,pcoD,pcoR,pcoS,pcoE,arsH,arsC,arsB,arsA,arsD,arsR,fecD,fecE	-	-
Klebsiella pneumoniae strain INF298 isolate INF298 plasmid 2, complete sequence	NZ_LR890427	Klebsiella pneumoniae	-	-	AcrIE9	-	-	-
Klebsiella pneumoniae strain INF298 isolate INF298 plasmid 3, complete sequence	NZ_LR890428	Klebsiella pneumoniae	dfrA23,blaVEB-1,ant(2'')-Ia,ARR-3,cmlA1,blaOXA-10,ant(3'')-Ia,qacE,floR,tet(G),rmtB,blaTEM-1B,blaCTX-M-15,floR,tet(A),aph(6)-Id,aph(3'')-Ib,sul2	-	-	-	-	-
Klebsiella pneumoniae strain INF298 isolate INF298 plasmid 5, complete sequence	NZ_LR890430	Klebsiella pneumoniae	erm(B)	-	-	-	-	-
Klebsiella pneumoniae strain INF298 isolate INF298 plasmid 6, complete sequence	NZ_LR890431	Klebsiella pneumoniae	blaOXA-48	-	-	-	-	-
Escherichia coli strain W25K plasmid unnamed2, complete sequence	NZ_CP091041	Escherichia coli	-	eltA,eltB	-	-	-	-
Escherichia coli strain 2011C-3911 plasmid unnamed1, complete sequence	NZ_CP015239	Escherichia coli	-	-	-	-	-	-
Klebsiella pneumoniae strain Kpn555 plasmid pKPN-7c3, complete sequence	NZ_CP015131	Klebsiella pneumoniae	tet(B),mph(A),mph(A),mph(A)	senB	-	merE,merD,merA,merP,merT,merR	-	-
Klebsiella pneumoniae strain Kpn555 plasmid pKPN-d90, complete sequence	NZ_CP015132	Klebsiella pneumoniae	blaSHV-1	-	AcrIE9	fecD,fecE,silE,silS,silR,silC,silF,silB,silA,silP,pcoA,pcoB,pcoC,pcoD,pcoR,pcoS,pcoE,arsH,arsC,arsB,arsA,arsD,arsR	-	-
Escherichia coli strain Eco889 plasmid pECO-93a, complete sequence	NZ_CP015161	Escherichia coli	-	-	-	kpnO	-	-
Klebsiella pneumoniae strain TH1 isolate TH1 plasmid unnamed1, complete sequence	NZ_CP016160	Klebsiella pneumoniae	-	ybtS,ybtX,ybtQ,ybtP,ybtA,irp2,irp1,ybtU,ybtT,ybtE,fyuA	AcrIE9	-	-	-
Escherichia coli strain 09-00049 plasmid pCFSAN004180G, complete sequence	NZ_CP012500	Escherichia coli	-	hlyD,hlyB,hlyA,hlyC,estIa,estIa,faeJ,faeI,faeH,faeF,faeE,faeD,faeC	AcrIF11	-	-	-
Escherichia coli strain FWSEC0623 map unlocalized plasmid unnamed1 FWSEC0623_contig00033, whole genome shotgun sequence	NZ_RRTN01000175	Escherichia coli	-	-	-	-	-	-
Escherichia coli strain GB089 plasmid pCFSAN004181P, complete sequence	NZ_CP012499	Escherichia coli	-	estIa,faeJ,faeI,faeH,faeF,faeE,faeD,faeC,hlyD,hlyB,hlyA,hlyC,estIa	AcrIF11	-	-	-
Escherichia coli strain 08-00022 plasmid pCFSAN004179G, complete sequence	NZ_CP012501	Escherichia coli	-	estIa,faeC,faeD,faeE,faeF,faeH,faeI,faeJ,stcE,exeE,exeG,hlyD,hlyB,hlyA,hlyC,estIa,estIa	AcrIIA7,AcrIF11	-	-	-
Escherichia coli strain 210205630 isolate 210205630 plasmid pSLy2, complete sequence	NZ_CP015914	Escherichia coli	oqxB,oqxA,blaTEM-1B	-	-	-	-	-
Escherichia coli strain 210205630 isolate 210205630 plasmid pSLy4, complete sequence	NZ_CP015916	Escherichia coli	-	-	-	-	-	-
Salmonella enterica subsp. enterica serovar Heidelberg strain AMR588-04-00435 plasmid pAMR588-04-00435_37, complete sequence	NZ_CP016575	Salmonella enterica	-	-	-	-	-	-
Rhizobium phaseoli strain R650 plasmid pRphaR650c, complete sequence	NZ_CP013535	Rhizobium phaseoli	-	hsiC1/vipB	-	-	-	NifX,NifX,NifN,NifE,NifK,nifD,nifH,NifS,NifW,FixA,FixB,FixC,FixX,NifA,NifB,NifZ,NifT,nifH,A9174_31165,NodD,NodJ,NodI,NodS,NodC,NodB,NodZ,FixO,FixN,MLTONO_5203,NifX,NifK,nifD,nifH,NodA,NodD,NodD
Salmonella enterica subsp. enterica serovar Heidelberg strain AMR588-04-00318 plasmid pAMR588-04-00318_99, complete sequence	NZ_CP016568	Salmonella enterica	-	-	-	-	-	-
Salmonella enterica subsp. enterica serovar Heidelberg strain CE-R2-11-0435 plasmid pCE-R2-11-0435_92, complete sequence	NZ_CP016520	Salmonella enterica	-	-	-	-	-	-
Salmonella enterica subsp. enterica serovar Heidelberg strain 11-004736-1-7 plasmid p11-004736-1-7_99, complete sequence	NZ_CP016516	Salmonella enterica	-	-	-	-	-	-
Salmonella enterica subsp. enterica serovar Heidelberg strain AMR588-04-00320 plasmid pAMR588-04-00320_99, complete sequence	NZ_CP016572	Salmonella enterica	-	-	-	-	-	-
Rhizobium esperanzae strain N561 plasmid pRspN561b, complete sequence	NZ_CP013502	Rhizobium esperanzae	-	hsiC1/vipB	-	-	-	NifX,NifX,NifN,NifE,NifK,nifD,nifH,NifS,NifW,FixA,FixB,FixC,FixX,NifA,NifB,NifZ,NifT,nifH,NodD,NodJ,NodI,NodS,NodC,FixO,FixN,MLTONO_5203,NifX,NifK,nifD,nifH,NodA,NodD,NodD
Rhizobium esperanzae strain N561 plasmid pRspN561d, complete sequence	NZ_CP013504	Rhizobium esperanzae	-	htpB	-	hupE2	-	FixB,FixA
Rhizobium sp. N1341 plasmid pRspN1341c, complete sequence	NZ_CP013508	Rhizobium sp.	-	hsiC1/vipB	-	-	-	NifX,NifX,NifN,NifE,NifK,nifD,nifH,NifS,NifW,FixA,FixB,FixC,FixX,NifA,NifB,NifZ,NifT,nifH,NodD,NodJ,NodI,NodS,NodC,FixO,FixN,MLTONO_5203,NifX,NifK,nifD,nifH,NodA,NodD,NodD
Rhizobium sp. N1341 plasmid pRspN1341e, complete sequence	NZ_CP013510	Rhizobium sp.	-	htpB	-	hupE2	-	FixB,FixA
Salmonella enterica subsp. enterica strain SA972816 plasmid p972816 map unlocalized	NZ_CP007486	Salmonella enterica	sul2,aph(3'')-Ib,aph(6)-Id,tet(A)	-	-	-	-	-
Salmonella enterica subsp. enterica strain SA972816 plasmid pSTM, complete sequence	NZ_CP007489	Salmonella enterica	-	rck,pefD,pefC,pefA,pefB,fdeC,spvC,spvB	-	-	-	-
Rhizobium phaseoli strain R611 plasmid pRetR611c, complete sequence	NZ_CP013550	Rhizobium phaseoli	-	hsiC1/vipB	-	-	-	NifX,NifX,NifN,NifE,NifK,nifD,nifH,NifT,NifZ,NifB,NifA,FixX,FixC,FixB,FixA,NifW,NifS,nifH,A9174_31165,NodD,NodJ,NodI,NodS,NodC,NodB,NodZ,FixO,FixN,MLTONO_5203,NifX,NifK,nifD,nifH,NodA,NodD,NodD
Klebsiella pneumoniae strain DHQP1002001 plasmid p_IncFIB_DHQP1002001, complete sequence	NZ_CP016810	Klebsiella pneumoniae	ant(3'')-Ia,qacE,sul1,aph(6)-Id,aph(3'')-Ib,sul2,aac(6')-Ib-cr,dfrA14	-	AcrIE9	arsB,arsC,merR2,merT,merP,merF,merA,merD,merE,merE,silE,silS,silR,silC,silF,silB,silA,silP,pcoA,pcoB,pcoC,pcoD,pcoR,pcoS,pcoE,arsH,arsC,arsB,arsA,arsD,arsR	-	-
Klebsiella pneumoniae isolate blood sample 2 plasmid 2, complete sequence	NZ_CP015824	Klebsiella pneumoniae	blaKPC-3	-	AcrIE9	-	-	-
Rhizobium phaseoli strain R723 plasmid pRphaR723c, complete sequence	NZ_CP013530	Rhizobium phaseoli	-	hsiC1/vipB	-	-	-	NifX,NifX,NifN,NifE,NifK,nifD,nifH,NifS,NifW,FixA,FixB,FixC,FixX,NifA,NifB,NifZ,NifT,nifH,A9174_31165,NodD,NodJ,NodI,NodS,NodC,NodB,NodZ,FixO,FixN,MLTONO_5203,NifX,NifK,nifD,nifH,NodA,NodD,NodD
Rhizobium phaseoli strain R723 plasmid pRphaR723d, complete sequence	NZ_CP013531	Rhizobium phaseoli	-	gmd	AcrIIA8	hupE2	dxnH,LinG	NoeL,FixB,FixA,FixA,FixB
Rhizobium sp. N741 plasmid pRspN741c, complete sequence	NZ_CP013598	Rhizobium sp.	-	hsiC1/vipB	-	-	-	NifX,NifX,NifN,NifE,NifK,nifD,nifH,NifS,NifW,FixA,FixB,FixC,FixX,NifA,NifB,NifZ,NifT,nifH,NodD,NodJ,NodI,NodS,NodC,FixO,FixN,MLTONO_5203,NifX,NifK,nifD,nifH,NodA,NodD,NodD
Escherichia coli strain FWSEC0251 map unlocalized plasmid unnamed1 FWSEC0251_contig00032, whole genome shotgun sequence	NZ_RRIT01000123	Escherichia coli	-	-	-	-	-	-
Rhizobium sp. N741 plasmid pRspN741e, complete sequence	NZ_CP013600	Rhizobium sp.	-	htpB	-	hupE2	-	FixB,FixA
Rhizobium sp. N1314 plasmid pRspN1314c, complete sequence	NZ_CP013514	Rhizobium sp.	-	hsiC1/vipB	-	-	-	NifX,NifX,NifN,NifE,NifK,nifD,nifH,NifS,NifW,FixA,FixB,FixC,FixX,NifA,NifB,NifZ,NifT,nifH,A9174_31165,NodD,NodJ,NodI,NodS,NodC,NodB,NodZ,FixO,FixN,MLTONO_5203,NifX,NifK,nifD,nifH,NodA,NodD,NodD
Rhizobium sp. N6212 plasmid pRspN6212b, complete sequence	NZ_CP013492	Rhizobium sp.	-	hsiC1/vipB	-	-	-	NifX,NifX,NifN,NifE,NifK,nifD,nifH,NifS,NifW,FixA,FixB,FixC,FixX,NifA,NifB,NifZ,NifT,nifH,NodD,NodJ,NodI,NodS,NodC,FixO,FixN,MLTONO_5203,NifX,NifK,nifD,nifH,NodA,NodD,NodD
Rhizobium sp. N6212 plasmid pRspN6212d, complete sequence	NZ_CP013494	Rhizobium sp.	-	htpB	-	hupE2	-	FixB,FixA
Rhizobium phaseoli strain R744 plasmid pRphaR744d, complete sequence	NZ_CP013526	Rhizobium phaseoli	-	gmd	AcrIIA8	hupE2,actP	-	NoeL,FixB,FixA
Citrobacter freundii strain SL151 plasmid unnamed1, complete sequence	NZ_CP017058	Citrobacter freundii	catA1,aac(3)-IIa,blaTEM-1B,blaCTX-M-15,qnrS1,sul2,aph(6)-Id,aph(3'')-Ib,catA1,aac(3)-IIa,blaTEM-1B	-	-	merR2,merB,merD,merE	-	-
Salmonella enterica subsp. enterica serovar Typhimurium strain NC983 plasmid unnamed, complete sequence	NZ_CP015158	Salmonella enterica	-	rck,pefD,pefC,pefA,pefB,fdeC,spvC,spvB	-	-	-	-
Rhizobium phaseoli strain N261 plasmid pRphaN261c, complete sequence	NZ_CP013583	Rhizobium phaseoli	-	hsiC1/vipB	-	-	-	NifX,NifX,NifN,NifE,NifK,nifD,nifH,NifS,NifW,FixA,FixB,FixC,FixX,NifA,NifB,NifZ,NifT,nifH,A9174_31165,NodD,NodJ,NodI,NodS,NodC,NodB,NodZ,FixO,FixN,MLTONO_5203,NifX,NifK,nifD,nifH,NodA,NodD,NodD
Rhizobium phaseoli strain N261 plasmid pRphaN261d, complete sequence	NZ_CP013584	Rhizobium phaseoli	-	gmd	AcrIIA8	hupE2	dxnH,LinG	NoeL,FixB,FixA,FixA,FixB
Rhizobium sp. N621 plasmid pRspN621b, complete sequence	NZ_CP013497	Rhizobium sp.	-	hsiC1/vipB	-	-	-	NifX,NifX,NifN,NifE,NifK,nifD,nifH,NifS,NifW,FixA,FixB,FixC,FixX,NifA,NifB,NifZ,NifT,nifH,NodD,NodJ,NodI,NodS,NodC,FixO,FixN,MLTONO_5203,NifX,NifK,nifD,nifH,NodA,NodD,NodD
Rhizobium sp. N621 plasmid pRspN621d, complete sequence	NZ_CP013499	Rhizobium sp.	-	htpB	-	hupE2	-	FixB,FixA
Rhizobium sp. N113 plasmid pRspN113b, complete sequence	NZ_CP013519	Rhizobium sp.	-	hsiC1/vipB	-	-	-	NifX,NifX,NifN,NifE,NifK,nifD,nifH,NifS,NifW,FixA,FixB,FixC,FixX,NifA,NifB,NifZ,NifT,nifH,NodD,NodJ,NodI,NodS,NodC,FixO,FixN,MLTONO_5203,NifX,NifK,nifD,nifH,NodA,NodD,NodD
Rhizobium sp. N113 plasmid pRspN113d, complete sequence	NZ_CP013521	Rhizobium sp.	-	htpB	-	hupE2	-	FixB,FixA
Rhizobium phaseoli strain N671 plasmid pRphaN671d, complete sequence	NZ_CP013578	Rhizobium phaseoli	-	hsiC1/vipB	-	-	-	NifX,NifX,NifN,NifE,NifK,nifD,nifH,NifS,NifW,FixA,FixB,FixC,FixX,NifA,NifB,NifZ,NifT,nifH,A9174_31165,NodD,NodJ,NodI,NodS,NodC,NodB,NodZ,FixO,FixN,MLTONO_5203,NifX,NifX,NifN,NifE,NifK,nifD,nifH,NodA,NodD,NodD
Rhizobium phaseoli strain N671 plasmid pRphaN671e, complete sequence	NZ_CP013579	Rhizobium phaseoli	-	gmd	AcrIIA8	hupE2,actP	LinG,dxnH	NoeL,FixB,FixA,FixB,FixA
Rhizobium phaseoli strain R630 plasmid pRphaR630c, complete sequence	NZ_CP013540	Rhizobium phaseoli	-	hsiC1/vipB	-	-	-	NifX,NifX,NifN,NifE,NifK,nifD,nifH,NifS,NifW,FixA,FixB,FixC,FixX,NifA,NifB,NifZ,NifT,nifH,A9174_31165,NodD,NodJ,NodI,NodS,NodC,NodB,NodZ,FixO,FixN,MLTONO_5203,NifX,NifK,nifD,nifH,NodA,NodD,NodD
Rhizobium phaseoli strain R630 plasmid pRphaR630d, complete sequence	NZ_CP013541	Rhizobium phaseoli	-	gmd	AcrIIA8	hupE2	dxnH,LinG,genH	NoeL,FixB,FixA,FixA,FixB
Rhizobium phaseoli strain N931 plasmid pRphaN931c, complete sequence	NZ_CP013555	Rhizobium phaseoli	-	hsiC1/vipB	-	-	-	NifX,NifX,NifN,NifE,NifK,nifD,nifH,NifS,NifW,FixA,FixB,FixC,FixX,NifA,NifB,NifZ,NifT,nifH,NodD,NodJ,NodI,NodS,NodC,FixO,FixN,MLTONO_5203,NifX,NifK,nifD,nifH,NodA,NodD,NodD
Rhizobium phaseoli strain N771 plasmid pRphaN671d, complete sequence	NZ_CP013572	Rhizobium phaseoli	-	hsiC1/vipB	-	-	-	NifX,NifX,NifN,NifE,NifK,nifD,nifH,NifS,NifW,FixA,FixB,FixC,FixX,NifA,NifB,NifZ,NifT,nifH,A9174_31165,NodD,NodJ,NodI,NodS,NodC,NodB,NodZ,FixO,FixN,MLTONO_5203,NifX,NifX,NifN,NifE,NifK,nifD,nifH,NodA,NodD,NodD
Rhizobium phaseoli strain N771 plasmid pRphaN771e, complete sequence	NZ_CP013573	Rhizobium phaseoli	-	gmd	AcrIIA8	hupE2,actP	LinG,dxnH	NoeL,FixB,FixA,FixB,FixA
Rhizobium phaseoli strain N831 plasmid pRphaN831c, complete sequence	NZ_CP013566	Rhizobium phaseoli	-	hsiC1/vipB	-	-	-	NifX,NifX,NifN,NifE,NifK,nifD,nifH,NifS,NifW,FixA,FixB,FixC,FixX,NifA,NifB,NifZ,NifT,nifH,NodD,NodJ,NodI,NodS,NodC,FixO,FixN,MLTONO_5203,NifX,NifK,nifD,nifH,NodA,NodD,NodD
Rhizobium phaseoli strain N161 plasmid pRphaN161b, complete sequence	NZ_CP013587	Rhizobium phaseoli	-	hsiC1/vipB	-	-	-	NifX,NifX,NifN,NifE,NifK,nifD,nifH,NifS,NifW,FixA,FixB,FixC,FixX,NifA,NifB,NifZ,NifT,nifH,NodD,NodJ,NodI,NodS,NodC,FixO,FixN,MLTONO_5203,NifX,NifK,nifD,nifH,NodA,NodD,NodD
Rhizobium phaseoli strain N161 plasmid pRphaN161d, complete sequence	NZ_CP013589	Rhizobium phaseoli	-	gmd	AcrIIA8	hupE2	dxnH,LinG	NoeL,FixB,FixA,FixA,FixB
Escherichia coli strain FWSEC0249 map unlocalized plasmid unnamed1 FWSEC0249_contig00035, whole genome shotgun sequence	NZ_RRIR01000124	Escherichia coli	-	-	-	-	-	-
Rhizobium phaseoli strain R620 plasmid pRphaR620b, complete sequence	NZ_CP013544	Rhizobium phaseoli	-	hsiC1/vipB	-	-	-	NifX,NifX,NifN,NifE,NifK,nifD,nifH,NifS,NifW,FixA,FixB,FixC,FixX,NifA,NifB,NifZ,NifT,nifH,A9174_31165,NodD,NodJ,NodI,NodS,NodC,NodB,NodZ,FixO,FixN,MLTONO_5203,NifX,NifK,nifD,nifH,NodA,NodD,NodD
Rhizobium phaseoli strain R620 plasmid pRphaR620d, complete sequence	NZ_CP013546	Rhizobium phaseoli	-	gmd	AcrIIA8	hupE2	dxnH,LinG	NoeL,FixB,FixA,FixA,FixB
Rhizobium sp. N871 plasmid pRspN871b, complete sequence	NZ_CP013592	Rhizobium sp.	-	hsiC1/vipB	-	-	-	NifX,NifX,NifN,NifE,NifK,nifD,nifH,NifS,NifW,FixA,FixB,FixC,FixX,NifA,NifB,NifZ,NifT,nifH,NodD,NodJ,NodI,NodS,NodC,FixO,FixN,MLTONO_5203,NifX,NifK,nifD,nifH,NodA,NodD,NodD
Rhizobium sp. N871 plasmid pRspN871d, complete sequence	NZ_CP013594	Rhizobium sp.	-	htpB	-	hupE2	-	FixB,FixA
Rhizobium phaseoli strain N841 plasmid pRphaN841d, complete sequence	NZ_CP013561	Rhizobium phaseoli	-	hsiC1/vipB	-	-	-	NifX,NifX,NifN,NifE,NifK,nifD,nifH,NifS,NifW,FixA,FixB,FixC,FixX,NifA,NifB,NifZ,NifT,nifH,A9174_31165,NodD,NodJ,NodI,NodS,NodC,NodB,NodZ,FixO,FixN,MLTONO_5203,NifX,NifK,nifD,nifH,NodA,NodD,NodD
Rhizobium sp. N731 plasmid pRspN731c, complete sequence	NZ_CP013604	Rhizobium sp.	-	hsiC1/vipB	-	-	-	NifX,NifX,NifN,NifE,NifK,nifD,nifH,NifS,NifW,FixA,FixB,FixC,FixX,NifA,NifB,NifZ,NifT,nifH,A9174_31165,NodD,NodJ,NodI,NodS,NodC,NodB,NodZ,FixO,FixN,MLTONO_5203,NifX,NifK,nifD,nifH,NodA,NodD,NodD
Agrobacterium sp. RAC06 plasmid pBSY240_1, complete sequence	NZ_CP016500	Agrobacterium sp.	-	tviB,bplB,bplC	-	-	-	-
Klebsiella pneumoniae strain UCLAOXA232KP plasmid pUCLAOXA232-3.X, complete sequence	NZ_CP012569	Klebsiella pneumoniae	ARR-3,rmtF	-	-	-	-	-
Klebsiella pneumoniae strain UCLAOXA232KP plasmid pUCLAOXA232-5.X, complete sequence	NZ_CP012571	Klebsiella pneumoniae	sul1,dfrA1,ARR-3	-	-	-	-	-
Klebsiella pneumoniae strain UCLAOXA232KP plasmid pUCLAOXA232-6.X, complete sequence	NZ_CP012572	Klebsiella pneumoniae	-	-	AcrIE9	arsR,arsD,arsA,arsB,arsC,arsH,pcoE,pcoS,pcoR,pcoD,pcoC,pcoB,pcoA,silP,silA,silB,silF,silC,silR,silS,silE	-	-
Klebsiella pneumoniae strain UCLAOXA232KP plasmid pUCLAOXA232-2, complete sequence	NZ_CP012563	Klebsiella pneumoniae	-	-	-	-	-	-
Klebsiella pneumoniae strain UCLAOXA232KP plasmid pUCLAOXA232-3, complete sequence	NZ_CP012564	Klebsiella pneumoniae	ARR-3,rmtF,blaCTX-M-15	-	-	-	-	-
Klebsiella pneumoniae strain UCLAOXA232KP plasmid pUCLAOXA232-5, complete sequence	NZ_CP012566	Klebsiella pneumoniae	ARR-3,dfrA1,sul1	-	-	-	-	-
Klebsiella pneumoniae strain UCLAOXA232KP plasmid pUCLAOXA232-6, complete sequence	NZ_CP012567	Klebsiella pneumoniae	aac(6')-Ib-cr,blaOXA-1	-	AcrIE9	arsR,arsD,arsA,arsB,arsC,arsH,pcoE,pcoS,pcoR,pcoD,pcoC,pcoB,pcoA,silP,silA,silB,silF,silC,silR,silS,silE	-	-
Salmonella enterica subsp. enterica serovar Typhimurium str. SARA13 strain SGSC 2193 plasmid pSARA13, complete sequence	NZ_CP017729	Salmonella enterica	-	fdeC,spvC,spvB,rck,pefD,pefC,pefA,pefB	-	-	-	-
Salmonella enterica subsp. enterica serovar Stanleyville str. CFSAN000624 strain SGSC 2518 isolate SARB61 plasmid pSARB26_02, complete sequence	NZ_CP017725	Salmonella enterica	-	-	-	-	-	-
Salmonella enterica subsp. enterica serovar Stanleyville str. CFSAN000624 strain SGSC 2518 isolate SARB61 plasmid pSARB26_03, complete sequence	NZ_CP017726	Salmonella enterica	-	-	-	-	-	-
Rhizobium leguminosarum strain Vaf10 plasmid unnamed3, complete sequence	NZ_CP016290	Rhizobium leguminosarum	-	-	-	hupE	-	NodM,NodE,NodF,NodD,NodA,NodC,NodI,NodJ,NifB,FixX,FixC,FixB,FixA,nifH,nifD,NifK,NifE,NifN,FixN,FixO,FixQ
Rhizobium leguminosarum strain Vaf10 plasmid unnamed4, complete sequence	NZ_CP016292	Rhizobium leguminosarum	-	-	-	-	-	NodD
Klebsiella pneumoniae strain CAV1016 plasmid pCAV1016-76, complete sequence	NZ_CP017936	Klebsiella pneumoniae	aac(6')-Ib-cr,blaOXA-1,catB3,ARR-3,qacE,sul1,blaSHV-30	-	-	merC,merP,merT,merR	-	-
Klebsiella pneumoniae strain Kp_Goe_821588 plasmid pKp_Goe_588-1, complete sequence	NZ_CP018693	Klebsiella pneumoniae	aac(6')-Ib-cr,blaOXA-1,aac(3)-IIa,blaCTX-M-15,dfrA14,aph(3')-Ia	-	AcrIE9	arsR,arsD,arsA,arsB,arsC,arsH,pcoE,pcoS,pcoR,pcoD,pcoC,pcoB,pcoA,silP,silA,silB,silF,silC,silR,silS,silE	-	-
Klebsiella pneumoniae strain Kp_Goe_62629 plasmid pKp_Goe_629-2, complete sequence	NZ_CP018366	Klebsiella pneumoniae	sul1,rmtC,blaNDM-1	htpB	-	-	-	-
Klebsiella pneumoniae strain Kp_Goe_71070 plasmid pKp_Goe_070-2, complete sequence	NZ_CP018452	Klebsiella pneumoniae	blaOXA-48,aph(3'')-Ib,aph(3')-VIb,aph(3'')-Ib,blaCTX-M-14b	-	-	-	-	-
Klebsiella pneumoniae strain ATCC 35657 plasmid p35657-1, complete sequence	NZ_CP015135	Klebsiella pneumoniae	-	-	AcrIE9	silA,silP,pcoA,pcoB,pcoC,pcoD,pcoR,pcoS,pcoE,arsR,arsD,arsA,arsB,arsC,fecD,fecE,silE,silS,silR,silC,silF,silB	-	-
Klebsiella pneumoniae strain Kp_Goe_822917 plasmid pKp_Goe_917-1, complete sequence	NZ_CP018441	Klebsiella pneumoniae	aph(3')-Ia,dfrA14,blaCTX-M-15,aac(3)-IIa,blaOXA-1,aac(6')-Ib-cr	-	AcrIE9	silS,silR,silC,silF,silB,silA,silP,pcoA,pcoB,pcoC,pcoD,pcoR,pcoS,pcoE,arsH,arsC,arsB,arsA,arsD,arsR,silE	-	-
Klebsiella pneumoniae strain Kp_Goe_121641 plasmid pKp_Goe_641-2	NZ_CP018736	Klebsiella pneumoniae	blaOXA-48	-	-	-	-	-
Klebsiella oxytoca strain CAV1015 plasmid pCAV1015-76, complete sequence	NZ_CP017932	Klebsiella oxytoca	aac(6')-Ib-cr,blaOXA-1,catB3,ARR-3,qacE,sul1,blaSHV-30	-	-	merC,merP,merT,merR	-	-
Klebsiella pneumoniae strain Kp_Goe_149832 plasmid pKp_Goe_832-2, complete sequence	NZ_CP018698	Klebsiella pneumoniae	sul2,aph(3'')-Ib,aph(6)-Id,tet(A),floR,sul1,qacE,aac(6')-Ib	-	-	merR,merT,merP,merA,merB,merE	-	-
Klebsiella pneumoniae strain Kp_Goe_149832 plasmid pKp_Goe_832-3, complete sequence	NZ_CP018700	Klebsiella pneumoniae	blaOXA-48	-	-	-	-	-
Escherichia coli strain FWSEC0375 map unlocalized plasmid unnamed1 FWSEC0375_contig00028, whole genome shotgun sequence	NZ_RRMZ01000118	Escherichia coli	-	-	-	-	-	-
Klebsiella quasipneumoniae strain ATCC 700603 isolate K6 plasmid pKQPS2, complete sequence	NZ_CP014698	Klebsiella quasipneumoniae	blaSHV-18,aadA6,blaOXA-2,qacE,sul1	-	-	merR,merE,merD,merA,merC,merP,merT	-	-
Pandoraea apista strain DSM 16535 plasmid pPA35, complete sequence	NZ_CP013482	Pandoraea apista	-	-	-	-	-	-
Klebsiella pneumoniae strain Kp_Goe_33208 plasmid pKp_Goe_208-2, complete sequence	NZ_CP018449	Klebsiella pneumoniae	blaOXA-48,blaCTX-M-14b,aph(3'')-Ib,aph(3')-VIb,aph(3'')-Ib	-	-	-	-	-
Klebsiella pneumoniae strain KP_Goe_828304 plasmid pKp_Goe_304-2, complete sequence	NZ_CP018722	Klebsiella pneumoniae	floR,sul1,qacE,aac(6')-Ib,sul2,aph(3'')-Ib,aph(6)-Id,tet(A)	-	-	merR,merT,merP,merA,merB,merE	-	-
Klebsiella pneumoniae strain KP_Goe_828304 plasmid pKp_Goe_304-3, complete sequence	NZ_CP018723	Klebsiella pneumoniae	blaOXA-48	-	AcrIIA8	-	-	-
Klebsiella pneumoniae isolate Kp_Goe_154414 plasmid pKp_Goe_414-3, complete sequence	NZ_CP018340	Klebsiella pneumoniae	-	-	AcrIE9	-	-	-
Klebsiella pneumoniae isolate Kp_Goe_154414 plasmid pKp_Goe_414-4, complete sequence	NZ_CP018341	Klebsiella pneumoniae	qnrS1,blaLAP-2,tet(A),catA2,sul2	-	-	-	-	-
Klebsiella pneumoniae isolate Kp_Goe_154414 plasmid pKp_Goe_414-5, complete sequence	NZ_CP018342	Klebsiella pneumoniae	blaOXA-48	-	AcrIIA8	-	-	-
Klebsiella pneumoniae strain CN1 plasmid pCN1_1, complete sequence	NZ_CP015383	Klebsiella pneumoniae	dfrA14,qnrB1,aac(3)-IIa,blaOXA-1,aac(6')-Ib-cr,tet(A)	-	AcrIE9	arsR,arsD,arsA,arsB,arsC,arsH,pcoE,pcoS,pcoR,pcoD,pcoC,pcoB,pcoA,silP,silA,silB,silF,silC,silR,silS,silE	-	-
Klebsiella pneumoniae strain NY9 plasmid pNY9_2, complete sequence	NZ_CP015387	Klebsiella pneumoniae	blaKPC-3,aac(6')-Ib,ant(3'')-Ia,blaOXA-9,blaTEM-1A,aph(6)-Id,aph(3'')-Ib,sul2,dfrA14	-	-	ncrY,ncrC,ncrB,ncrA	-	-
Klebsiella pneumoniae strain NY9 plasmid pNY9_3, complete sequence	NZ_CP015388	Klebsiella pneumoniae	tet(A),aac(6')-Ib-cr,blaOXA-1,blaCTX-M-15,blaTEM-1B	-	-	-	-	-
Klebsiella pneumoniae strain NY9 plasmid pNY9_4, complete sequence	NZ_CP015389	Klebsiella pneumoniae	-	-	-	-	-	-
Escherichia coli strain MKU-A9-MCR map unlocalized plasmid unnamed2 NODE_25_length_64150_cov_330.449876, whole genome shotgun sequence	NZ_QBRW01000025	Escherichia coli	-	-	-	-	-	-
Klebsiella pneumoniae strain Kp_Goe_827024 plasmid pKp_Goe_024-2, complete sequence	NZ_CP018704	Klebsiella pneumoniae	sul2,aph(3'')-Ib,aph(6)-Id,tet(A),floR,sul1,qacE,aac(6')-Ib	-	-	merR,merT,merP,merA,merB,merE	-	-
Klebsiella pneumoniae strain Kp_Goe_827024 plasmid pKp_Goe_024-3, complete sequence	NZ_CP018706	Klebsiella pneumoniae	blaOXA-48	-	-	-	-	-
Klebsiella pneumoniae strain Kp_Goe_152021 plasmid pKp_Goe_021-2, complete sequence	NZ_CP018716	Klebsiella pneumoniae	aac(6')-Ib,qacE,sul1,floR,tet(A),aph(6)-Id,aph(3'')-Ib,sul2	-	-	merE,merB,merA,merP,merT,merR	-	-
Klebsiella pneumoniae strain Kp_Goe_152021 plasmid pKp_Goe_021-3, complete sequence	NZ_CP018717	Klebsiella pneumoniae	blaOXA-48	-	-	-	-	-
Klebsiella pneumoniae strain Kp_Goe_827026 plasmid pKp_Goe_026-2, complete sequence	NZ_CP018710	Klebsiella pneumoniae	aac(6')-Ib,qacE,sul1,floR,tet(A),aph(6)-Id,aph(3'')-Ib,sul2	-	-	merE,merB,merA,merP,merT,merR	-	-
Klebsiella pneumoniae strain Kp_Goe_827026 plasmid pKp_Goe_026-3, complete sequence	NZ_CP018712	Klebsiella pneumoniae	blaOXA-48	-	-	-	-	-
Klebsiella pneumoniae strain Kp_Goe_149473 plasmid pKp_Goe_473-2, complete sequence	NZ_CP018689	Klebsiella pneumoniae	sul2,aph(3'')-Ib,aph(6)-Id,tet(A),floR,sul1,qacE,aac(6')-Ib	-	-	merR,merT,merP,merA,merB,merE	-	-
Klebsiella pneumoniae strain Kp_Goe_149473 plasmid pKp_Goe_473-3, complete sequence	NZ_CP018690	Klebsiella pneumoniae	blaOXA-48	-	-	-	-	-
Salmonella enterica subsp. enterica serovar Muenster str. 0315 plasmid pCFSAN001297_01, complete sequence	NZ_CP019200	Salmonella enterica	-	-	-	-	-	-
Bacillus subtilis strain 29R7-12 plasmid unnamed1, complete sequence	NZ_CP017764	Bacillus subtilis	-	-	-	-	-	-
Salmonella enterica subsp. enterica serovar Saintpaul strain CFSAN004175 plasmid pCFSAN004175, complete sequence	NZ_CP019173	Salmonella enterica	-	-	-	-	-	-
Salmonella enterica subsp. enterica serovar Typhimurium str. CDC H2662 plasmid pSTY1-H2662, complete sequence	NZ_CP014980	Salmonella enterica	-	rck,pefD,pefC,pefA,pefB,fdeC,spvC,spvB	-	-	-	-
Escherichia coli strain XH990 plasmid pXH990_1, complete sequence	NZ_CP019356	Escherichia coli	oqxA,oqxB,sul1,qacE,aadA2,dfrA12,tet(A),mcr-1.1,aadA2,cmlA1,ant(3'')-Ia,sul3,aph(3')-Ia	-	-	terE,terD,terC,terB,terA,terZ,terW,pcoE,pcoC,pcoB,pcoA,silP,silA,silB,silF,silC,silR,silS,silE,merE,merD,merA,merP,merT,merR	-	-
Escherichia coli strain XH990 plasmid pXH990_2, complete sequence	NZ_CP019357	Escherichia coli	erm(B)	-	-	-	-	-
Escherichia coli strain XH990 plasmid pXH990_3, complete sequence	NZ_CP019358	Escherichia coli	blaCTX-M-55	-	AcrVA2	-	-	-
Klebsiella pneumoniae strain CR14 plasmid pCR14_2, complete sequence	NZ_CP015394	Klebsiella pneumoniae	blaOXA-2,qacE,sul1,blaCTX-M-2,sul1,blaTEM-1B,aac(3)-IIa	-	-	-	-	-
Klebsiella pneumoniae strain CR14 plasmid pCR14_3, complete sequence	NZ_CP015395	Klebsiella pneumoniae	blaTEM-1A,blaOXA-9,blaKPC-2	-	AcrIE9	merA,merD,merE	-	-
Salmonella enterica subsp. enterica serovar Inverness str. ATCC 10720 plasmid pATCC10720, complete sequence	NZ_CP019182	Salmonella enterica	-	iroN,pefD	AcrIB	-	-	-
Pseudomonas frederiksbergensis strain AS1 plasmid unnamed, complete sequence	NZ_CP018320	Pseudomonas frederiksbergensis	-	-	-	-	nahAa,nahA2,nahAc,nahAc,nahB,nahF,nahC,nahE,nahE,nahD,nagJ,nahJ,nahK,nahM,nahO,nahL,nahN,nahI,nahH,nahG	-
Klebsiella pneumoniae strain Kp_Goe_822579 plasmid pKp_Goe_579-3, complete sequence	NZ_CP018315	Klebsiella pneumoniae	blaOXA-48	-	-	-	-	-
Klebsiella pneumoniae strain Kp_Goe_822579 plasmid pKp_Goe_579-2, complete sequence	NZ_CP018318	Klebsiella pneumoniae	sul2,aph(3'')-Ib,aph(6)-Id,tet(A),floR,sul1,qacE,aac(6')-Ib	-	-	merR,merT,merP,merA,merB,merE	-	-
Salmonella enterica subsp. enterica serovar Rubislaw str. ATCC 10717 plasmid pATCC10717, complete sequence	NZ_CP019193	Salmonella enterica	-	-	AcrVA2	-	-	-
Klebsiella variicola strain GJ3 plasmid pKPGJ-3a, complete sequence	NZ_CP017285	Klebsiella variicola	aph(3')-Ia,blaNDM-9,sul1,qacE,aadA2,dfrA12	-	-	merE,merD,merA,merP,merT,merR	-	-
Klebsiella variicola strain GJ3 plasmid pKPGJ-3b, complete sequence	NZ_CP017286	Klebsiella variicola	-	-	-	-	-	-
Klebsiella variicola strain GJ3 plasmid pKPGJ-3d, complete sequence	NZ_CP017288	Klebsiella variicola	-	-	-	-	-	-
Klebsiella pneumoniae strain 825795-1 plasmid unnamed2, complete sequence	NZ_CP017987	Klebsiella pneumoniae	aac(6')-Ib,qacE,sul1,floR,tet(A),aph(6)-Id,aph(3'')-Ib,sul2,blaOXA-48	-	-	merE,merB,merA,merP,merT,merR	-	-
Klebsiella variicola strain GJ1 plasmid pKPGJ-1b, complete sequence	NZ_CP017281	Klebsiella variicola	-	-	-	-	-	-
Klebsiella variicola strain GJ1 plasmid pKPGJ-1c, complete sequence	NZ_CP017282	Klebsiella variicola	-	-	-	-	-	-
Klebsiella variicola strain GJ1 plasmid pKPGJ-1a, complete sequence	NZ_CP017283	Klebsiella variicola	blaNDM-9,sul1,qacE,aadA2,dfrA12,aph(3')-Ia	-	-	merA,merA,merP,merT,merE,merD	-	-
Klebsiella variicola strain GJ2 plasmid pKPGJ-2a, complete sequence	NZ_CP017850	Klebsiella variicola	blaNDM-9,sul1,qacE,aadA2,aph(3')-Ia	-	-	merE,merD,merA,merP,merT,merR	-	-
Klebsiella variicola strain GJ2 plasmid pKPGJ-2b, complete sequence	NZ_CP017851	Klebsiella variicola	-	-	-	-	-	-
Klebsiella variicola strain GJ2 plasmid pKPGJ-2d, complete sequence	NZ_CP017853	Klebsiella variicola	-	-	-	-	-	-
Escherichia coli strain ICBEC72H plasmid pICBEC72Hctx, complete sequence	NZ_KX443694	Escherichia coli	blaCTX-M-8	-	-	-	-	-
Salmonella enterica subsp. enterica serovar Typhimurium str. USDA-ARS-USMARC-1898 isolate ST073 plasmid pSTY1-1898, complete sequence	NZ_CP014972	Salmonella enterica	-	-	-	-	-	-
Salmonella enterica subsp. enterica serovar Typhimurium str. USDA-ARS-USMARC-1898 isolate ST073 plasmid pSTY2-1898, complete sequence	NZ_CP014973	Salmonella enterica	-	rck,pefD,pefC,pefA,pefB,fdeC,spvC,spvB	-	-	-	-
Salmonella enterica subsp. enterica serovar Typhimurium str. USDA-ARS-USMARC-1898 isolate ST073 plasmid pSTY3-1898, complete sequence	NZ_CP014974	Salmonella enterica	-	-	-	-	-	-
Escherichia coli strain FAM21845 plasmid pFAM21845_1, complete sequence	NZ_CP017221	Escherichia coli	tet(B),aph(3'')-Ib,aph(6)-Id,aph(3')-Ia,aph(4)-Ia,aac(3)-IVa,aph(3'')-Ib,aph(6)-Id,dfrA1,ant(3'')-Ia,qacE,sul1,blaTEM-1A,sitABCD,sitABCD,sitABCD,sitABCD	iutA,iucC,iucB,iucA	-	merE,merD,merA,merP,merT,merR,yfeC	-	-
Escherichia coli strain FAM21845 plasmid pFAM21845_2, complete sequence	NZ_CP017222	Escherichia coli	blaTEM-1A	mrkA,mrkB,mrkC,mrkD,mrkF	-	-	-	-
Edwardsiella piscicida strain ETW41 plasmid pETW41	NZ_CP019441	Edwardsiella piscicida	dfrA12,aadA2,qacE,sul1,catA2,sul1,mph(A),sul2,floR,tet(D),aph(3')-Ia	-	-	merE,merD,merB,merA,merP,merT,merR	-	-
Rhizobium gallicum strain IE4872 plasmid pRgalIE4872a, complete sequence	NZ_CP017102	Rhizobium gallicum	-	-	-	-	-	FixB,FixA
Rhizobium gallicum strain IE4872 plasmid pRgalIE4872c, complete sequence	NZ_CP017104	Rhizobium gallicum	-	-	AcrIIC1	hupE	-	NodD,NodD,NodA,NodF,NodE,NodM,NodD,FixN,FixO,FixQ,FixS,NodA,NodB,NodC,NodS,NodU,NodI,NodJ,NodH,NifT,NifZ,NifB,NifA,FixX,FixC,FixB,FixA,NifW,NifS,nifH,nifD,NifK,NifE,NifX,NifX,MLTONO_5203,NodD,NodA
Rhizobium etli 8C-3 plasmid pRsp8C3b, complete sequence	NZ_CP017243	Rhizobium etli	-	hsiC1/vipB	-	-	-	NifX,NifX,NifN,NifE,NifK,nifD,nifH,NifS,NifW,FixA,FixB,FixC,FixX,NifA,NifB,NifZ,NifT,nifH,A9174_31165,NodD,NodJ,NodI,NodS,NodC,FixO,FixN,MLTONO_5203,NifX,NifK,nifD,nifH,NodA,NodD,NodD
Serratia marcescens strain B3R3 plasmid unnamed1, complete sequence	NZ_CP013047	Serratia marcescens	-	-	-	-	-	-
Klebsiella pneumoniae strain 148 plasmid pKP148,PINH-4900, complete sequence	NZ_KX062091	Klebsiella pneumoniae	blaKPC-2	-	-	-	-	-
Escherichia coli strain FWSEC0290 map unlocalized plasmid unnamed3 FWSEC0290_contig00030, whole genome shotgun sequence	NZ_RRKF01000111	Escherichia coli	-	-	-	-	-	-
Klebsiella pneumoniae strain 145 plasmid pKp145/11b, complete sequence	NZ_KX118608	Klebsiella pneumoniae	blaTEM-1A,blaOXA-9,ant(3'')-Ia,aac(6')-Ib,qnrE1,blaCTX-M-8	-	AcrIIA8	-	-	-
Klebsiella pneumoniae strain 145 plasmid pKp145/11a, complete sequence	NZ_KX154765	Klebsiella pneumoniae	blaKPC-2	-	-	-	-	-
Enterococcus wangshanyuanii strain MN05 plasmid unnamed5	NZ_CP021878	Enterococcus wangshanyuanii	-	-	AcrIIA2	-	-	-
Escherichia coli strain PSUO2 plasmid pPSUO2, complete sequence	NZ_CP011916	Escherichia coli	sitABCD,sitABCD,sitABCD,sitABCD	iroB,iroC,iroD,iroE,iroN	-	yfeC	-	-
Escherichia coli strain FORC_044 plasmid pFORC44_1, complete sequence	NZ_CP018625	Escherichia coli	aph(3')-Ia,aph(6)-Id,aph(3'')-Ib,sul2,blaTEM-1B	-	-	merR,merT,merP,merA,merD,merE	-	-
Acidovorax sp. T1 plasmid p2-T1, complete sequence	NZ_CP021650	Acidovorax sp.	-	-	-	-	-	-
Salmonella enterica subsp. enterica serovar Minnesota strain CFSAN017963 plasmid pCFSAN017963_01, complete sequence	NZ_CP017721	Salmonella enterica	-	-	-	arsH,arsR,arsB,arsC	-	-
Salmonella enterica subsp. enterica strain 08-00436 plasmid pSE08-00436-1, complete sequence	NZ_CP020493	Salmonella enterica	mcr-1.1,tet(A),sul1,qacE,ant(3'')-Ia,dfrA1,aph(6)-Id,aph(3'')-Ib,sul3,ant(3'')-Ia,cmlA1,aadA2,sul2,aph(3'')-Ib,aph(6)-Id,aph(3')-Ia,aac(3)-IIa,blaTEM-1A	-	-	terW,terZ,terA,terB,terC,terD,terE,merR,merT,merP,merA,merD,merE	-	-
Vibrio cholerae strain ICDC-VC661 plasmid unnamed, complete sequence	NZ_CP012668	Vibrio cholerae	aph(3')-Ia,aac(3)-IId,catA2,tet(D),msr(E),mph(E),aadA2,qacE,sul1,aph(6)-Id,aph(3'')-Ib,sul2,floR,sul2,blaTEM-1A	-	-	-	-	-
Salmonella enterica subsp. enterica serovar Enteritidis strain 81-1705 plasmid pSE81-1705-1, complete sequence	NZ_CP018652	Salmonella enterica	-	-	-	corA,merR,merT,merP,merA,merD,merE	-	-
Salmonella enterica subsp. enterica serovar Enteritidis strain 81-1706 plasmid pSE81-1706, complete sequence	NZ_CP018656	Salmonella enterica	catA1,blaTEM-1B,aph(6)-Id,aph(3'')-Ib,tet(B)	spvB,spvC,fdeC,pefB,pefA,pefD,rck	-	corA	-	-
Salmonella enterica subsp. enterica serovar Enteritidis strain 81-1607 plasmid pSE81-1607-1, complete sequence	NZ_CP018649	Salmonella enterica	-	-	-	-	-	-
Salmonella enterica subsp. enterica serovar Enteritidis strain 74-1357 plasmid pSE74-1357, complete sequence	NZ_CP018643	Salmonella enterica	-	-	-	-	-	-
Salmonella enterica subsp. enterica serovar Enteritidis strain 92-0392 plasmid pSE92-0392, complete sequence	NZ_CP018658	Salmonella enterica	-	fdeC,pefB,pefA,pefC,pefD,rck,spvB,spvC	-	-	-	-
Salmonella enterica subsp. enterica serovar Enteritidis strain 79-2359 plasmid pSE79-2359, complete sequence	NZ_CP018646	Salmonella enterica	-	-	-	-	-	-
Salmonella enterica subsp. enterica serovar Enteritidis strain 69-3861 plasmid pSE69-3861-1, complete sequence	NZ_CP018638	Salmonella enterica	-	-	AcrVA2	-	-	-
Escherichia coli strain FWSEC0322 map unlocalized plasmid unnamed2 FWSEC0322_contig00023, whole genome shotgun sequence	NZ_RRKZ01000082	Escherichia coli	-	-	-	-	-	-
Enterococcus faecium strain A_020709_82 plasmid unnamed2, complete sequence	NZ_CP018130	Enterococcus faecium	VanHAX,VanHAX,VanHAX	-	-	-	-	-
Rhizobium phaseoli Brasil 5 strain Bra5 plasmid pRetBra5b, complete sequence	NZ_CP020898	Rhizobium phaseoli	-	hsiC1/vipB	-	-	-	FixN,FixO,NodC,NodS,NodI,NodJ,NodD,A9174_31165,nifH,NifT,NifZ,NifB,NifA,FixX,FixC,FixB,FixA,NifW,NifS,nifH,nifD,NifK,NifE,NifN,NifX,NifX,MLTONO_5203,NifX,NifK,nifD,nifH,NodA,NodD,NodD
Klebsiella pneumoniae strain DT1 plasmid pDT1, complete sequence	NZ_CP019078	Klebsiella pneumoniae	aph(3'')-Ib,aph(3')-VIb,aph(3'')-Ib,aph(6)-Id,blaOXA-48,blaCTX-M-14b	-	-	-	-	-
Escherichia coli strain CRE1493 plasmid p1493-2, complete sequence	NZ_CP019073	Escherichia coli	blaNDM-5	-	-	-	-	-
Shigella sonnei strain FDAARGOS_90 plasmid unnamed1, complete sequence	NZ_CP014096	Shigella sonnei	-	-	-	-	-	-
Salmonella enterica strain FDAARGOS_94 plasmid unnamed, complete sequence	NZ_CP014050	Salmonella enterica	-	rck,pefD,pefC,pefA,pefB,fdeC,spvC,spvB	-	-	-	-
Sinorhizobium meliloti strain CCMM B554 (FSM-MA) plasmid pSymA, complete sequence	NZ_CP019585	Sinorhizobium meliloti	-	htpB,htpB	AcrIIA9,	-	-	NodD,FixN,FixO,FixU,NifB,FixX,FixC,FixB,FixA,nifH,nifD,NifK,NifE,NifX,NodD,NodH,NodF,NodE,NodJ,NodI,NodC,NodB,NodA,NodD,NifN,NodM,FixG,FixO,FixN,FixB,FixA
Sinorhizobium meliloti strain CCMM B554 (FSM-MA) plasmid pSymB, complete sequence	NZ_CP019586	Sinorhizobium meliloti	-	htpB	AcrIIA7	actP	-	-
Escherichia coli strain Combat2C1 plasmid pCombat2C1-1, complete sequence	NZ_CP019244	Escherichia coli	oqxB,oqxA	-	-	-	-	-
Salmonella enterica subsp. enterica serovar Pullorum strain QJ-2D-Sal plasmid pQJDsal1, complete sequence	NZ_CP022964	Salmonella enterica	-	-	-	arsH	-	-
Salmonella enterica subsp. enterica serovar Pullorum strain QJ-2D-Sal plasmid pQJDsal2, complete sequence	NZ_CP022965	Salmonella enterica	-	spvB,spvC,fdeC,faeI,faeH	-	-	-	-
Escherichia coli strain CRE1540 plasmid p1540-4, complete sequence	NZ_CP019055	Escherichia coli	sitABCD,sitABCD,sitABCD,sitABCD	vat,iroN,iroE,iroD,iroC,iroB,iucA,iucB,iucC,iutA	-	yfeC	-	-
Rhizobium sp. ACO-34A plasmid pRACO34Aa, complete sequence	NZ_CP021375	Rhizobium sp.	-	-	-	-	LinJ	NifB,NifZ,NifT,NifA,FixX,FixC,FixB,FixA,NifW,NifH,nifD,NifK,NifE,NifX,NifX,MLTONO_5203
Levilactobacillus brevis strain ZLB004 plasmid p3, complete sequence	NZ_CP021459	Levilactobacillus brevis	tet(M)	-	-	-	-	-
Salmonella enterica subsp. enterica strain LSP 389/97 plasmid pUO-STmRV1, complete sequence	NZ_CP018220	Salmonella enterica	-	spvB,spvC,fdeC	-	silE,silS,silR,silC,silF,silB,silA,silP,merE,merD,merA,merP,merT,merR,arsH,merP,merT,merR	-	-
Phyllobacterium zundukense strain Tri-48 plasmid unnamed2, complete sequence	NZ_CP017943	Phyllobacterium zundukense	-	-	AcrIF11	-	-	FixA,FixB
Escherichia coli strain 13P484A plasmid p13P484A-2, complete sequence	NZ_CP019282	Escherichia coli	blaTEM-1B,blaCTX-M-15,fosA3,mph(A),qacE,aadA2,dfrA12,oqxB,oqxA,tet(A),sitABCD,sitABCD,sitABCD,sitABCD	iroN,iroE,iroD,iroC,iroB,iucA,iucB,iucC,iutA	-	yfeC	-	-
Escherichia coli strain 13P484A plasmid p13P484A-4, complete sequence	NZ_CP019284	Escherichia coli	catA2,aac(3)-IId,blaTEM-1B,aph(3'')-Ib,aph(6)-Id,catA2	-	-	-	-	-
Escherichia coli strain 13P477T plasmid p13P477T-3, complete sequence	NZ_CP019276	Escherichia coli	blaCTX-M-55,blaTEM-1B,fosA3	-	-	-	-	-
Escherichia coli strain 13C1065T plasmid p13C1065T-1, complete sequence	NZ_CP019260	Escherichia coli	sul1,rmtB,blaTEM-1B,aac(3)-IId,fosA3,aadA2,cmlA1,ant(3'')-Ia,sul3,aph(3')-Ia,dfrA12	-	-	terE,terD,terC,terB,terA,terZ,terW	-	-
Escherichia coli strain 13C1065T plasmid p13C1065T-2, complete sequence	NZ_CP019261	Escherichia coli	floR,sul2,aph(3')-Ia,sul3,blaTEM-1B,lnu(F),ant(3'')-Ia,aac(3)-IId,tet(M),ant(3'')-Ia,cmlA1,aadA2,dfrA12,floR,sul2,aph(3')-Ia	-	-	-	-	-
Aeromonas salmonicida subsp. salmonicida strain 01-B522 plasmid pAsa4b, complete sequence	NZ_KT033469	Aeromonas salmonicida	tet(E),qacE,sul1	vgrG1	-	merE,merD,merA,merP,merT,merR	-	-
Aeromonas salmonicida subsp. salmonicida strain JF2267 plasmid pAsa4c, complete sequence	NZ_KT033470	Aeromonas salmonicida	cat,ant(3'')-Ia,qacE,sul1	vgrG1	-	merE,merD,merA,merP,merT,merR	-	-
Salmonella enterica subsp. enterica serovar Newport str. USDA-ARS-USMARC-1926 plasmid pSNE2-1926, complete sequence	NZ_CP025236	Salmonella enterica	-	-	-	merE,merD,merB,merA,merP,merT,merR	-	-
Enterococcus faecium isolate P39 plasmid unnamed, complete sequence	NZ_KP345886	Enterococcus faecium	tet(M),tet(L)	-	-	-	-	-
Enterobacter cloacae isolate ECL3 plasmid pECL3-NDM-1, complete sequence	NZ_KC887917	Enterobacter cloacae	blaNDM-1,sul1,rmtC	htpB	-	-	-	-
Escherichia coli strain ARL10/167 isolate EC4 plasmid pEC4-NDM-6, complete sequence	NZ_KC887916	Escherichia coli	sul1,rmtC,blaNDM-6	htpB	-	-	-	-
Enterobacter cloacae strain CRE623 plasmid pIMP-HB623, complete sequence	NZ_KM877517	Enterobacter cloacae	fosC2,blaIMP-34,aac(3)-IId,aph(3'')-Ib,aph(6)-Id,dfrA14,mph(A),blaTEM-1B	-	-	merE,merD,merA,merP,merT,merR	-	-
Escherichia coli strain EC2 plasmid pEC2-NDM-3, complete sequence	NZ_KC999035	Escherichia coli	blaCMY-6,aac(6')-Ib,qacE,sul1,rmtC,aph(3')-VI,blaNDM-3,sul1,aac(3)-IId	-	-	-	-	-
Escherichia coli strain HeB7 plasmid pHeBE7, complete sequence	NZ_KT002541	Escherichia coli	blaTEM-1B,rmtB,blaCTX-M-98	-	AcrIF11	-	-	-
Enterobacter hormaechei strain E0083033-1 plasmid pEh1A, complete sequence	NZ_KR822246	Enterobacter hormaechei	blaNDM-1	-	-	arsR,arsD,arsA,arsB,arsC	-	-
Escherichia coli strain N15-01078 plasmid pNDM15-1078, complete sequence	NZ_CP012902	Escherichia coli	mph(E),msr(E),armA,sul1,qacE,aadA2,dfrA12,blaNDM-1,sul1,qnrA1,sul1,qacE,ant(3'')-Ia,blaOXA-10,cmlA1,ARR-3	-	-	merR	-	-
Enterobacter cloacae strain Ecl4873 plasmid pEcl-Gr4873, complete sequence	NZ_KR559890	Enterobacter cloacae	blaVIM-1,aac(6')-Il,dfrA1,aadA1,qacE,sul1	-	-	merE,merD,merA,merC,merP,merT,merR	-	-
Enterobacter cloacae plasmid pG6809-2, complete sequence	NC_032101	Enterobacter cloacae	blaVIM-1,aac(6')-Il,dfrA1,ant(3'')-Ia	-	-	merE,merD,merC,merP,merT,merR	-	-
Escherichia coli strain 1929 plasmid pEc1929, complete sequence	NZ_KT824791	Escherichia coli	blaNDM-5	-	-	-	-	-
Escherichia coli APEC O2-211 plasmid pAPEC-O2-211A-ColV, complete sequence	NZ_CP030791	Escherichia coli	sitABCD,sitABCD,sitABCD,sitABCD	iroB,iroC,iroD,iroE,iroN,iutA,iucC,iucB,iucA	-	yfeC	-	-
Klebsiella oxytoca plasmid pACM1, complete sequence	NC_024997	Klebsiella oxytoca	tet(A),sul1,qacE,ant(3'')-Ia,aac(3)-Ia,dfrA1,ant(3'')-Ia,blaSHV-5	-	-	merR,merT,merP,merC,merA,merD,merE	-	-
Klebsiella pneumoniae plasmid pGR-3913, complete sequence	NC_023906	Klebsiella pneumoniae	blaKPC-2,blaOXA-9,blaOXA-9,blaTEM-1A	-	AcrIE9	merE,merD,merA	-	-
Klebsiella pneumoniae plasmid pGR-1780, complete sequence	NC_023904	Klebsiella pneumoniae	blaKPC-2,blaOXA-9,blaOXA-9,blaTEM-1A	-	AcrIE9	merE,merD,merA	-	-
Klebsiella pneumoniae plasmid pGR-1504, complete sequence	NC_023903	Klebsiella pneumoniae	blaKPC-2,blaOXA-9,blaOXA-9,blaTEM-1A	-	AcrIE9	merE,merD,merA	-	-
Klebsiella pneumoniae strain Kpn-3002cz plasmid pB-3002cz, complete sequence	NZ_KJ958926	Klebsiella pneumoniae	aac(6')-Ib,blaNDM-1	-	-	-	-	-
Klebsiella pneumoniae subsp. pneumoniae strain K351 plasmid pK351, complete sequence	NZ_KR351290	Klebsiella pneumoniae	sul1,rmtC,blaNDM-1	htpB	-	-	-	-
Klebsiella pneumoniae plasmid pGR-1870, complete sequence	NC_023905	Klebsiella pneumoniae	blaKPC-2,blaOXA-9,blaOXA-9,blaTEM-1A	-	AcrIE9	merE,merD,merA	-	-
Klebsiella pneumoniae strain Kpn8143 plasmid pKP-Gr8143, complete sequence	NZ_KR559889	Klebsiella pneumoniae	floR,tet(A),aph(6)-Id,aph(3'')-Ib,sul2,blaCMY-4,blaVIM-19,aac(6')-Il,dfrA1,aadA1	-	-	arsR,arsD,arsA,arsB,arsC	-	-
Klebsiella pneumoniae strain Kpn642 plasmid pKP-Gr642, complete sequence	NZ_KR559888	Klebsiella pneumoniae	floR,tet(A),aph(6)-Id,aph(3'')-Ib,sul2,blaCMY-4,blaVIM-19,aac(6')-Il,dfrA1,aadA1	-	-	arsR,arsD,arsA,arsB,arsC,merE,merD,merB,merA,merP,merT,merR	-	-
Klebsiella pneumoniae subsp. pneumoniae strain H11 plasmid pH11, complete sequence	NZ_CP013215	Klebsiella pneumoniae	catA2,mcr-9,aph(6)-Id,aph(3'')-Ib,dfrA19,blaTEM-1B,blaSHV-12,sul1,qacE,ere(A),aac(6')-IIc	-	-	terW,terZ,terA,terB,terC,terD,terE,rcnR/yohL,ncrC,pcoE,pcoS,merR,merT,merP,merC,merA,merD,merE,pbrA	-	-
Klebsiella pneumoniae strain U25 plasmid PU25001, complete sequence	NZ_KT203286	Klebsiella pneumoniae	catA1	-	AcrIE9	fecD,fecE,silE,silS,silR,silC,silF,silB,silA,silP,pcoA,pcoB,pcoC,pcoD,pcoR,pcoE,arsH,arsC,arsB,arsA,arsD,arsR	-	-
Klebsiella pneumoniae strain ST512 plasmid p45-IncX3, complete sequence	NZ_KT362706	Klebsiella pneumoniae	blaSHV-182,blaKPC-3,blaKPC-3	-	-	-	-	-
Escherichia coli strain 203740 plasmid p203740_35, complete sequence	NZ_CP025915	Escherichia coli	-	-	-	-	-	-
Escherichia coli strain 120899 plasmid p120899_50, complete sequence	NZ_CP025919	Escherichia coli	-	-	-	-	-	-
Staphylococcus pseudintermedius strain HR547/11 plasmid pKM01, complete sequence	NZ_KT373969	Staphylococcus pseudintermedius	aph(3')-III,mupA	-	AcrIIA21	-	-	-
Staphylococcus aureus subsp. aureus RN4220 plasmid pGO400, complete sequence	NZ_KT780705	Staphylococcus aureus	mupA	-	AcrIIA21	-	-	-
Variovorax paradoxus plasmid pHB44, complete sequence	NZ_KU356988	Variovorax paradoxus	-	-	-	-	-	-
Variovorax paradoxus plasmid pBS64, complete sequence	NZ_KU356987	Variovorax paradoxus	-	-	-	-	-	-
Staphylococcus lugdunensis strain Tlug15G-4 plasmid pT15G-1, complete sequence	NZ_KU882681	Staphylococcus lugdunensis	aadD,aac(6')-aph(2''),qacD,qacD,qacD,mupA	-	AcrIIA21	-	-	-
Citrobacter freundii strain CRE1503 plasmid pIMP-FJ1503, complete sequence	NZ_KU051710	Citrobacter freundii	qnrS1,blaIMP-4	-	-	-	-	-
Enterobacter cloacae strain CRE1506 plasmid pIMP-SH1506, complete sequence	NZ_KT989598	Enterobacter cloacae	qnrS1,blaIMP-4	-	-	-	-	-
Pluralibacter gergoviae strain FB2 plasmid pFB2.2, complete sequence	NZ_CP014777	Pluralibacter gergoviae	-	-	AcrIE9	nirD,ncrC,ncrB,ncrA,arsH,arsC,arsB	-	-
Escherichia coli strain EC012 plasmid pEC012, complete sequence	NZ_KT282968	Escherichia coli	blaTEM-1B,floR,aph(4)-Ia,aac(3)-IVa,oqxB,oqxA,blaTEM-1B,rmtB,blaCTX-M-65,fosA3	-	AcrIF11,AcrVA2	arsH	-	-
Escherichia coli strain 42-2 plasmid p42-2, complete sequence	NZ_KT990220	Escherichia coli	floR,tet(A),aph(6)-Id,aph(3'')-Ib,sul2,aph(3')-IIa,oqxB,oqxA,fosA3,blaTEM-1B,blaCTX-M-55	-	-	-	-	-
Escherichia coli strain 06K2206 plasmid LM6771, complete sequence	NZ_KX009507	Escherichia coli	blaTEM-1B,aac(6')-Ib-cr,blaOXA-1,catB3,ARR-3,qacE,sul1,armA,msr(E),mph(E),blaCTX-M-3	-	-	-	-	-
Escherichia coli plasmid pEC16I_2, complete sequence	NZ_KU932033	Escherichia coli	blaSHV-12	-	-	-	-	-
Escherichia coli plasmid pEC16I_1, complete sequence	NZ_KU932032	Escherichia coli	blaSHV-12	-	-	-	-	-
Escherichia coli plasmid pEC14II_2, complete sequence	NZ_KU932027	Escherichia coli	-	-	-	-	-	-
Escherichia coli strain SA26 plasmid pSA26-MCR-1, complete sequence	NZ_KU743384	Escherichia coli	dfrA14,mph(A),aadA2,blaTEM-1B,sul3,ant(3'')-Ia,aph(3')-Ia,aph(3'')-Ib,aph(6)-Id,floR,tet(A),mcr-1.1	-	-	terE,terD,terC,terB,terA,terZ,terW	-	-
Escherichia coli strain FWSEC0112 map unlocalized plasmid unnamed1 FWSEC0112_contig00021, whole genome shotgun sequence	NZ_RRGD01000118	Escherichia coli	-	-	-	-	-	-
Escherichia coli strain VA292 plasmid pDGO100, complete sequence	NZ_KU997026	Escherichia coli	sul1,qacE,dfrB3,ant(2'')-Ia,qacE,sul1,dfrA10,qacE,sul1,blaTEM-1B,catA1,aph(3')-Ia	-	-	merR,merT,merP,merC,merA,merD,merE,fecE,fecD,merR,merE,merD,merB,merP,merT,merR	-	-
Escherichia coli strain MRSN388634 plasmid pMR0516mcr, complete sequence	NZ_KX276657	Escherichia coli	mcr-1.1,blaTEM-1B,aph(6)-Id,aph(3'')-Ib,sul2,dfrA14,tet(A),blaCTX-M-55,sitABCD,sitABCD,sitABCD,sitABCD	iucA,iucB,iucC,iutA	-	terE,terD,terC,terB,terA,terZ,terW,yfeC	-	-
Escherichia coli strain AHCH67 plasmid pHNAH67, complete sequence	NZ_KX246266	Escherichia coli	floR,sul2,aph(4)-Ia,aac(3)-IVa,fosA3,blaCTX-M-65,aac(6')-Ib-cr,blaOXA-1,catB3,ARR-3,qacE,sul1	-	-	terE,terD,terC,terB,terA,terZ,terW	-	-
Escherichia coli strain K-12 plasmid R16a, complete sequence	NZ_KX156773	Escherichia coli	sul2,blaTEM-2,aph(3')-Ia	-	-	-	-	-
Escherichia coli plasmid pHNHN21, complete sequence	NZ_KX246267	Escherichia coli	blaCTX-M-55,catA2	-	AcrIF11	-	-	-
Escherichia coli strain RD174 plasmid pHNRD174, complete sequence	NZ_KX246268	Escherichia coli	blaCTX-M-55	-	AcrVA2	-	-	-
Escherichia coli strain H226B plasmid pH226B, complete sequence	NZ_KX129784	Escherichia coli	mcr-1.1	-	-	silE,silS,silR,silC,silF,silB,silA,silP,pcoA,pcoB,pcoC,pcoE	-	-
Escherichia coli strain MCR1_NJ plasmid pNDM5-NJ-IncX3, complete sequence	NZ_KX447767	Escherichia coli	blaNDM-5	-	-	-	-	-
Escherichia coli strain HNEC55 plasmid pHNEC55, complete sequence	NZ_KT879914	Escherichia coli	blaNDM-1,fosA3,blaTEM-1B,rmtB,aph(3')-VI	-	-	-	-	-
Escherichia coli strain CRE1504 plasmid pIMP-HK1504, complete sequence	NZ_KT982614	Escherichia coli	qnrS1,blaIMP-4	-	-	-	-	-
Escherichia coli strain FAM22321 plasmid pFAM22321, complete sequence	NZ_KU288634	Escherichia coli	aac(3)-IIa,blaTEM-1B,blaCTX-M-14	-	-	-	-	-
Escherichia coli strain CRE1058 plasmid pIMP-GZ1058, complete sequence	NZ_KU051709	Escherichia coli	qnrS1,blaIMP-4	-	-	-	-	-
Escherichia coli strain CRE1505 plasmid pIMP-FS1505, complete sequence	NZ_KT982615	Escherichia coli	qnrS1,blaIMP-4	-	-	-	-	-
Escherichia coli strain EP28 plasmid pHNEP28_cfr, complete sequence	NZ_KT845955	Escherichia coli	qnrS1,tet(M),blaTEM-1B,cfr,floR	-	-	-	-	-
Escherichia coli strain CRE1517 plasmid pIMP-GZ1517, complete sequence	NZ_KT982618	Escherichia coli	qnrS1,blaIMP-4	-	-	-	-	-
Escherichia coli strain CRE1515 plasmid pIMP-SZ1515, complete sequence	NZ_KT989376	Escherichia coli	qnrS1,blaIMP-4	-	-	-	-	-
Escherichia coli strain 369 plasmid p369, complete sequence	NZ_KT779550	Escherichia coli	blaCTX-M-1,sul2,tet(A)	-	-	-	-	-
Escherichia coli strain CRE1502 plasmid pIMP-SZ1502, complete sequence	NZ_KU051707	Escherichia coli	qnrS1,blaIMP-4	-	-	-	-	-
Escherichia coli strain Y5 plasmid pECY53, complete sequence	NZ_KT997783	Escherichia coli	aac(3)-IId,floR,tet(A),aph(3')-Ia,aph(6)-Id,aph(3'')-Ib,sul2	-	-	-	-	-
Escherichia coli strain CRE1510 plasmid pIMP-SZ1510, complete sequence	NZ_KT982617	Escherichia coli	qnrS1,blaIMP-4	-	-	-	-	-
Escherichia coli strain CRE1509 plasmid pIMP-HK1509, complete sequence	NZ_KT982616	Escherichia coli	qnrS1,blaIMP-4	-	-	-	-	-
Citrobacter freundii strain AC2901 plasmid AC2901, complete sequence	NZ_KU987452	Citrobacter freundii	blaCTX-M-14	-	-	-	-	-
Escherichia coli strain YD786 plasmid pYD786-2, complete sequence	NZ_KU254579	Escherichia coli	fosA6,floR	-	-	-	-	-
Escherichia coli strain BK32602 plasmid pBK32602, complete sequence	NZ_KU295134	Escherichia coli	dfrA14,sul2,aph(3'')-Ib,aph(6)-Id,blaTEM-1A,blaOXA-9,ant(3'')-Ia,aac(6')-Ib,blaKPC-3	-	-	-	-	-
Escherichia coli strain YD786 plasmid pYD786-1, complete sequence	NZ_KU254578	Escherichia coli	sul1,blaCTX-M-2,sul1,blaCTX-M-2,sul1,qacE,aadA2,dfrA12,aph(3'')-Ib,aph(6)-Id	-	-	merR,merT,merP,merA,merD,merE,terE,terD,terC,terB,terA,terZ,terW	-	-
Citrobacter freundii strain AMA332 plasmid pT1, complete sequence	NZ_KX147633	Citrobacter freundii	aph(3'')-Ib,aph(6)-Id,blaCMY-6,aac(6')-Ib,qacE,sul1,rmtC,blaNDM-1,blaOXA-1,aac(6')-Ib-cr	-	-	-	-	-
Escherichia coli strain BK28009 plasmid pBK28009, complete sequence	NZ_KU295131	Escherichia coli	dfrA5,qacE,sul1,blaTEM-1B,blaKPC-3	-	-	arsR,arsD	-	-
Escherichia coli strain BK34397 plasmid pBK34397, complete sequence	NZ_KU295132	Escherichia coli	blaKPC-2	-	AcrIE9	merE,merD,merA,merP,merT,merR	-	-
Escherichia coli strain CRE1516 plasmid pIMP-DS1516, complete sequence	NZ_KU726588	Escherichia coli	qnrS1,blaIMP-4	-	-	-	-	-
Escherichia coli strain S68 plasmid pS68, complete sequence	NZ_KU130396	Escherichia coli	erm(B),rmtE,ant(3'')-Ia	-	AcrVA2	-	-	-
Escherichia coli strain BK33689 plasmid pBK33689, complete sequence	NZ_KU295133	Escherichia coli	blaKPC-2,blaOXA-9,blaOXA-9,blaTEM-1A	-	AcrIE9	merE,merD,merA	-	-
Escherichia coli plasmid pEC13, complete sequence	NZ_KU932024	Escherichia coli	blaCTX-M-14	-	AcrIIA7	-	-	-
Shigella dysenteriae 1 strain 3099-85 plasmid p3099-85, complete sequence	NZ_KT754164	Shigella dysenteriae	tet(B),catA1,blaOXA-1,ant(3'')-Ia,qacE,sul1	-	-	merE,merD,merA,merP,merT,merR	-	-
Escherichia coli strain FAM22871 plasmid pFAM22871_2, complete sequence	NZ_KU355874	Escherichia coli	blaCTX-M-15,aac(3)-IId,blaTEM-1B	-	AcrVA2	-	-	-
Escherichia coli strain E80 plasmid pE80, complete sequence	NZ_KU321583	Escherichia coli	floR,tet(A),aph(6)-Id,aph(3'')-Ib,sul2,oqxA,oqxB,aph(3')-IIa,fosA3,blaTEM-1B,blaCTX-M-55	-	-	-	-	-
Escherichia coli plasmid pCERC4, complete sequence	NZ_KU578032	Escherichia coli	dfrA5,qacE,sul1,sitABCD,sitABCD,sitABCD,sitABCD	iroB,iroC,iroD,iroE,iroN,iutA,iucC,iucB,iucA	-	merE,merD,merA,merP,merT,merR,yfeC	-	-
Escherichia coli strain 11.3-R3 plasmid pCERC5, complete sequence	NZ_KU664810	Escherichia coli	tet(A),blaTEM-1C,sitABCD,sitABCD,sitABCD,sitABCD	iroB,iroC,iroD,iroE,iroN,iutA,iucC,iucB,iucA	-	yfeC	-	-
Escherichia coli plasmid pEC15I_1, complete sequence	NZ_KU932029	Escherichia coli	-	-	-	-	-	-
Escherichia coli plasmid pEC14III, complete sequence	NZ_KU932028	Escherichia coli	-	-	-	-	-	-
Escherichia coli strain SHP45 plasmid pHNSHP45-2, complete sequence	NZ_KU341381	Escherichia coli	oqxB,oqxA,sul1,dfrA12,aph(3')-Ia,sul3,ant(3'')-Ia,cmlA1,aadA2,floR,sul2,aph(4)-Ia,aac(3)-IVa,blaCTX-M-14,fosA3,mcr-1.1	-	-	terE,terD,terC,terB,terA,terZ,terW	-	-
Escherichia coli strain FAM22871 plasmid pFAM22871_1, complete sequence	NZ_KU355873	Escherichia coli	sitABCD,sitABCD,sitABCD,sitABCD,blaTEM-1B,tet(B),aph(3'')-Ib,aph(6)-Id,aph(3')-Ia,sul2	iutA,iucC,iucB,iucA	-	yfeC	-	-
Escherichia coli plasmid pEC14II_1, complete sequence	NZ_KU932026	Escherichia coli	-	-	-	-	-	-
Escherichia coli plasmid pEC15I_2, complete sequence	NZ_KU932030	Escherichia coli	-	-	-	-	-	-
Escherichia coli plasmid pEC3I, complete sequence	NZ_KU932021	Escherichia coli	sul2,aph(3'')-Ib,blaTEM-1C,aph(6)-Id	-	-	-	-	-
Salmonella enterica subsp. enterica serovar Enteritidis strain SE115 plasmid pSE115, complete sequence	NZ_KT868530	Salmonella enterica	blaCTX-M-14	-	AcrVA2	-	-	-
Klebsiella pneumoniae strain ST147 plasmid pCC1409-1, complete sequence	NZ_KT725789	Klebsiella pneumoniae	mph(A),blaTEM-1B,rmtB,blaNDM-5,sul1,qacE,aadA2,dfrA12	-	AcrIF11	-	-	-
Klebsiella pneumoniae strain ST147 plasmid pCC1410-1, complete sequence	NZ_KT725788	Klebsiella pneumoniae	erm(B),mph(A),blaTEM-1B,rmtB,blaNDM-5,sul1,qacE,aadA2,dfrA12	-	AcrIF11	-	-	-
Klebsiella pneumoniae strain Kpn235 plasmid Kpn235-BG, complete sequence	NZ_KT852336	Klebsiella pneumoniae	blaNDM-1	-	-	-	-	-
Klebsiella pneumoniae plasmid pOXAAPSS1, complete sequence	NZ_KU159085	Klebsiella pneumoniae	blaOXA-48	-	AcrIIA8	-	-	-
Klebsiella pneumoniae strain CRE1501 plasmid pIMP-SZ1501, complete sequence	NZ_KU051708	Klebsiella pneumoniae	qnrS1,blaIMP-4	-	-	-	-	-
Klebsiella pneumoniae strain Kp6411 plasmid 6411TF, complete sequence	NZ_KT935445	Klebsiella pneumoniae	blaTEM-1A,sul1,qacE,dfrA22,rmtD,rmtD	-	-	-	-	-
Klebsiella pneumoniae subsp. pneumoniae strain 240-BG plasmid kpn240-BG, complete sequence	NZ_KT852335	Klebsiella pneumoniae	blaNDM-1	-	-	-	-	-
Shigella dysenteriae strain 80-547 plasmid p80-547, complete sequence	NZ_KT754160	Shigella dysenteriae	blaTEM-1B,sul1,qacE,ant(3'')-Ia,catA1,tet(B)	-	-	-	-	-
Shigella dysenteriae 1 plasmid p92-9000, complete sequence	NC_032099	Shigella dysenteriae	tet(B),catA1,ant(3'')-Ia,qacE,sul1	-	-	merE,merD,merA,merP,merT,merR	-	-
Klebsiella pneumoniae strain Kp2964 plasmid 2964TF, complete sequence	NZ_KT935446	Klebsiella pneumoniae	catA1,rmtD2,sul1,qacE,ant(3'')-Ia,aac(6')-Ib,blaCTX-M-8	vipA/tssB,vipB/tssC	-	-	-	-
Klebsiella pneumoniae strain U25 plasmid U25P002, complete sequence	NZ_KT818627	Klebsiella pneumoniae	erm(B),mph(A),blaTEM-1B,blaTEM-1A,blaOXA-9,ant(3'')-Ia,aac(6')-Ib,blaCTX-M-15,aac(3)-IId,blaSHV-187,ant(3'')-Ia,cmlA1,qacE,sul1,aph(6)-Id,aph(3'')-Ib,sul2,blaTEM-1A,blaOXA-9,ant(3'')-Ia,aac(6')-Ib,blaCTX-M-15,aac(3)-IId,blaSHV-187,ant(3'')-Ia,cmlA1,qacE,sul1	-	-	merE,merD,merA,merC,merP,merT,merR	-	-
Shigella dysenteriae 1 strain 69-3818 plasmid p69-3818, complete sequence	NZ_KT754167	Shigella dysenteriae	sul1,qacE,ant(3'')-Ia,catA1,tet(B)	-	-	merR,merT,merP,merA,merD,merE	-	-
Klebsiella pneumoniae strain CRE 1496 plasmid pIMP1496, complete sequence	NZ_KT982613	Klebsiella pneumoniae	qnrS1,blaIMP-4	-	-	-	-	-
Klebsiella pneumoniae strain I11 plasmid pKPSH11, complete sequence	NZ_KT896504	Klebsiella pneumoniae	sul2,aph(3'')-Ib,aph(6)-Id,blaTEM-1B,blaCTX-M-15,aac(3)-IIa,blaOXA-1,aac(6')-Ib-cr,tet(A),qnrB1,dfrA14	-	AcrIE9	silE,silS,silR,silC,silF,silB,silA,silP,pcoA,pcoB,pcoC,pcoD,pcoR,pcoS,pcoE,arsH,arsC,arsB,arsA,arsD,arsR	-	-
Serratia marcescens strain NCTC 50331 plasmid R1215, complete sequence	NZ_KU315015	Serratia marcescens	aph(3')-Ia,blaTEM-1D,catA1,aac(3)-Ia,ant(3'')-Ia,qacE,sul1,tet(A)	-	-	merE,merD,merA,merC,merP,merT,merR	-	-
Klebsiella pneumoniae plasmid pOXAAPSS2, complete sequence	NZ_KU159086	Klebsiella pneumoniae	blaOXA-48,blaTEM-1B	-	-	-	-	-
Salmonella enterica subsp. enterica serovar Stanley strain LS001 plasmid pHS36-NDM, complete sequence	NZ_KU726616	Salmonella enterica	blaNDM-1,sul1,qacE,aadA2,dfrA12,blaCMY-6	htpB	-	-	-	-
Klebsiella pneumoniae strain K47-25 plasmid pG12-KPC-2, complete sequence	NZ_KU665642	Klebsiella pneumoniae	blaKPC-2,blaOXA-9	-	AcrIE9	merD,merA	-	-
Klebsiella pneumoniae strain CRE1495 plasmid pIMP-KP1495, complete sequence	NZ_KU862632	Klebsiella pneumoniae	qnrS1,blaIMP-4	-	-	-	-	-
Klebsiella pneumoniae strain Kp1 plasmid pIMP-HZ1, complete sequence	NZ_KU886034	Klebsiella pneumoniae	qnrS1,blaIMP-4	-	-	-	-	-
Klebsiella pneumoniae strain 05K0261 plasmid F5111, complete sequence	NZ_KU987453	Klebsiella pneumoniae	blaTEM-1B,armA,aph(6)-Id,aph(3'')-Ib	-	-	-	-	-
Klebsiella pneumoniae strain K-109-R plasmid unnamed, complete sequence	NZ_KX029331	Klebsiella pneumoniae	aac(6')-Ib-cr,blaOXA-1,catB3,ARR-3,qacE,sul1,blaCTX-M-2,sul1,dfrA23,rmtG,floR,tet(A),aph(6)-Id,aph(3'')-Ib,sul2	-	-	-	-	-
Klebsiella pneumoniae strain WCHKP1511 plasmid pMCR_1511, complete sequence	NZ_KX377410	Klebsiella pneumoniae	mcr-1.1,blaTEM-1B	-	-	-	-	-
Klebsiella pneumoniae strain HS091147 plasmid pHS091147, complete sequence	NZ_KX236178	Klebsiella pneumoniae	blaTEM-1B,dfrA25,qacE,sul1,qnrB52,blaCTX-M-14,blaKPC-2	-	AcrIE9	merE,merD,merA,merP,merT,merR	-	-
Enterobacter cloacae strain N14-0444 plasmid pIMI-6, complete sequence	NZ_KX786187	Enterobacter cloacae	blaIMI-3	hsiB1/vipA,hsiC1/vipB,fimE	-	-	-	-
Enterococcus faecalis strain 2 plasmid pGTC2, complete sequence	NZ_KY270848	Enterococcus faecalis	-	-	-	-	-	-
Escherichia coli strain LDHF400 plasmid pHNLDF400, complete sequence	NZ_KY019258	Escherichia coli	oqxB,oqxA,sul1,dfrA12,aph(3')-Ia,sul3,ant(3'')-Ia,cmlA1,aadA2,floR,sul2,aph(4)-Ia,aac(3)-IVa,aac(6')-Ib-cr,blaOXA-1,catB3,ARR-3,qacE,sul1	-	-	terE,terD,terC,terB,terA,terZ,terW	-	-
Enterobacter cloacae subsp. cloacae strain MN201516 plasmid pOP-I, complete sequence	NZ_KY126370	Enterobacter cloacae	-	-	-	merE,merD,merA,merC,merP,merT,merR	-	-
Escherichia coli strain 14.3-R4 plasmid pCERC9, complete sequence	NZ_KY007017	Escherichia coli	tet(A),sitABCD,sitABCD,sitABCD,sitABCD	iroB,iroC,iroD,iroE,iroN,iutA,iucC,iucB,iucA	-	yfeC	-	-
Citrobacter freundii strain 30 plasmid pCfr-30, complete sequence	NZ_KY659387	Citrobacter freundii	blaKPC-3,blaSHV-182	-	-	-	-	-
Citrobacter freundii strain 145 plasmid pCr-145, complete sequence	NZ_KY659388	Citrobacter freundii	blaSHV-182,blaKPC-3	-	-	-	-	-
Salmonella enterica strain SJTUF10584 plasmid pS10584, complete sequence	NZ_KX058576	Salmonella enterica	blaCMY-2	-	-	-	-	-
Salmonella enterica subsp. enterica serovar Typhimurium strain ST06-53 plasmid pHK0653, complete sequence	NZ_KT334335	Salmonella enterica	oqxB,oqxA,sul1,dfrA12,aph(3')-Ia,sul3,ant(3'')-Ia,cmlA1,aadA2,sul2,aph(4)-Ia,aac(3)-IVa,aac(6')-Ib-cr,blaOXA-1,catB3,ARR-3,qacE,sul1	-	-	terE,terD,terC,terB,terA,terZ,terW	-	-
Klebsiella pneumoniae strain Kpn-04963/15 plasmid pOXA-48_4963, complete sequence	NZ_KX523900	Klebsiella pneumoniae	blaOXA-48	-	-	-	-	-
Vibrio parahaemolyticus plasmid pVPS114, complete sequence	NZ_KY014465	Vibrio parahaemolyticus	floR,tet(A),aph(6)-Id,aph(3'')-Ib,sul2,blaCMY-4	-	-	merE,merD,merB,merA,merP,merT,merR	-	-
Klebsiella pneumoniae strain 1220 plasmid p1220-IMP, complete sequence	NZ_KX711880	Klebsiella pneumoniae	blaIMP-4	-	-	-	-	-
Klebsiella pneumoniae strain Kpn-30891/15 plasmid pOXA-48_30891, complete sequence	NZ_KX523902	Klebsiella pneumoniae	blaOXA-48	-	-	-	-	-
Klebsiella pneumoniae strain Kpn-30715/15 plasmid pOXA-48_30715, complete sequence	NZ_KX523901	Klebsiella pneumoniae	blaOXA-48	-	-	-	-	-
Vibrio vulnificus plasmid pVVS1-per1, complete sequence	NZ_KY014466	Vibrio vulnificus	sul1,blaPER-1,qnrA1,sul1,qacE,aadA16,ARR-3,sul2	-	-	merR,merT,merP,merA,merB,merD,merE	-	-
Klebsiella pneumoniae strain B2 plasmid pB2-1, complete sequence	NZ_KX458222	Klebsiella pneumoniae	ant(2'')-Ia,qacE,sul1,dfrA10,qacE,sul1,tet(B),aph(3')-Ia,blaTEM-1B	-	-	merE,merD,merR	-	-
Klebsiella pneumoniae strain KP4368 plasmid pKP4368, complete sequence	NZ_KX783441	Klebsiella pneumoniae	blaKPC-2	-	-	-	-	-
Klebsiella pneumoniae strain RJ119 plasmid pRJ119-2, complete sequence	NZ_KX636096	Klebsiella pneumoniae	blaOXA-48	-	-	-	-	-
Escherichia coli strain FWSEC0269 map unlocalized plasmid unnamed2 FWSEC0269_contig00016, whole genome shotgun sequence	NZ_RRJL01000064	Escherichia coli	-	espP,hlyC,hlyA,hlyB,hlyD	-	-	-	-
Klebsiella oxytoca strain 97_38 plasmid pKm38_N, complete sequence	NZ_KY128483	Klebsiella oxytoca	dfrA14,blaKPC-2,aac(6')-Ib,ant(3'')-Ia,blaOXA-9,blaTEM-1A,aph(6)-Id,aph(3'')-Ib,sul2	-	-	-	-	-
Klebsiella michiganensis strain 97_58 plasmid pKm38_N, complete sequence	NZ_KY128484	Klebsiella michiganensis	dfrA14,blaKPC-2,aac(6')-Ib,ant(3'')-Ia,blaOXA-9,blaTEM-1A,aph(6)-Id,aph(3'')-Ib,sul2	-	-	-	-	-
Klebsiella pneumoniae strain 0716 plasmid p0716-KPC, complete sequence	NZ_KY270849	Klebsiella pneumoniae	aph(3')-Ia,aac(3)-IId,mph(A),sul1,qacE,dfrA25,blaTEM-1C,blaKPC-2,aph(6)-Id,aph(3'')-Ib,sul2	-	AcrIE9	merD,merA,merP,merT,merR	-	-
Klebsiella pneumoniae plasmid pABC143C-NDM, complete sequence	NZ_KY130431	Klebsiella pneumoniae	mph(A),blaTEM-1B,rmtB,blaNDM-5,sul1,qacE,aadA2,dfrA12,erm(B)	-	AcrIF11	-	-	-
Klebsiella pneumoniae strain KP1814 plasmid pKP1814-2, complete sequence	NZ_KX839208	Klebsiella pneumoniae	-	mrkJ,mrkF,mrkD,mrkC,mrkB,mrkA	AcrIE9	-	-	-
Klebsiella pneumoniae strain CRKP-5-KPC plasmid pCRKP-5-KPC, complete sequence	NZ_KX928751	Klebsiella pneumoniae	blaKPC-2,ARR-3,aac(6')-Ib-cr,qnrS1,dfrA14,blaCTX-M-3,blaTEM-1B	-	-	-	-	-
Klebsiella pneumoniae strain 38_wz plasmid pOXA48_wz, complete sequence	NZ_KY213890	Klebsiella pneumoniae	blaOXA-48	-	-	-	-	-
Klebsiella pneumoniae strain 1220 plasmid p1220-CTXM, complete sequence	NZ_KY174332	Klebsiella pneumoniae	blaCTX-M-14,sul1,blaDHA-1,qnrB4	-	AcrIE9	-	-	-
Klebsiella pneumoniae subsp. pneumoniae strain Kp1210 plasmid pOXA-519, complete sequence	NZ_KY215945	Klebsiella pneumoniae	blaOXA-519	-	AcrIIA8	-	-	-
Klebsiella pneumoniae strain 12181 plasmid p12181-KPC, complete sequence	NZ_KY270850	Klebsiella pneumoniae	aac(3)-IId,blaKPC-2,dfrA25,qacE,sul1,mph(A),aph(6)-Id,aph(3'')-Ib,sul2	-	AcrIE9	merR,merT,merP,merA,merD,merE	-	-
Klebsiella pneumoniae strain 301 plasmid pKP301cro, complete sequence	NZ_KY495890	Klebsiella pneumoniae	blaCTX-M-15	-	AcrIE9	silE,silS,silR,silC,silF,silB,silA,silP,pcoA,pcoB,pcoC,pcoD,pcoR,pcoS,pcoE,arsH,arsC,arsB,arsA,arsD,arsR	-	-
Escherichia coli strain ZJ623 plasmid unnamed, complete sequence	NZ_KX580713	Escherichia coli	mcr-1.1	-	-	-	-	-
Shigella sonnei strain SH15sh105 plasmid pSH15sh104, complete sequence	NZ_KY471629	Shigella sonnei	mph(A),aac(3)-IId,blaCTX-M-14	-	-	-	-	-
Shigella sonnei strain SH15sh99 plasmid pSH15sh99, complete sequence	NZ_KY471628	Shigella sonnei	mph(A),aac(3)-IId,blaCTX-M-14	-	-	-	-	-
Vibrio cholerae O139 strain ICDC-211 plasmid pVC211, complete sequence	NZ_KY399978	Vibrio cholerae	dfrA14,ARR-3,aadA3,qacE,sul1,mph(A),msr(E),mph(E),floR,tet(A),aph(6)-Id,aph(3'')-Ib,sul2	-	-	-	-	-
Escherichia coli plasmid pECNDM101, complete sequence	NZ_KX507346	Escherichia coli	blaNDM-5	-	-	-	-	-
Escherichia coli strain Ecoli14-55 plasmid pEC55-NDM4, complete sequence	NZ_KX470734	Escherichia coli	blaSHV-12,blaNDM-4	htpB	-	-	-	-
Escherichia coli strain JB10 plasmid pJB10, complete sequence	NZ_KX452392	Escherichia coli	blaCMY-2	-	-	-	-	-
Escherichia coli strain HNEC46 plasmid PHNEC46, complete sequence	NZ_KX503323	Escherichia coli	aph(3')-VI,blaNDM-1	-	-	-	-	-
Salmonella enterica subsp. enterica serovar Indiana strain A3 plasmid pA3T, complete sequence	NZ_KX421096	Salmonella enterica	oqxB,oqxA,sul1,dfrA12,fosA3,blaCTX-M-14,floR,sul2,aph(4)-Ia,aac(3)-IVa,aac(6')-Ib-cr,blaOXA-1,catB3,ARR-3,qacE,sul1	-	-	terE,terD,terC,terB,terA,terZ,terW	-	-
Pseudomonas aeruginosa strain P378 plasmid P378-IMP, complete sequence	NZ_KX711879	Pseudomonas aeruginosa	blaIMP-4,qnrS1	-	-	-	-	-
Salmonella sp. strain 16ESS0300 plasmid pSI_16ESS0300, complete sequence	NZ_ON960348	Salmonella sp.	ant(3'')-Ia,sul3,aph(3')-Ia,sul1,oqxA,oqxB,cmlA1,aadA2,dfrA12,blaCTX-M-14,fosA3,aac(3)-IVa,sul2,floR,mph(A),mcr-1.1	-	-	terW,terZ,terA,terB,terC,terD,terE	-	-
Salmonella sp. strain 1.6E+243 plasmid pSI_16E242, complete sequence	NZ_ON960347	Salmonella sp.	oqxB,oqxA,sul1,aph(3')-Ia,sul3,ant(3'')-Ia,cmlA1,aadA2,dfrA12,floR,sul2,aac(3)-IVa,fosA3,blaCTX-M-14,mph(A),mcr-1.1	-	-	terE,terD,terC,terB,terA,terZ,terW	-	-
Escherichia coli strain S38 plasmid pS38, complete sequence	NZ_KX129782	Escherichia coli	tet(A),sul1,qacE,ant(3'')-Ia,dfrA1,blaCTX-M-1,mef(B),sul3,ant(3'')-Ia,cmlA1,aadA2,mcr-1.1	-	-	terW,terZ,terA,terB,terC,terD,terE,merR,merT,merP,merA,merD,merE	-	-
Escherichia coli strain HYEC7 plasmid pHYEC7-IncHI2, complete sequence	NZ_KX518743	Escherichia coli	oqxB,oqxA,floR,sul2,aac(3)-IVa,fosA3,blaCTX-M-14	-	-	terE,terD,terC,terB,terA,terZ,terW	-	-
Escherichia coli strain 59 plasmid pECJS-59-244, complete sequence	NZ_KX084394	Escherichia coli	fosA3,blaCTX-M-65,floR,aadA2,cmlA1,ant(3'')-Ia,sul3,aph(3')-Ia,dfrA12,sul1,mcr-1.1	-	-	terW,terZ,terA,terB,terC,terD,terE	-	-
Klebsiella pneumoniae strain CRKP-1-KPC plasmid pCRKP-1-KPC, complete sequence	NZ_KX928750	Klebsiella pneumoniae	blaKPC-2,dfrA14,qnrS1,aac(6')-Ib-cr,ARR-3,blaTEM-1B,blaCTX-M-3	-	-	-	-	-
Escherichia coli strain FA27 plasmid pFA27_2, complete sequence	NZ_KX608544	Escherichia coli	blaCTX-M-55,blaTEM-1B,fosA3	-	-	-	-	-
Escherichia coli strain JS-B60 plasmid pECJS-B60-267, complete sequence	NZ_KX254341	Escherichia coli	oqxB,oqxA,blaTEM-1B,sul3,aadA2,dfrA12,tet(A),tet(M),sul1,fosA3,blaCTX-M-14,mcr-1.1	-	-	terE,terD,terC,terB,terA,terZ,terW	-	-
Escherichia coli strain K-12 plasmid IP40a, complete sequence	NZ_KX156772	Escherichia coli	sul2,blaTEM-1D,aph(3')-Ia	-	-	-	-	-
Klebsiella pneumoniae strain M16-13 plasmid pM16-13, complete sequence	NZ_KY751925	Klebsiella pneumoniae	blaCTX-M-15,blaTEM-1B,tet(A),aac(6')-Ib-cr,blaOXA-1,catB3,ARR-3,qacE,sul1,qnrB4,blaDHA-1,sul1,mph(A),aph(3')-Ia	-	-	-	-	-
Klebsiella pneumoniae strain C6707 plasmid unnamed2, complete sequence	NZ_ON111450	Klebsiella pneumoniae	fosA3,blaNDM-1,dfrA14,blaCTX-M-65,qnrS1	-	AcrIE9	-	-	-
Klebsiella oxytoca strain 2020CK-00200 plasmid unnamed5, complete sequence	NZ_CP115684	Klebsiella oxytoca	aac(6')-Ib-cr,blaOXA-1,catB3,qacE,sul1,qnrS1,blaLAP-2,tet(A)	-	-	-	-	-
Escherichia coli strain WCHEC005215 plasmid pNDM5_WCHEC0215, complete sequence	NZ_KY435936	Escherichia coli	blaNDM-5	-	-	-	-	-
Escherichia coli strain YJMC8 plasmid pHNYJC8, complete sequence	NZ_KY019259	Escherichia coli	oqxB,oqxA,sul1,dfrA12,aph(3')-Ia,sul3,ant(3'')-Ia,cmlA1,aadA2,floR,sul2,aph(4)-Ia,aac(3)-IVa,aac(6')-Ib-cr,blaOXA-1,catB3,ARR-3,qacE,sul1	-	-	terE,terD,terC,terB,terA,terZ,terW	-	-
Escherichia coli plasmid pNDM5-IBAC, complete sequence	NZ_KY463220	Escherichia coli	erm(B),mph(A),blaTEM-1B,rmtB,blaNDM-5,sul1,qacE,aadA2,dfrA12	-	AcrIF11	-	-	-
Escherichia coli strain FWSEC0088 map unlocalized plasmid unnamed2 FWSEC0088_contig00022, whole genome shotgun sequence	NZ_RRFH01000138	Escherichia coli	-	senB	-	-	-	-
Escherichia coli strain Mbl488 plasmid pMbl488, complete sequence	NZ_KY565558	Escherichia coli	mcr-1.1,sul2,blaTEM-1B	-	-	-	-	-
Escherichia coli strain FWSEC0234 map unlocalized plasmid unnamed1 FWSEC0234_contig00033, whole genome shotgun sequence	NZ_RRIC01000129	Escherichia coli	-	-	-	-	-	-
Escherichia coli strain Mbl536 plasmid pMbl536, complete sequence	NZ_KY689635	Escherichia coli	mcr-1.1,sul2,blaTEM-1B	-	-	-	-	-
Klebsiella pneumoniae strain C6770 plasmid unnamed, complete sequence	NZ_ON111448	Klebsiella pneumoniae	fosA3,blaNDM-1,dfrA14,blaCTX-M-65,qnrS1,blaSHV-12,blaKPC-2,rmtB	-	AcrIE9	merR,merT,merP,merA,merD,merE	-	-
Escherichia coli strain EC006 plasmid pEC006, complete sequence	NZ_KY748188	Escherichia coli	blaTEM-1B,rmtB,sul1,qacE,aadA2,dfrA12	-	-	-	-	-
Klebsiella pneumoniae strain C6661 plasmid unnamed, complete sequence	NZ_ON111447	Klebsiella pneumoniae	fosA3,blaCTX-M-65,blaKPC-2,blaSHV-12,qnrS1,blaNDM-1,dfrA14,rmtB	-	AcrIE9	merE,merD,merA,merP,merT,merR	-	-
Escherichia coli strain 19-M12 plasmid p19M12, complete sequence	NZ_KY689632	Escherichia coli	mph(A),blaTEM-1B,aadA2,sul3,ant(3'')-Ia,cmlA1,aadA2,dfrA12,tet(A),mcr-1.1,dfrA14	-	-	terE,terD,terC,terB,terA,terZ,terW	-	-
Salmonella sp. strain AH228 plasmid pSE_AH228, complete sequence	NZ_ON960346	Salmonella sp.	blaTEM-1B,aph(3')-Ia,aph(6)-Id,sul1,qacE,ere(A),aac(6')-IIc,catA2,tet(D)	fdeC,spvC,spvB	-	pcoE,pcoC,pcoB,pcoA,silP,silA,silB,silF,silC,silR,silS,silE,terE,terD,terC,terB,terA,terZ,terW	-	-
Escherichia coli strain EC007 plasmid pEC007, complete sequence	NZ_KY748189	Escherichia coli	blaTEM-1B,rmtB,sul1,qacE,aadA2,dfrA12	-	-	-	-	-
Escherichia coli strain EC008 plasmid pEC008, complete sequence	NZ_KY748190	Escherichia coli	sul2,aph(3'')-Ib,aph(6)-Id,tet(A),floR,aac(3)-IId,blaTEM-1B,rmtB,sul1,qacE,aadA2,dfrA12	-	-	-	-	-
Escherichia coli strain ABCX4-1 plasmid pEC_ABCX4-1, complete sequence	NZ_ON960339	Escherichia coli	floR,sul2,fosA3,blaCTX-M-14,mcr-1.1	-	-	terE,terD,terC,terB,terA,terZ,terW	-	-
Escherichia coli strain 100R plasmid p100R, complete sequence	NZ_KY689633	Escherichia coli	tet(A),formA,dfrA15,ant(3'')-Ia,sul3,aadA2,blaTEM-1B,mph(A),dfrA14,mcr-1.1	-	-	merR,merT,merP,merA,merD,merE,terW,terZ,terA,terB,terC,terD,terE	-	-
Klebsiella oxytoca strain pKOX3 plasmid p4-IPM, complete sequence	NZ_KY913900	Klebsiella oxytoca	blaIMP-4,qnrS1	-	-	-	-	-
Escherichia coli strain G4W1 plasmid pEC_G4W1, complete sequence	NZ_ON960343	Escherichia coli	fosA3,blaCTX-M-15,aadA5,floR,aph(3'')-Ib,aph(6)-Id,aph(3')-Ia	-	-	terE,terD,terC,terB,terA,terZ,terW	-	-
Pseudomonas aeruginosa strain IP40a plasmid pIP40a, complete sequence	NZ_KX709966	Pseudomonas aeruginosa	sul2,blaTEM-1D,aph(3')-Ia	-	-	-	-	-
Escherichia coli strain AD-19R plasmid pAD-19R clone ST48, complete sequence	NZ_KX833071	Escherichia coli	blaNDM-17	-	-	-	-	-
Pseudomonas syringae pv. syringae strain UMAF0081 plasmid pPs0081, complete sequence	NZ_KY362368	Pseudomonas syringae	-	-	-	copS,copR,cueA,cusA/ybdE,copC,copA	-	-
Pseudomonas syringae pv. syringae strain 6-9 plasmid pPs6-9, complete sequence	NZ_KY362369	Pseudomonas syringae	-	-	-	copS,copR,cueA,cusA/ybdE,copC,copA	-	-
Escherichia coli strain 18FS1-1 plasmid pEC_18FS1-1, complete sequence	NZ_ON960336	Escherichia coli	blaCTX-M-64,aac(6')-Ib-cr,blaOXA-1,catB3,ARR-3,qacE,qnrS2,oqxB,oqxA,blaTEM-1B,tet(A)	-	-	terE,terD,terC,terB,terA,terZ,terW	-	-
Salmonella enterica subsp. enterica serovar Typhimurium strain YL14P053 plasmid pMCR16_P053, complete sequence	NZ_KY352406	Salmonella enterica	mcr-1.6	-	-	-	-	-
Escherichia coli strain 18FS090 plasmid pEC_18FS090, complete sequence	NZ_ON960335	Escherichia coli	aph(6)-Id,aph(3'')-Ib,sul2,sul3,lnu(F),ant(3'')-Ia,aac(3)-IId,blaTEM-1B,blaCTX-M-55,qnrS1,mph(A),ARR-3,dfrA14,floR,aph(3')-Ia	-	-	terE,terD,terC,terB,terA,terZ,terW	-	-
Pseudomonas syringae pv. syringae strain UMAF0170 plasmid pPs0170, complete sequence	NZ_KY362372	Pseudomonas syringae	-	-	-	copS,copR,copC,copA	-	-
Pseudomonas coronafaciens pv. garcae strain 2708 plasmid pPg2708, complete sequence	NZ_KY362367	Pseudomonas coronafaciens	-	-	-	-	-	-
Pseudomonas syringae pv. syringae strain 7B44 plasmid pPs7B44, complete sequence	NZ_KY362373	Pseudomonas syringae	-	-	-	arsB,arsH,copS,copR,copC,copA	-	-
Salmonella enterica subsp. enterica serovar Paratyphi B plasmid R1, complete sequence	NZ_KY749247	Salmonella enterica	aph(3')-Ia,blaTEM-1A,sul1,qacE,ant(3'')-Ia,catA1	-	-	merR,merT,merA,merD,merE	-	-
Escherichia coli strain WCHEC-LL123 plasmid pMCR3_WCHEC-LL123, complete sequence	NZ_MF489760	Escherichia coli	mcr-3.5	-	-	-	-	-
Escherichia coli strain CH292B plasmid pECB11, complete sequence	NZ_KY865321	Escherichia coli	floR,tet(A),aph(6)-Id,aph(3'')-Ib,sul2,fosA3,blaTEM-1B,blaCTX-M-55	-	-	-	-	-
Escherichia coli strain DH286F plasmid pECF12, complete sequence	NZ_KY865322	Escherichia coli	fosA3,tet(A),aph(6)-Id,aph(3'')-Ib,sul2,blaCTX-M-55	-	-	-	-	-
Escherichia coli strain FWSEC0239 map unlocalized plasmid unnamed1 FWSEC0239_contig00035, whole genome shotgun sequence	NZ_RRIH01000123	Escherichia coli	-	-	-	-	-	-
Escherichia coli strain E. coli UB-ESBL176 plasmid pESBL176	NZ_MT230168	Escherichia coli	-	-	-	-	-	-
Escherichia coli strain SY286M plasmid pECM13, complete sequence	NZ_KY865323	Escherichia coli	blaCTX-M-14,fosA3,aac(3)-IId,blaTEM-1B,rmtB,sul1,qacE,aadA2,dfrA12	-	-	-	-	-
Escherichia coli strain TcEc20/2xEcTOP plasmid pEc20/2xEcTOP	NZ_MH514861	Escherichia coli	blaKPC-2	-	-	-	-	-
Escherichia coli strain XG-E1 plasmid pXGE1mcr, complete sequence	NZ_KY990887	Escherichia coli	mph(A),sul1,dfrA12,aph(3')-Ia,sul3,ant(3'')-Ia,cmlA1,aadA2,floR,sul2,aph(4)-Ia,aac(3)-IVa,blaCTX-M-14,fosA3,mcr-1.1	-	-	terE,terD,terC,terB,terA,terZ,terW	-	-
Escherichia coli strain 5.1-R1 plasmid pCERC6, complete sequence	NZ_MH287044	Escherichia coli	aph(6)-Id,blaTEM-1C,aph(3'')-Ib,sul2	-	-	-	-	-
Escherichia coli strain 1106 plasmid p1106-IncFIB, complete sequence	NZ_MG825372	Escherichia coli	sitABCD,sitABCD,sitABCD,sitABCD	iroB,iroC,iroD,iroE,iroN,vat,iutA,iucC,iucB,iucA	-	yfeC	-	-
Escherichia coli plasmid p14006165, complete sequence	NZ_MK181560	Escherichia coli	dfrA17,aadA5,sul2,blaCTX-M-1	-	-	-	-	-
Escherichia coli plasmid p15090172, complete sequence	NZ_MK181562	Escherichia coli	aadA5,sul2,blaCTX-M-1	-	-	-	-	-
Escherichia coli plasmid p14011252, complete sequence	NZ_MK181561	Escherichia coli	dfrA17,aadA5,sul2,blaCTX-M-1	-	-	-	-	-
Escherichia coli plasmid pESBL20140131, complete sequence	NZ_MK181565	Escherichia coli	sul2,blaCTX-M-1,sul1,qacE,ant(3'')-Ia,dfrA1	-	AcrVA2	-	-	-
Escherichia coli plasmid p199, complete sequence	NZ_MK181559	Escherichia coli	aadA5,sul2,blaCTX-M-1	-	-	-	-	-
Escherichia coli plasmid pESBL20150097, complete sequence	NZ_MK181567	Escherichia coli	aadA5,sul2,blaCTX-M-1	-	-	-	-	-
Escherichia coli plasmid p15076331, complete sequence	NZ_MK181558	Escherichia coli	aadA5,sul2,blaCTX-M-1	-	-	-	-	-
Escherichia coli plasmid p14019095, complete sequence	NZ_MK181557	Escherichia coli	dfrA17,aadA5,sul2,blaCTX-M-1	-	-	-	-	-
Escherichia coli plasmid pESBL20150178, complete sequence	NZ_MK181568	Escherichia coli	dfrA17,aadA5,sul2,blaCTX-M-1	-	-	-	-	-
Escherichia coli plasmid p15124679, complete sequence	NZ_MK181564	Escherichia coli	aadA5,sul2,blaCTX-M-1	-	-	-	-	-
Escherichia coli plasmid p15078279, complete sequence	NZ_MK181566	Escherichia coli	sul2,blaCTX-M-1,sul1,qacE,ant(3'')-Ia,dfrA1	-	AcrVA2	-	-	-
Escherichia coli plasmid p15095941, complete sequence	NZ_MK181563	Escherichia coli	dfrA17,aadA5,sul2,blaCTX-M-1	-	-	-	-	-
Escherichia coli strain EC17S-208 plasmid p17S-208, complete sequence	NZ_MH077952	Escherichia coli	mcr-3.1,aph(3'')-Ib,aph(6)-Id,aph(3')-Ia,sul2,floR	-	-	terZ,terA,terB,terC,terD,terE,silE,silS,silR,silC,silF,silB,silA,silP,pcoB,pcoC,pcoD,pcoR,pcoS,pcoE,terW	-	-
Klebsiella pneumoniae plasmid pUCLA3, complete sequence	NZ_KY940546	Klebsiella pneumoniae	dfrA14	-	-	-	-	-
Citrobacter freundii strain 112298 plasmid p112298-tetA, complete sequence	NZ_KY986974	Citrobacter freundii	floR,tet(A),aph(6)-Id,aph(3'')-Ib,sul2,blaCMY-2,aac(6')-Il,sul1,blaKPC-2	-	-	-	-	-
Klebsiella pneumoniae strain KP91 plasmid pKP91, complete sequence	NZ_MG736312	Klebsiella pneumoniae	mcr-8	-	-	-	-	-
Klebsiella aerogenes strain EA409 plasmid pEA409TEM24, complete sequence	NZ_MG764534	Klebsiella aerogenes	sul2,sul1,qacE,blaTEM-24,dfrA1,ant(3'')-Ia,qacE,sul1	-	-	merR,merT,merP,merC,merA,merD,merE,merE,merD,merA,merP,merT,merR	-	-
Escherichia coli strain P768MEM-011 plasmid pP768-NDM5, complete sequence	NZ_MF547510	Escherichia coli	blaNDM-5	-	-	-	-	-
Escherichia coli strain 24-S11 plasmid pCESC2, complete sequence	NZ_MF156266	Escherichia coli	-	-	-	arsR,arsD,arsA,arsB,arsC	-	-
Klebsiella pneumoniae strain 69G1 plasmid pLimOXA-48, complete sequence	NZ_MK370728	Klebsiella pneumoniae	blaOXA-48	-	AcrIIA8	-	-	-
Klebsiella quasipneumoniae subsp. quasipneumoniae strain KQN17277 plasmid pKQN17277, complete sequence	NZ_MH995507	Klebsiella quasipneumoniae	blaCMY-6,aac(6')-Ib,qacE,sul1,rmtC,blaNDM-1	htpB	-	-	-	-
Klebsiella pneumoniae strain T38 plasmid pT38_MCR3, complete sequence	NZ_MK770642	Klebsiella pneumoniae	tet(A),tet(A),aph(6)-Id,aph(3'')-Ib,sul2,blaCMY-2,mcr-3.1	-	-	-	-	-
Escherichia coli strain 2.3-R4 plasmid pCERC14, complete sequence	NZ_MN053930	Escherichia coli	sul1,qacE,dfrA5,tet(C),sitABCD,sitABCD,sitABCD,sitABCD	iroB,iroC,iroD,iroE,iroN,vat,iutA,iucC,iucB,iucA	-	yfeC	-	-
Escherichia coli strain 1106 plasmid p1106-IncFII, complete sequence	NZ_MG825371	Escherichia coli	-	-	-	-	-	-
Citrobacter freundii strain AA535 plasmid pIBACIncN, complete sequence	NZ_MH536949	Citrobacter freundii	blaKPC-2	-	-	-	-	-
Citrobacter freundii strain AA535 plasmid pIBAC_IncA/C, complete sequence	NZ_MH594477	Citrobacter freundii	aac(6')-Ib-cr,blaOXA-1,catB3,ARR-3,qacE,sul1	-	-	merA,merC,merP,merT,merR	-	-
Enterobacter hormaechei strain Ec09 plasmid pEc09, complete sequence	NZ_MH325468	Enterobacter hormaechei	aac(6')-Ib,ant(3'')-Ia,blaOXA-9,blaTEM-1A,sul2,rmtG,rmtG,blaCTX-M-2,sul1,qacE	-	-	-	-	-
Vibrio alginolyticus strain Vb0506 plasmid pVb0506, complete sequence	NZ_MF497432	Vibrio alginolyticus	dfrA23,blaCTX-M-15,tet(A),aph(6)-Id,aph(3'')-Ib,sul2	-	-	-	-	-
Vibrio alginolyticus strain Vb1636 plasmid pVb1636, complete sequence	NZ_MH548371	Vibrio alginolyticus	blaCTX-M-14	-	-	-	-	-
Salmonella sp. strain 17E557 plasmid pSI_17E557, complete sequence	NZ_ON960349	Salmonella sp.	oqxB,oqxA,sul1,sul3,ant(3'')-Ia,cmlA1,aadA2,dfrA12,blaCTX-M-14,fosA3,aac(3)-IVa,sul2,floR,mph(A),mcr-1.1	-	-	terE,terD,terC,terB,terA,terZ,terW	-	-
Pseudomonas aeruginosa strain PA1280 plasmid pICP-4GES, complete sequence	NZ_MH053445	Pseudomonas aeruginosa	blaPAU-1,blaGES-5,blaGES-5,blaGES-5,blaGES-5	-	-	merR	-	-
Salmonella enterica subsp. enterica serovar Indiana strain GDD25-3 plasmid pGDD25-3, complete sequence	NZ_MH316133	Salmonella enterica	qepA1,rmtB,blaTEM-1B,blaCTX-M-27	-	-	pcoE	-	-
Salmonella enterica subsp. enterica serovar Wien strain ZM3 plasmid pZM3, complete sequence	NZ_MK797990	Salmonella enterica	tet(B),catA1,blaOXA-1,ant(3'')-Ia,qacE,sul1,aph(3')-Ia,blaTEM-1A,sitABCD,sitABCD,sitABCD,sitABCD	iucA,iucB,iucC,iutA	-	merE,merD,merA,merP,merT,merR,yfeC	-	-
Salmonella sp. strain Sa4 plasmid pSa4-CIP, complete sequence	NZ_MG874042	Salmonella sp.	qnrS1,dfrA12,aadA2,cmlA1,ant(3'')-Ia,sul3,blaTEM-1B,floR,sul2	-	-	silE,silS,silR,silC,silF,silB,silA,silP,pcoA,pcoB,pcoC,pcoE	-	-
Salmonella enterica strain W043 plasmid pYUW043, complete sequence	NZ_MK778454	Salmonella enterica	blaCTX-M-55	-	-	-	-	-
Salmonella enterica subsp. enterica serovar Typhi strain SAL-18-0989 isolate B plasmid pSTY-blaCTX-M-65, complete sequence	NZ_MH579767	Salmonella enterica	blaTEM-1B,aph(4)-Ia,aac(3)-IVa,blaCTX-M-65	-	AcrVA2,AcrIF11	arsH	-	-
Escherichia coli strain E. coli UB-ESBL31 plasmid pESBL31	NZ_MT230271	Escherichia coli	-	-	AcrVA2	-	-	-
Escherichia coli strain E. coli UB-ESBL26 plasmid pESBL26	NZ_MT230257	Escherichia coli	blaCTX-M-1,sul2,tet(A)	-	-	-	-	-
Escherichia coli strain E. coli UB-ESBL234 plasmid pESBL234	NZ_MT230221	Escherichia coli	-	-	-	-	-	-
Escherichia coli strain E. coli UB-ESBL243 plasmid pESBL243	NZ_MT230229	Escherichia coli	blaCTX-M-1,tet(A),sul2	-	-	-	-	-
Escherichia coli strain E. coli UB-ESBL71 plasmid pESBL71	NZ_MT230324	Escherichia coli	blaCTX-M-1,sul2	-	-	-	-	-
Escherichia coli strain FWSEC0424 map unlocalized plasmid unnamed1 FWSEC0424_contig00023, whole genome shotgun sequence	NZ_RROT01000083	Escherichia coli	-	-	-	-	-	-
Escherichia coli strain E. coli UB-ESBL55 plasmid pESBL55	NZ_MT230313	Escherichia coli	blaCTX-M-1	-	-	-	-	-
Escherichia coli strain E. coli UB-ESBL91 plasmid pESBL91	NZ_MT230403	Escherichia coli	blaCTX-M-1	-	-	-	-	-
Escherichia coli strain E. coli UB-ESBL81 plasmid pESBL81	NZ_MT230357	Escherichia coli	aadA5,sul2,blaCTX-M-1	-	-	-	-	-
Escherichia coli strain E. coli UB-ESBL96 plasmid pESBL96	NZ_MT230416	Escherichia coli	-	-	-	-	-	-
Escherichia coli strain E. coli UB-ESBL112 plasmid pESBL112	NZ_MT230105	Escherichia coli	blaCTX-M-1,sul2,tet(A)	-	-	-	-	-
Escherichia coli strain CE1681 plasmid pCE1681-E, complete sequence	NZ_MT180434	Escherichia coli	formA	-	-	-	-	-
Escherichia coli strain E. coli UB-ESBL209 plasmid pESBL209	NZ_MT230198	Escherichia coli	blaCTX-M-1,tet(A),sul2	-	-	-	-	-
Escherichia coli strain E. coli UB-ESBL258 plasmid pESBL258	NZ_MT230243	Escherichia coli	-	-	-	-	-	-
Escherichia coli strain E. coli UB-ESBL22 plasmid pESBL22	NZ_MT230211	Escherichia coli	blaCTX-M-1,tet(A),sul2	-	-	-	-	-
Enterococcus hirae strain GE2 plasmid pEh-GE2, complete sequence	NZ_MT683616	Enterococcus hirae	fexB,poxtA	-	-	-	-	-
Escherichia coli strain CE1681 plasmid pCE1681-A, complete sequence	NZ_MT180430	Escherichia coli	mph(A),sul1,qacE,ARR-3,catB3,blaOXA-1,aac(6')-Ib-cr,aac(3)-IId,blaTEM-1B,tet(A),blaIMP-4	-	-	terW,terZ,terA,terB,terC,terD,terE,merR,merT,merP,merA,merD,merE	-	-
Escherichia coli strain TC21-F2 plasmid pC21-F2, complete sequence	NZ_MT554517	Escherichia coli	aph(3')-IIa,dfrA12,aadA2,qacE,sul1,rmtB,blaTEM-1B,aac(3)-IId,floR,tet(A),aph(6)-Id,aph(3'')-Ib,sul2	-	-	-	-	-
Escherichia coli strain 18-9079 plasmid P18-9079S, complete sequence	NZ_MW349106	Escherichia coli	blaCTX-M-1	-	-	-	-	-
Salmonella enterica subsp. enterica serovar Typhimurium plasmid pST1030-1B, complete sequence	NZ_MT507880	Salmonella enterica	tet(B),sul3,ant(3'')-Ia,cmlA1,aadA2,dfrA12	-	-	merR,merT,merP,merA,merD,merE	-	-
Salmonella enterica subsp. enterica serovar Typhimurium plasmid pST1030-1C, complete sequence	NZ_MT507879	Salmonella enterica	tet(B),aph(6)-Id,aph(3'')-Ib,sul2,blaTEM-1B,sul3,ant(3'')-Ia,cmlA1,aadA2,dfrA12	-	-	merR,merT,merP,merA,merD,merE	-	-
Klebsiella pneumoniae strain 26B isolate NODE_32_26B plasmid pKpQIL, complete sequence	NZ_MT809699	Klebsiella pneumoniae	blaKPC-3,blaOXA-9,blaOXA-9,blaTEM-1A	-	AcrIE9	merE,merD,merA	-	-
Klebsiella pneumoniae strain LYS105A plasmid pLYS105A-1, complete sequence	NZ_MW581615	Klebsiella pneumoniae	sitABCD,sitABCD,sitABCD,sitABCD	iroB,iroC,iroD,iroE,iroN,vat,iutA,iucC,iucB,iucA	-	yfeC	-	-
Klebsiella pneumoniae subsp. pneumoniae strain 2501_kpn plasmid phvKpST15_NDM-1_2501, complete sequence	NZ_MW911669	Klebsiella pneumoniae	blaNDM-1,aph(3')-VI,qnrS1,mph(E),msr(E),armA,sul2	rmpA,iucA,iucB,iucC,iutA,rmpA	-	-	-	-
Escherichia coli strain FWSEC0067 map unlocalized plasmid unnamed2 FWSEC0067_contig00020, whole genome shotgun sequence	NZ_RREM01000141	Escherichia coli	-	-	-	-	-	-
Klebsiella sp. strain AB4-4 plasmid pAB4-4-tetX4, complete sequence	NZ_MW940615	Klebsiella sp.	tet(X4),floR,qnrS1,blaTEM-1B,ant(3'')-Ia,lnu(G)	-	-	-	-	-
Escherichia sp. strain 2GS3 plasmid p2GS3-tetX4, complete sequence	NZ_MW940614	Escherichia sp.	qnrS1,blaLAP-2,tet(X4),sul2	-	-	-	-	-
Klebsiella pneumoniae strain 1B plasmid pKpQIL, complete sequence	NZ_MT809694	Klebsiella pneumoniae	blaTEM-1A,blaOXA-9,blaKPC-3	-	AcrIE9	merA,merD,merE	-	-
Escherichia sp. strain SX8G plasmid pSX8G-tetX4, complete sequence	NZ_MW940625	Escherichia sp.	tet(X4),floR,qnrS1,blaTEM-1B,ant(3'')-Ia,lnu(G)	-	-	-	-	-
Klebsiella sp. strain SDP9R plasmid pSDP9R-tetX4, complete sequence	NZ_MW940621	Klebsiella sp.	tet(X4)	-	-	-	-	-
Klebsiella pneumoniae strain 40B isolate contig45_40B plasmid pKpQIL, complete sequence	NZ_MT809700	Klebsiella pneumoniae	blaTEM-1A,blaOXA-9,blaKPC-40	-	AcrIE9	merA,merD,merE	-	-
Escherichia coli str. K-12 substr. MG1655 strain K-12 plasmid pKAZ3, complete sequence	NZ_MT720905	Escherichia coli	qnrVC1,dfrA23,tet(C),dfrA1,qacE,sul1,tet(A),blaVEB-1,qacE,sul1	-	-	-	-	-
Klebsiella pneumoniae subsp. pneumoniae strain 2024_Kpn plasmid phvKpST395_2024, complete sequence	NZ_MW911667	Klebsiella pneumoniae	tet(A),dfrA1,qacE,sul1,aac(6')-Ib-cr,blaOXA-1,catA1,blaCTX-M-15,blaTEM-1B,qnrS1	rmpA	-	-	-	-
Klebsiella pneumoniae strain 17B isolate contig32Rc plasmid pKpQIL, complete sequence	NZ_MT809697	Klebsiella pneumoniae	blaTEM-1A,blaOXA-9,blaOXA-9,blaKPC-34	-	AcrIE9	merA,merD,merE	-	-
Klebsiella pneumoniae strain 2B plasmid pKpQIL, complete sequence	NZ_MT809695	Klebsiella pneumoniae	blaTEM-1A,blaOXA-9,blaKPC-29	-	AcrIE9	merA,merD,merE	-	-
Klebsiella pneumoniae strain 42B isolate conti53RC_42B plasmid pKpQIL, complete sequence	NZ_MT809701	Klebsiella pneumoniae	blaTEM-1A,blaOXA-9,blaOXA-9,blaKPC-31	-	AcrIE9	merA,merD,merE	-	-
Escherichia coli strain AB12-1 plasmid pAB12-1-tetX4, complete sequence	NZ_MZ054177	Escherichia coli	blaLAP-2,qnrS1,aac(3)-IId,sul2,floR,erm(42),tet(X4),erm(42),tet(X4),floR,erm(42),tet(X4),erm(42),tet(X4),floR,erm(42),tet(X4),erm(42),tet(X4)	-	-	-	-	-
Klebsiella pneumoniae strain TKPN_3 plasmid pTKPN_3-186k-tetX4	NZ_MZ773211	Klebsiella pneumoniae	blaTEM-1B,qnrS1,floR,tet(X4),lnu(G),ant(3'')-Ia	-	-	-	-	-
Escherichia coli strain XH988 plasmid pXH988_1, complete sequence	NZ_CP019353	Escherichia coli	mcr-1.1,mph(A),tet(A),qnrS1,ARR-3,cmlA1,blaOXA-10,ant(3'')-Ia,dfrA14,sul2,floR,dfrA12,aadA2,cmlA1,ant(3'')-Ia,sul3,aph(3')-Ia,sul1,oqxA,oqxB	-	-	terW,terZ,terA,terB,terC,terD,terE	-	-
Enterobacter kobei strain IB2020 plasmid pIB2020_IncA, complete sequence	NZ_CP059480	Enterobacter kobei	sul1,qacE,catB2,ant(3'')-Ia,aph(3')-XV,blaVIM-1,sul1,qacE,ARR-3,catB3,blaOXA-1,aac(6')-Ib-cr,qnrS2	-	-	merR,merT,merP,merC,merA	-	-
Enterobacter kobei strain IB2020 plasmid pIB2020_L, complete sequence	NZ_CP059484	Enterobacter kobei	-	-	AcrIF6	-	-	-
Escherichia coli strain DR162-CEF plasmid pDR162-CEF-B, complete sequence	NZ_MW651978	Escherichia coli	blaCMY-2	-	-	-	-	-
Escherichia coli strain 06-00048 isolate CFSAN004178 plasmid pCFSAN004178P_02, complete sequence	NZ_CP012498	Escherichia coli	-	estIa,estIa,hlyC,hlyA,hlyB,hlyD,estIa,draB,afaC-I	-	-	-	-
Salmonella enterica subsp. enterica serovar Meleagridis strain Sa42 plasmid Sa42-TC5-92k, complete sequence	NZ_MW881232	Salmonella enterica	blaCTX-M-24	-	-	-	-	-
Escherichia coli strain FWSEC0424 map unlocalized plasmid unnamed3 FWSEC0424_contig00015, whole genome shotgun sequence	NZ_RROT01000085	Escherichia coli	-	cdtC,cdtB,cdtA,cnf1,hlyD,hlyB,hlyA,hlyC,iutA,iucD,iucC,iucB,iucA	-	-	-	-
Escherichia coli strain DR162-CEF plasmid pDR162-CEF-C, complete sequence	NZ_MW651979	Escherichia coli	sitABCD,sitABCD,sitABCD,sitABCD	iroN,iroE,iroD,iroC,iroB	-	yfeC	-	-
Salmonella enterica subsp. enterica serovar Meleagridis strain Sa42 plasmid pSa42-TC5-117k, complete sequence	NZ_MW881231	Salmonella enterica	blaCTX-M-24,aph(3')-III,blaTEM-116	-	-	-	-	-
Enterobacter cloacae complex sp. strain ECL78 plasmid pMCR-078001, complete sequence	NZ_MZ156802	Enterobacter cloacae	tet(D),blaSHV-12,sul1,blaDHA-1,qnrB4,sul1,sul1,qacE,ere(A),aac(6')-IIc,blaTEM-1B,dfrA19,aph(3'')-Ib,aph(6)-Id,mcr-9,aph(3')-Ia,tet(D),blaSHV-12,sul1,blaDHA-1	-	-	terW,terZ,terA,terB,terC,terD,terE,pbrA,merE,merD,merA,merC,merP,merT,merR,pcoS,pcoE,ncrC,arsC,arsB,arsR,arsH	-	-
Escherichia coli strain DR162-CEF plasmid pDR162-CEF-A, complete sequence	NZ_MW651977	Escherichia coli	blaTEM-1B,tet(A),mef(B),sul3,dfrA12,qnrE1	-	-	merE,merD,merA,merP,merT,merR,terE,terD,terC,terB,terA,terZ,terW	-	-
Serratia ficaria strain AGR_457 plasmid unnamed1, complete sequence	NZ_MT039163	Serratia ficaria	-	-	-	-	-	-
Citrobacter sp. strain SZ6R plasmid pSZ6R-tetX4, complete sequence	NZ_MW940627	Citrobacter sp.	tet(X4),floR,qnrS1,blaTEM-1B,ant(3'')-Ia,lnu(G)	-	-	-	-	-
Serratia proteamaculans strain AGR_142 plasmid unnamed1, complete sequence	NZ_MT039180	Serratia proteamaculans	-	-	-	-	-	-
Serratia proteamaculans strain AGR96X plasmid unnamed1, complete sequence	NZ_MT039170	Serratia proteamaculans	-	-	-	-	-	-
Serratia proteamaculans strain AGR_12newD plasmid unnamed1, complete sequence	NZ_MT039176	Serratia proteamaculans	-	-	-	-	-	-
Serratia proteamaculans strain AGR_1 plasmid unnamed1, complete sequence	NZ_MT039171	Serratia proteamaculans	-	-	-	-	-	-
Serratia proteamaculans strain AGR_4 plasmid unnamed1, complete sequence	NZ_MT039173	Serratia proteamaculans	-	-	-	-	-	-
Serratia proteamaculans strain AGR_1A plasmid unnamed1, complete sequence	NZ_MT039172	Serratia proteamaculans	-	-	-	-	-	-
Serratia proteamaculans strain AGR_1457 plasmid unnamed1, complete sequence	NZ_MT039197	Serratia proteamaculans	-	-	-	-	-	-
Serratia proteamaculans strain AGR_143 plasmid unnamed1, complete sequence	NZ_MT039181	Serratia proteamaculans	-	-	-	-	-	-
Serratia proteamaculans strain AGR_1048 plasmid unnamed1, complete sequence	NZ_MT039193	Serratia proteamaculans	-	-	-	-	-	-
Serratia proteamaculans strain AGR_465 plasmid unnamed1, complete sequence	NZ_MT039189	Serratia proteamaculans	-	-	-	-	-	-
Serratia proteamaculans strain AGR_LC plasmid unnamed1, complete sequence	NZ_MT039210	Serratia proteamaculans	-	-	-	-	-	-
Serratia proteamaculans strain AGR_1137 plasmid unnamed1, complete sequence	NZ_MT039196	Serratia proteamaculans	-	-	-	-	-	-
Serratia proteamaculans strain AGR_163 plasmid unnamed1, complete sequence	NZ_MT039186	Serratia proteamaculans	-	-	-	-	-	-
Serratia proteamaculans strain AGR_CfB plasmid unnamed1	NZ_MT039204	Serratia proteamaculans	-	-	-	-	-	-
Serratia proteamaculans strain AGR_1769 plasmid unnamed1, complete sequence	NZ_MT039198	Serratia proteamaculans	-	-	-	-	-	-
Serratia proteamaculans strain AGR_1071 plasmid unnamed1, complete sequence	NZ_MT039194	Serratia proteamaculans	-	-	-	-	-	-
Serratia proteamaculans strain AGR_299 plasmid unnamed1, complete sequence	NZ_MT039187	Serratia proteamaculans	-	-	-	-	-	-
Serratia proteamaculans strain AGR_#10novel plasmid unnamed1, complete sequence	NZ_MT039203	Serratia proteamaculans	-	-	-	-	-	-
Serratia proteamaculans strain AGR_G plasmid unnamed1, complete sequence	NZ_MT039208	Serratia proteamaculans	-	-	-	-	-	-
Serratia proteamaculans strain AGR_F28 plasmid unnamed1, complete sequence	NZ_MT039207	Serratia proteamaculans	-	-	-	-	-	-
Serratia proteamaculans strain AGR_E plasmid unnamed1, complete sequence	NZ_MT039206	Serratia proteamaculans	-	-	-	-	-	-
Serratia proteamaculans strain AGR_145 plasmid unnamed1, complete sequence	NZ_MT039183	Serratia proteamaculans	-	-	-	-	-	-
Serratia proteamaculans strain AGR_K plasmid unnamed1, complete sequence	NZ_MT039209	Serratia proteamaculans	-	-	-	-	-	-
Serratia proteamaculans strain AGR_25E plasmid unnamed1, complete sequence	NZ_MT039178	Serratia proteamaculans	-	-	-	-	-	-
Serratia proteamaculans strain AGR_149 plasmid unnamed1, complete sequence	NZ_MT039184	Serratia proteamaculans	-	-	-	-	-	-
Serratia proteamaculans strain AGR_12d plasmid unnamed1, complete sequence	NZ_MT039175	Serratia proteamaculans	-	-	-	-	-	-
Serratia proteamaculans strain AGR_336 plasmid unnamed1	NZ_MT039188	Serratia proteamaculans	-	-	-	-	-	-
Serratia proteamaculans strain AGR_RM5 plasmid unnamed1, complete sequence	NZ_MT039218	Serratia proteamaculans	-	-	-	-	-	-
Serratia proteamaculans strain AGR_Puna18 plasmid unnamed1, complete sequence	NZ_MT039215	Serratia proteamaculans	-	pilW	AcrIIC1	-	-	nifH,nifD
Serratia proteamaculans strain AGR_1129 plasmid unnamed1, complete sequence	NZ_MT039195	Serratia proteamaculans	-	-	-	-	-	-
Serratia proteamaculans strain AGR_1772 plasmid unnamed1, complete sequence	NZ_MT039200	Serratia proteamaculans	-	-	-	-	-	-
Serratia proteamaculans strain AGR_D plasmid unnamed1, complete sequence	NZ_MT039205	Serratia proteamaculans	-	-	-	-	-	-
Serratia proteamaculans strain AGR_SpF plasmid unnamed1, complete sequence	NZ_MT039222	Serratia proteamaculans	-	-	-	-	-	-
Serratia proteamaculans strain AGR_M plasmid unnamed1, complete sequence	NZ_MT039212	Serratia proteamaculans	-	-	-	-	-	-
Serratia proteamaculans strain AGR_R10 plasmid unnamed1, complete sequence	NZ_MT039216	Serratia proteamaculans	-	-	-	-	-	-
Serratia proteamaculans strain AGR_1770 plasmid unnamed1, complete sequence	NZ_MT039199	Serratia proteamaculans	-	-	-	-	-	-
Salmonella enterica subsp. enterica serovar 1,4,[5],12:i:- strain 77_84_18 plasmid p77_84_18, complete sequence	NZ_MZ666126	Salmonella enterica	mcr-1.1,tet(M),blaTEM-1A,sul2,aph(3'')-Ib,aph(6)-Id,aac(3)-IVa,aph(4)-Ia,mcr-5.1,blaTEM-1A	-	-	terW,terZ,terA,terB,terC,terD,terE	-	-
Serratia entomophila strain AGR_442 plasmid unnamed1, complete sequence	NZ_MT039154	Serratia entomophila	-	-	-	-	-	-
Escherichia coli O23:H4 strain 49 plasmid pEGY49_MCR-1.1, complete sequence	NZ_MW719568	Escherichia coli	mcr-1.1,aadA2,cmlA1	-	-	terW,terA,terB,terC,terD,terE	-	-
Serratia entomophila strain AGR_220 plasmid unnamed1, complete sequence	NZ_MT039147	Serratia entomophila	-	-	-	-	-	-
Serratia entomophila strain AGR_210 plasmid unnamed1, complete sequence	NZ_MT039146	Serratia entomophila	-	-	-	-	-	-
Rhizobium phaseoli strain S3 plasmid pBS3a, complete sequence	NZ_CP064932	Rhizobium phaseoli	-	hsiC1/vipB	-	-	-	NifK,nifD,nifH,NodA,NodD,NodD,NifX,NifX,NifN,NifE,NifK,nifD,NifS,NifW,FixA,FixB,FixC,FixX,NifA,NifB,NifZ,NifT,nifH,A9174_31165,NodD,NodJ,NodI,NodS,NodC,NodB,NodZ,FixO,FixN,MLTONO_5203,NifX
Rhizobium phaseoli strain S3 plasmid pBS3d, complete sequence	NZ_CP064935	Rhizobium phaseoli	-	gmd	AcrIIA8	hupE2	dxnH,LinG	NoeL,FixB,FixA,FixA,FixB
Serratia grimesii strain AGR_348 plasmid unnamed1, complete sequence	NZ_MT039164	Serratia grimesii	-	pilW	AcrIIA7	-	-	-
Serratia entomophila strain AGR_176 plasmid unnamed1, complete sequence	NZ_MT039144	Serratia entomophila	-	-	-	-	-	-
Serratia liquefaciens strain AGR_376 plasmid unnamed1, complete sequence	NZ_MT039165	Serratia liquefaciens	-	-	-	-	-	-
Serratia entomophila strain AGR_398 plasmid unnamed1, complete sequence	NZ_MT039151	Serratia entomophila	-	-	-	-	-	-
Serratia entomophila strain AGR_626 plasmid unnamed1, complete sequence	NZ_MT039155	Serratia entomophila	-	-	-	-	-	-
Serratia liquefaciens strain AGR_377 plasmid unnamed1	NZ_MT039166	Serratia liquefaciens	-	-	-	-	-	-
Serratia entomophila strain AGR_Diarr plasmid unnamed1, complete sequence	NZ_MT039160	Serratia entomophila	-	-	-	-	-	-
Serratia entomophila strain AGR_1100 plasmid unnamed1, complete sequence	NZ_MT039156	Serratia entomophila	-	-	-	-	-	-
Serratia entomophila strain AGR_345 plasmid unnamed1, complete sequence	NZ_MT039148	Serratia entomophila	-	-	-	-	-	-
Serratia entomophila strain AGR_Moraki_2 plasmid unnamed1, complete sequence	NZ_MT039162	Serratia entomophila	-	-	-	-	-	-
Serratia entomophila strain AGR_158 plasmid unnamed1, complete sequence	NZ_MT039141	Serratia entomophila	-	-	-	-	-	-
Serratia proteamaculans strain AGR_12a plasmid unnamed1, complete sequence	NZ_MT039174	Serratia proteamaculans	-	-	-	-	-	-
Serratia proteamaculans strain AGR_20093 plasmid unnamed1, complete sequence	NZ_MT039202	Serratia proteamaculans	-	-	-	-	-	-
Serratia proteamaculans strain AGR_Sprot5 plasmid unnamed1	NZ_MT039223	Serratia proteamaculans	-	-	-	-	-	-
Lactococcus garvieae strain KH2101 plasmid pkh2101, complete sequence	NZ_ON321837	Lactococcus garvieae	erm(B)	-	-	-	-	-
Klebsiella pneumoniae strain CRKP-30 plasmid pCRKP-30_KPC, complete sequence	NZ_CP102634	Klebsiella pneumoniae	blaTEM-1B,rmtB,blaKPC-2	-	AcrIE9	merR,merT,merP,merE,merD	-	-
Klebsiella pneumoniae strain CRKP-30 plasmid pCRKP-30_Res, complete sequence	NZ_CP102635	Klebsiella pneumoniae	blaTEM-1B,blaCTX-M-3,qnrS1,floR,tet(A),aph(3')-Ia,aph(6)-Id,aph(3'')-Ib,sul2	-	AcrIE9	-	-	-
Klebsiella pneumoniae strain CRKP-33 plasmid pCRKP-33_KPC, complete sequence	NZ_CP102637	Klebsiella pneumoniae	blaKPC-2,qnrS1,aac(6')-Ib-cr,ARR-3	-	-	-	-	-
Klebsiella pneumoniae strain CRKP-36 plasmid pCRKP-36_Res, complete sequence	NZ_CP102641	Klebsiella pneumoniae	dfrA14,qnrS1,blaLAP-2,tet(A),catA2,sul2	-	-	-	-	-
Klebsiella pneumoniae strain CRKP-27 plasmid pCRKP-27_KPC, complete sequence	NZ_CP102632	Klebsiella pneumoniae	fosA3,blaTEM-1B,rmtB,blaKPC-2	-	AcrIE9	-	-	-
Klebsiella pneumoniae strain CRKP-27 plasmid pCRKP-27_Res, complete sequence	NZ_CP102633	Klebsiella pneumoniae	blaCTX-M-14b,sul1,qacE	-	AcrVA2	-	-	-
Escherichia coli strain EC1091 plasmid pE112_EC1091, complete sequence	NZ_MT215579	Escherichia coli	aac(3)-IId,blaCTX-M-15,blaTEM-116	-	-	-	-	-
Citrobacter portucalensis strain K218 plasmid pK218-KPC, complete sequence	NZ_OL988823	Citrobacter portucalensis	blaKPC-2	-	-	-	-	-
Leclercia sp. 29361 plasmid p29361-HI2, complete sequence	NZ_OL518976	Leclercia sp.	aac(6')-Ib-cr,blaOXA-1,catB3,ARR-3,qacE,sul1,qnrB4,blaDHA-1,sul1,mph(A),blaTEM-1B,aac(3)-IId,blaIMP-4,catB3,qacE,sul1	vipA/tssB	-	terW,terZ,terA,terB,terC,terD,terE,merE,merD,merA,merP,merT,merR,merE,merD,merA,merC,merP,merT,merR,arsC,arsB,arsR,arsH	-	-
Enterobacter hormaechei subsp. xiangfangensis strain HD2543 plasmid pHD2543-NDM, complete sequence	NZ_ON209124	Enterobacter hormaechei	blaSHV-12,blaNDM-1	htpB	-	-	-	-
Citrobacter freundii isolate 402 plasmid P1, complete sequence	NZ_OW849100	Citrobacter freundii	catA1,blaVIM-1,dfrB1,ant(3'')-Ia,catB2,qacE,sul1,qnrB2,sul1	-	-	-	-	-
Enterobacter hormaechei subsp. xiangfangensis strain HD2054 plasmid pHD2054-NDM, complete sequence	NZ_ON209123	Enterobacter hormaechei	blaSHV-12,blaNDM-1	htpB	-	-	-	-
Enterobacter hormaechei subsp. xiangfangensis strain HD7807 plasmid pHD7807-NDM, complete sequence	NZ_ON209128	Enterobacter hormaechei	blaNDM-5	-	-	-	-	-
Enterobacter hormaechei subsp. xiangfangensis strain HD7809 plasmid pHD7809-NDM, complete sequence	NZ_ON209129	Enterobacter hormaechei	blaNDM-5	-	-	-	-	-
Enterobacter hormaechei subsp. xiangfangensis strain HD7305 plasmid pHD7305-NDM, complete sequence	NZ_ON209125	Enterobacter hormaechei	blaSHV-12,blaNDM-1	htpB	-	-	-	-
Enterobacter hormaechei subsp. xiangfangensis strain HD7811 plasmid pHD7811-NDM, complete sequence	NZ_ON209130	Enterobacter hormaechei	blaNDM-5	-	-	-	-	-
Enterobacter hormaechei subsp. xiangfangensis strain HD7431 plasmid pHD7431-NDM, complete sequence	NZ_ON209126	Enterobacter hormaechei	blaSHV-12,blaNDM-1	htpB	-	-	-	-
Enterobacter hormaechei subsp. xiangfangensis strain HD7801 plasmid pHD7801-NDM, complete sequence	NZ_ON209127	Enterobacter hormaechei	blaNDM-5	-	-	-	-	-
Escherichia coli isolate 131 plasmid P1, complete sequence	NZ_OW968170	Escherichia coli	blaTEM-1A	-	-	-	-	-
Klebsiella pneumoniae isolate 395 plasmid P1, complete sequence	NZ_OW970501	Klebsiella pneumoniae	tet(A),dfrA1,qacE,sul1,aac(6')-Ib-cr,blaOXA-1,blaCTX-M-15,catA1,blaTEM-1C	-	-	-	-	-
Klebsiella pneumoniae isolate 395 plasmid P2, complete sequence	NZ_OW970502	Klebsiella pneumoniae	-	-	AcrIE9	-	-	-
Enterobacter hormaechei subsp. xiangfangensis strain HD7813 plasmid pHD7813-NDM, complete sequence	NZ_ON209131	Enterobacter hormaechei	blaNDM-5	-	-	-	-	-
Enterobacter hormaechei subsp. xiangfangensis strain HD8710 plasmid pHD8710-NDM, complete sequence	NZ_ON209133	Enterobacter hormaechei	blaSHV-12,blaNDM-1	htpB	-	-	-	-
Klebsiella pneumoniae isolate 147 plasmid P1, complete sequence	NZ_OW970380	Klebsiella pneumoniae	rmtF,ARR-3	-	-	-	-	-
Klebsiella pneumoniae isolate 147 plasmid P3, complete sequence	NZ_OW970382	Klebsiella pneumoniae	blaOXA-48	-	-	-	-	-
Escherichia coli strain FWSEC0465 map unlocalized plasmid unnamed1 FWSEC0465_contig00017, whole genome shotgun sequence	NZ_RRQA01000059	Escherichia coli	-	espP,hlyC,hlyA,hlyB,hlyD	-	-	-	-
Enterobacter hormaechei subsp. xiangfangensis strain HD8698 plasmid pHD8698-NDM, complete sequence	NZ_ON209132	Enterobacter hormaechei	blaSHV-12,blaNDM-1	htpB	-	-	-	-
Enterobacter hormaechei subsp. xiangfangensis strain HD2579 plasmid pHD2579-NDM, complete sequence	NZ_ON209137	Enterobacter hormaechei	blaSHV-12,blaNDM-1	htpB	-	-	-	-
Enterobacter hormaechei subsp. xiangfangensis strain HD7307 plasmid pHD7307-NDM, complete sequence	NZ_ON209141	Enterobacter hormaechei	blaNDM-5	-	-	-	-	-
Enterobacter hormaechei subsp. xiangfangensis strain HD7296 plasmid pHD7296-NDM, complete sequence	NZ_ON209140	Enterobacter hormaechei	blaNDM-5	-	-	-	-	-
Enterobacter hormaechei subsp. xiangfangensis strain HD8812 plasmid pHD8812-NDM, complete sequence	NZ_ON209136	Enterobacter hormaechei	blaNDM-5	-	-	-	-	-
Enterobacter hormaechei subsp. xiangfangensis strain HD8763 plasmid pHD8763-NDM, complete sequence	NZ_ON209135	Enterobacter hormaechei	blaNDM-5	-	-	-	-	-
Enterobacter hormaechei subsp. xiangfangensis strain HD7815 plasmid pHD7815-NDM, complete sequence	NZ_ON209145	Enterobacter hormaechei	blaNDM-5	-	-	-	-	-
Enterobacter hormaechei subsp. xiangfangensis strain HD8719 plasmid pHD8719-NDM, complete sequence	NZ_ON209134	Enterobacter hormaechei	blaSHV-12,blaNDM-1	htpB	-	-	-	-
Escherichia coli isolate 131 plasmid P1, complete sequence	NZ_OW849065	Escherichia coli	tet(A),blaOXA-1,aac(6')-Ib-cr,blaCTX-M-15,aadA5,qacE,sul1	-	-	-	-	-
Enterobacter hormaechei subsp. xiangfangensis strain HD7366 plasmid pHD7366-NDM, complete sequence	NZ_ON209142	Enterobacter hormaechei	blaSHV-12,blaNDM-1	htpB	-	-	-	-
Enterobacter hormaechei subsp. xiangfangensis strain HD8400 plasmid pHD8400-NDM, complete sequence	NZ_ON209146	Enterobacter hormaechei	blaNDM-5	-	-	-	-	-
Escherichia coli isolate 23 plasmid P2, complete sequence	NZ_OW848982	Escherichia coli	blaTEM-1B	-	-	-	-	-
Klebsiella pneumoniae isolate 147 plasmid P2, complete sequence	NZ_OW970523	Klebsiella pneumoniae	blaOXA-48	-	-	-	-	-
Enterobacter hormaechei subsp. xiangfangensis strain HD6138 plasmid pHD6138-NDM, complete sequence	NZ_ON209139	Enterobacter hormaechei	blaSHV-12,blaNDM-1	htpB	-	-	-	-
Klebsiella pneumoniae isolate 147 plasmid P1, complete sequence	NZ_OW993923	Klebsiella pneumoniae	rmtF,ARR-3	-	-	-	-	-
Klebsiella pneumoniae isolate 147 plasmid P2, complete sequence	NZ_OW993924	Klebsiella pneumoniae	blaOXA-48	-	-	-	-	-
Enterobacter hormaechei subsp. xiangfangensis strain HD8606 plasmid pHD8606-NDM, complete sequence	NZ_ON209147	Enterobacter hormaechei	blaNDM-5	-	-	-	-	-
Klebsiella pneumoniae isolate 101 plasmid P3, complete sequence	NZ_OW970389	Klebsiella pneumoniae	blaOXA-48	-	-	-	-	-
Enterobacter hormaechei subsp. xiangfangensis strain HD7437 plasmid pHD7437-NDM, complete sequence	NZ_ON209144	Enterobacter hormaechei	blaNDM-5	-	-	-	-	-
Enterobacter hormaechei subsp. xiangfangensis strain HD8634 plasmid pHD8634-NDM, complete sequence	NZ_ON209148	Enterobacter hormaechei	blaNDM-5	-	-	-	-	-
Enterobacter hormaechei subsp. xiangfangensis strain HD8705 plasmid pHD8705-NDM, complete sequence	NZ_ON209150	Enterobacter hormaechei	blaSHV-12,blaNDM-1	htpB	-	-	-	-
Klebsiella pneumoniae isolate 147 plasmid P2, complete sequence	NZ_OW970432	Klebsiella pneumoniae	blaOXA-48	-	-	-	-	-
Klebsiella oxytoca isolate 36 plasmid P1, complete sequence	NZ_OW968313	Klebsiella oxytoca	blaVIM-1,dfrB1,ant(3'')-Ia,catB2,qacE,sul1,mph(A)	-	-	-	-	-
Enterobacter hormaechei subsp. xiangfangensis strain HD8671 plasmid pHD8671-NDM, complete sequence	NZ_ON209149	Enterobacter hormaechei	blaNDM-5	-	-	-	-	-
Escherichia coli isolate 131 plasmid P1, complete sequence	NZ_OW967942	Escherichia coli	tet(A)	-	-	-	-	-
Klebsiella variicola isolate 0 plasmid P2, complete sequence	NZ_OW969751	Klebsiella variicola	blaOXA-48	-	-	-	-	-
Escherichia coli isolate 11106 plasmid P1, complete sequence	NZ_OW968441	Escherichia coli	-	faeI,faeH,faeF,faeE,faeD,faeC,pic	-	-	-	-
Escherichia coli isolate 11106 plasmid P2, complete sequence	NZ_OW968442	Escherichia coli	blaOXA-48	-	-	-	-	-
Citrobacter freundii isolate 22 plasmid P3, complete sequence	NZ_OW849530	Citrobacter freundii	blaOXA-48	-	-	-	-	-
Escherichia coli strain FWSEC0320 map unlocalized plasmid unnamed2 FWSEC0320_contig00023, whole genome shotgun sequence	NZ_RRKX01000083	Escherichia coli	-	-	-	-	-	-
Escherichia coli isolate 162 plasmid P1, complete sequence	NZ_OW849378	Escherichia coli	blaTEM-1B,sul3,ant(3'')-Ia,dfrA1,tet(A),sitABCD,sitABCD,sitABCD,sitABCD	iroB,iroC,iroD,iroE,iroN,iutA,iucC,iucB,iucA	-	merD,merE,yfeC	-	-
Escherichia coli isolate 162 plasmid P3, complete sequence	NZ_OW849380	Escherichia coli	-	-	-	-	-	-
Klebsiella pneumoniae strain KP2722 plasmid pKP2722-3, complete sequence	NZ_CP116906	Klebsiella pneumoniae	qnrS1,blaLAP-2,tet(A),catA2,catA2,sul2	-	-	-	-	-
Escherichia coli strain YL03 plasmid unnamed1, complete sequence	NZ_CP093549	Escherichia coli	-	-	AcrVA2	-	-	-
Escherichia coli strain YL03 plasmid unnamed2, complete sequence	NZ_CP093550	Escherichia coli	blaCTX-M-14	-	-	-	-	-
Escherichia coli strain ZY22049 plasmid p1, complete sequence	NZ_CP103330	Escherichia coli	aph(3')-Ia,floR,aph(6)-Id,tet(A),sul3,lnu(F),ant(3'')-Ia,aac(3)-IId,blaCTX-M-55,qnrS1,mph(A),ARR-3,dfrA14	-	-	terW,terZ,terA,terB,terC,terD,terE	-	-
Escherichia coli strain ZY22049 plasmid p3, complete sequence	NZ_CP103332	Escherichia coli	-	-	-	-	-	-
Enterococcus faecalis strain DM86 plasmid pDM86-cfr, complete sequence	NZ_CP116963	Enterococcus faecalis	cfr	EF0485,prgB/asc10	AcrIIA21,AcrIIA9	-	-	-
Escherichia coli strain AR13438 plasmid pAR13438_2, complete sequence	NZ_CP097172	Escherichia coli	blaCMY-33	-	-	-	-	-
Klebsiella pneumoniae strain KP63 plasmid pKPC-063001, complete sequence	NZ_MZ156798	Klebsiella pneumoniae	blaKPC-2,blaKPC-2	iutA,iucD,iucC,iucB,iucA	AcrIE9	silE,silS,silR,silC,silF,silB,silA,silP,pcoA,pcoB,pcoC,pcoD,pcoR,pcoS,pcoE,arsR,arsD,arsA,arsB,arsC,fecD,fecE	-	-
Escherichia coli strain MLI114 plasmid p80_MLI114, complete sequence	NZ_CP117011	Escherichia coli	-	-	AcrVA2	-	-	-
Escherichia coli strain E6474 plasmid pE6474.1, complete sequence	NZ_CP116982	Escherichia coli	tet(A),ant(3'')-Ia,cmlA1,aadA2,dfrA12,sul3	-	-	silE,silS,silR,silC,silF,silB,silA,silP	-	-
Escherichia coli strain DETEC-P80 plasmid pDETEC20, complete sequence	NZ_CP116112	Escherichia coli	mph(A),aac(3)-IId,ant(3'')-Ia,erm(B)	-	AcrVA2	-	-	-
Escherichia coli strain DETEC-P80 plasmid pDETEC21, complete sequence	NZ_CP116113	Escherichia coli	fosA3,sul2,aph(3'')-Ib,aph(6)-Id,tet(A),floR,rmtB,blaTEM-1B,blaTEM-1B,blaCTX-M-55	-	-	-	-	-
Escherichia coli strain MLI023K1 plasmid p35_MLI23-1, complete sequence	NZ_CP116912	Escherichia coli	-	-	-	-	-	-
Escherichia coli strain CUVM53 plasmid pCUVM53-1, complete sequence	NZ_CP116977	Escherichia coli	mcr-3.5	-	-	-	-	-
Escherichia coli strain MLI023K2 plasmid p35_MLI23-2, complete sequence	NZ_CP116915	Escherichia coli	-	-	-	-	-	-
Escherichia coli strain CUVM3 plasmid pCUVM3.1, complete sequence	NZ_CP116971	Escherichia coli	-	-	-	-	-	-
Escherichia coli strain CUVM3 plasmid pCUVM3.2, complete sequence	NZ_CP116972	Escherichia coli	blaCMY-2	-	-	-	-	-
Escherichia coli strain CUVM3 plasmid pCUVM3.4, complete sequence	NZ_CP116974	Escherichia coli	erm(B),qnrS1,blaCTX-M-14	-	-	-	-	-
Escherichia coli strain MLI108K1 plasmid p172_MLI108-1, complete sequence	NZ_CP116988	Escherichia coli	tet(B),mph(A),sitABCD,sitABCD,sitABCD,sitABCD,aac(6')-Ib-cr,blaOXA-1,aac(3)-IIa,blaCTX-M-15,aadA5,qacE,sul1	iucA,iucB,iucC,iutA	-	yfeC	-	-
Escherichia coli strain MLI109 plasmid p140_MLI109, complete sequence	NZ_CP117007	Escherichia coli	-	agg3D,agg3C,agg3B,aap/aspU	-	-	-	-
Klebsiella pneumoniae strain S5_CRE5a plasmid pCRE5_2 map unlocalized	NZ_CP074456	Klebsiella pneumoniae	-	-	-	-	-	-
Klebsiella pneumoniae subsp. pneumoniae strain WCHKP020130 plasmid pKPC2_020130, complete sequence	NZ_CP046963	Klebsiella pneumoniae	blaKPC-2,blaCTX-M-65,blaTEM-1B,rmtB	-	AcrIE9	-	-	-
Agrobacterium tumefaciens strain CFBP5877 plasmid pAtCFBP5877a, complete sequence	NZ_CP039899	Agrobacterium tumefaciens	-	-	-	arsC	-	-
Agrobacterium tumefaciens strain CFBP5877 plasmid pAtCFBP5877b, complete sequence	NZ_CP039900	Agrobacterium tumefaciens	-	-	AcrIIA11a.5	arsC	-	-
Agrobacterium tumefaciens strain 186 plasmid pAt, complete sequence	NZ_CP042276	Agrobacterium tumefaciens	-	-	-	-	bphC	-
Klebsiella pneumoniae strain NMI3243_13 plasmid pIncFII_3243, complete sequence	NZ_MT415056	Klebsiella pneumoniae	aac(6')-Ib,blaNDM-1	-	-	-	-	-
Klebsiella pneumoniae strain NMI6713_12 plasmid pIncFII_6713, complete sequence	NZ_MT415054	Klebsiella pneumoniae	aac(6')-Ib,blaNDM-1	-	-	-	-	-
Klebsiella pneumoniae strain NMI3846_13 plasmid pIncFII_3846, complete sequence	NZ_MT415055	Klebsiella pneumoniae	aac(6')-Ib,blaNDM-1	-	-	-	-	-
Klebsiella pneumoniae strain NMI6713_12 plasmid pIncFIBk_6713, complete sequence	NZ_MT439327	Klebsiella pneumoniae	tet(A),mph(A)	-	AcrIE9	arsR,arsD,arsA,arsB,arsC,arsH,pcoE,pcoS,pcoR,pcoD,pcoC,pcoB,pcoA,silP,silA,silB,silF,silC,silR,silS,silE	-	-
Klebsiella pneumoniae strain NMI3243_13 plasmid pIncFIBk_3243, complete sequence	NZ_MT439326	Klebsiella pneumoniae	mph(A),tet(A)	-	AcrIE9	silE,silS,silR,silC,silF,silB,silA,silP,pcoA,pcoB,pcoC,pcoD,pcoR,pcoS,pcoE,arsH,arsC,arsB,arsA,arsD,arsR,kdeA	-	-
Klebsiella pneumoniae strain KP36M plasmid unnamed1, complete sequence	NZ_CP017778	Klebsiella pneumoniae	sul1,qnrB2,sul2,erm(42)	-	-	merR,merT,merP,merC,merA,merD,merE	-	-
Klebsiella pneumoniae strain JS187-vir plasmid unnamed3, complete sequence	NZ_MZ475702	Klebsiella pneumoniae	blaKPC-2,blaTEM-1B	-	AcrIE9	merE,merD,merA,merP,merT,merR	-	-
Escherichia coli strain J53-vir plasmid unnamed2, complete sequence	NZ_MZ475698	Escherichia coli	blaTEM-1C,blaKPC-2	-	AcrIE9	merR,merT,merP,merA,merD,merE	-	-
Klebsiella pneumoniae strain NTUH-K2044-CR plasmid unnamed2, complete sequence	NZ_MZ475710	Klebsiella pneumoniae	blaKPC-2,blaTEM-1C	-	AcrIE9	merE,merD,merA,merP,merT,merR	-	-
Salmonella enterica subsp. enterica serovar Bovismorbificans strain SB699 plasmid pSCD1, complete sequence	NZ_CP091299	Salmonella enterica	-	fdeC,spvC,spvB,rck,pefD,pefC,pefA,pefB	-	-	-	-
Phytobacter diazotrophicus strain TA9734 plasmid pTMTA97342, complete sequence	NZ_AP025336	Phytobacter diazotrophicus	fosA3,aac(6')-IIa,dfrA1,aadA2,qacE,sul1,blaNDM-1,catB3,ARR-3,qacE,sul1,armA,msr(E),mph(E),sul2,blaTEM-1B	-	-	-	-	-
Escherichia coli strain elppa1 plasmid unnamed1, complete sequence	NZ_CP083538	Escherichia coli	sitABCD,sitABCD,sitABCD,sitABCD,tet(A),aph(6)-Id,aph(3'')-Ib,sul2,blaTEM-1B,aac(3)-IId	iroB,iroC,iroD,iroE,iroN,iutA,iucC,iucB,iucA	-	yfeC	-	-
Escherichia coli strain elppa3 plasmid unnamed7, complete sequence	NZ_CP083524	Escherichia coli	-	-	-	-	-	-
Shigella dysenteriae strain BU53M1 plasmid pBU53M1, complete sequence	NZ_CP024468	Shigella dysenteriae	catA1,dfrA1,ant(3'')-Ia,qacE,sul1,tet(A)	-	AcrVA2	merE,merD,merA,merP,merT,merR	-	-
Salmonella enterica subsp. enterica serovar Newport str. CVM 21550 plasmid pCVM21550, complete sequence	NZ_CP009564	Salmonella enterica	blaCMY-2,blaCMY-2,floR,tet(A),aph(6)-Id,aph(3'')-Ib,sul2	-	-	merE,merD,merB,merA,merP,merT,merR	-	-
Escherichia coli strain FWSEC0356 map unlocalized plasmid unnamed3 FWSEC0356_contig00035, whole genome shotgun sequence	NZ_RRMG01000203	Escherichia coli	-	-	-	-	-	-
Salmonella enterica subsp. enterica serovar Anatum str. USDA-ARS-USMARC-1781 plasmid pSAN1-08-1092, complete sequence	NZ_CP019996	Salmonella enterica	-	-	-	-	-	-
Variovorax sp. DB1 plasmid pDB1, complete sequence	NC_019320	Variovorax sp.	-	-	AcrIF24	merR	-	-
Salmonella enterica subsp. enterica serovar Newport str. CDC 2010K-2159 plasmid pSNE1-2010K-2159, complete sequence	NZ_CP025255	Salmonella enterica	-	pic	-	-	-	-
Salmonella enterica subsp. enterica serovar Heidelberg str. SARA30 plasmid pSARA30, complete sequence	NC_019138	Salmonella enterica	-	-	-	-	-	-
Salmonella enterica subsp. enterica serovar Derby plasmid pSD107, complete sequence	NC_019137	Salmonella enterica	sul1,qacE,ant(3'')-Ia,dfrA1,aph(6)-Id,aph(3'')-Ib,sul2,blaTEM-1B	-	-	-	-	-
Salmonella enterica subsp. enterica serovar Kentucky plasmid pCS0010A_95, complete sequence	NC_019104	Salmonella enterica	-	-	AcrVA2	silR,silS,silE	-	-
Salmonella enterica strain SH16G1394 plasmid pSH16G1394, complete sequence	NZ_MK477614	Salmonella enterica	oqxB,oqxA,sul1,dfrA12,aph(3')-Ia,mcr-1.1,ant(3'')-Ia,cmlA1,aadA2,dfrA12,floR,sul2,aac(3)-IVa,fosA3,blaCTX-M-14	-	-	terE,terD,terC,terB,terA,terZ,terW	-	-
Serratia marcescens plasmid R478, complete sequence	NC_005211	Serratia marcescens	catA1,aph(3')-Ia,tet(B)	-	-	terW,terZ,terA,terB,terC,terD,terE,merE,merD,merA,merC,merP,merT,merR,silE,silS,silR,silC,silF,silB,silA,silP,pcoA,pcoB,pcoC,pcoD,pcoR,pcoS,pcoE,arsC,arsB,arsR,arsH	-	-
Salmonella enterica strain SH15G1452 plasmid pSH15G1452, complete sequence	NZ_MK477607	Salmonella enterica	floR,sul2,aph(4)-Ia,aac(3)-IVa,blaCTX-M-14,fosA3,mcr-1.1	-	-	terE,terD,terC,terB,terA,terZ,terW	-	-
Salmonella enterica strain SH15G1169 plasmid pSH15G1169, complete sequence	NZ_MK477602	Salmonella enterica	oqxB,oqxA,sul1,blaCTX-M-14,fosA3,mcr-1.1	-	-	terE,terD,terC,terB,terA,terZ,terW	-	-
Salmonella enterica strain SH16G0600 plasmid pSH16G0600, complete sequence	NZ_MK477612	Salmonella enterica	oqxB,oqxA,sul1,dfrA12,aph(3')-Ia,sul3,ant(3'')-Ia,cmlA1,aadA2,fosA3,blaCTX-M-14,aac(3)-IVa,aph(4)-Ia,sul2,mcr-1.1	-	-	terE,terD,terC,terB,terA,terZ,terW	-	-
Salmonella enterica strain SH16G4926 plasmid pSH16G4926, complete sequence	NZ_MK477620	Salmonella enterica	oqxB,oqxA,sul1,blaCTX-M-14,fosA3,mcr-1.1	-	-	terE,terD,terC,terB,terA,terZ,terW	-	-
Salmonella enterica strain SH16G2456 plasmid pSH16G2456, complete sequence	NZ_MK477616	Salmonella enterica	oqxB,oqxA,sul1,dfrA12,sul3,ant(3'')-Ia,cmlA1,aadA2,floR,sul2,aph(4)-Ia,aac(3)-IVa,blaCTX-M-14,fosA3,mcr-1.1	-	-	terE,terD,terC,terB,terA,terZ,terW	-	-
Salmonella enterica strain SH16G0612 plasmid pSH16G0612, complete sequence	NZ_MK477613	Salmonella enterica	oqxB,oqxA,sul1,blaCTX-M-14,fosA3,mcr-1.1	-	-	terE,terD,terC,terB,terA,terZ,terW	-	-
Salmonella enterica strain SH16G4466 plasmid pSH16G4466, complete sequence	NZ_MK477617	Salmonella enterica	oqxB,oqxA,sul1,dfrA12,sul3,ant(3'')-Ia,cmlA1,aadA2,dfrA12,floR,sul2,aph(4)-Ia,aac(3)-IVa,blaCTX-M-14,fosA3,mcr-1.1	-	-	terE,terD,terC,terB,terA,terZ,terW	-	-
Ralstonia pickettii plasmid p712, complete sequence	NC_019318	Ralstonia pickettii	-	-	-	-	-	-
Salmonella enterica strain SH15G2194 plasmid pSH15G2194, complete sequence	NZ_MK477611	Salmonella enterica	oqxB,oqxA,sul1,aph(3')-Ia,sul3,ant(3'')-Ia,cmlA1,aadA2,dfrA12,floR,sul2,aac(3)-IVa,fosA3,blaCTX-M-14,mph(A),mcr-1.1	-	-	terE,terD,terC,terB,terA,terZ,terW	-	-
Enterococcus faecalis EnGen0107 strain B594 plasmid p1, complete sequence	NZ_CP041739	Enterococcus faecalis	-	asa1	AcrIIA9,AcrIIA21	-	-	-
Klebsiella pneumoniae strain PM48 plasmid pPM48_125, complete sequence	NZ_MN543580	Klebsiella pneumoniae	aac(6')-Ib-cr,ARR-3,dfrA27,aadA16,qacE,sul1,mph(A),blaTEM-1B,blaCTX-M-3,qnrS1	-	AcrIE9	-	-	-
Klebsiella pneumoniae strain PM48TC plasmid pPM48TC_125, complete sequence	NZ_MN543583	Klebsiella pneumoniae	aac(6')-Ib-cr,ARR-3,dfrA27,aadA16,qacE,sul1,mph(A),blaTEM-1B,blaCTX-M-3,qnrS1	-	AcrIE9	-	-	-
Salmonella enterica strain SH15G1219 plasmid pSH15G1219, complete sequence	NZ_MK477603	Salmonella enterica	floR,sul2,aph(4)-Ia,aac(3)-IVa,blaCTX-M-14,fosA3,mcr-1.1	-	-	terE,terD,terC,terB,terA,terZ,terW	-	-
Klebsiella pneumoniae strain GH44TC plasmid pGH44TC_fusion, complete sequence	NZ_MN543575	Klebsiella pneumoniae	aadA2,cmlA1,ant(3'')-Ia,sul3	iroB,iroC,iroD,iroN,rmpA,iucA,iucB,iucC,iutA,pla	-	terE,terD,terC,terB,terA,terZ,terW	-	-
Klebsiella pneumoniae strain GH44TC plasmid pGH44TC_vir, complete sequence	NZ_MN543576	Klebsiella pneumoniae	-	iroB,iroC,iroD,iroN,rmpA,iucA,iucB,iucC,iutA,pla	-	terE,terD,terC,terB,terA,terZ,terW	-	-
Pseudomonas aeruginosa plasmid pBS228, complete sequence	NC_008357	Pseudomonas aeruginosa	blaTEM-2,tet(A),ant(3'')-Ia,dfrA1	-	AcrIIA9	klaC/telB,klaB/telA/kilB,merR2,merB,merD,merE	-	-
Salmonella enterica strain SH15G1428 plasmid pSH15G1428, complete sequence	NZ_MK477605	Salmonella enterica	oqxB,oqxA,sul1,dfrA12,aph(3')-Ia,sul3,ant(3'')-Ia,cmlA1,aadA2,floR,sul2,aph(4)-Ia,aac(3)-IVa,blaCTX-M-14,fosA3,mcr-1.1	-	-	terE,terD,terC,terB,terA,terZ,terW	-	-
Salmonella enterica strain SH15G1450 plasmid pSH15G1450, complete sequence	NZ_MK477606	Salmonella enterica	oqxB,oqxA,sul1,dfrA12,aph(3')-Ia,sul3,ant(3'')-Ia,cmlA1,aadA2,floR,sul2,aph(4)-Ia,aac(3)-IVa,fosA3,blaCTX-M-14,mcr-1.1	-	-	terE,terD,terC,terB,terA,terZ,terW	-	-
Enterobacter cloacae strain INSRA17313-1 plasmid pUR17313-1, complete sequence	NZ_KP061858	Enterobacter cloacae	blaOXA-48	-	-	-	-	-
Enterobacter cloacae strain SL264 plasmid pSL264, complete sequence	NZ_LC537131	Enterobacter cloacae	blaTEM-1B,blaIMP-1,aac(6')-IIc,qacE,sul1	-	-	merE,merD,merA,merC,merP,merT,merR	-	-
Klebsiella pneumoniae strain CHS4.2 plasmid pCHS4.2-2, complete sequence	NZ_OL964515	Klebsiella pneumoniae	sul2,aph(3'')-Ib,aph(6)-Id,qnrS1,blaLAP-2,aac(3)-IId,blaCTX-M-14,blaCTX-M-14	-	-	fecD,fecE,arsC,arsB,arsA,arsD,arsR,pcoE,pcoS,pcoR,pcoD,pcoC,pcoB,pcoA,silP,silA,silB,silF,silC,silR,silS,silE	-	-
Klebsiella pneumoniae strain S165-1 plasmid pS165-1.2, complete sequence	NZ_CP058550	Klebsiella pneumoniae	blaTEM-1C,blaCTX-M-15,tet(A),tet(A)	-	AcrIE9	-	-	-
Klebsiella pneumoniae strain S161-2 plasmid pS161-2.1, complete sequence	NZ_CP058545	Klebsiella pneumoniae	blaTEM-1C,blaCTX-M-15,tet(A)	-	AcrIE9	-	-	-
Escherichia coli strain 537-20 plasmid p537-20_1, complete sequence	NZ_CP091535	Escherichia coli	sitABCD,sitABCD,sitABCD,sitABCD	iroB,iroC,iroD,iroE,iroN,vat,iucA,iucB,iucC,iutA	-	yfeC	-	-
Rhizobium sp. SL42 plasmid unnamed2, complete sequence	NZ_CP063399	Rhizobium sp.	-	-	-	-	-	FixA,FixB
Salmonella enterica subsp. enterica serovar Typhimurium strain ATCC 13311 plasmid pSTY1, complete sequence	NZ_CP009103	Salmonella enterica	-	-	-	-	-	-
Salmonella enterica subsp. enterica serovar Typhimurium strain YU39 isolate YUHS 05-78 plasmid pYU39_IncA/C, complete sequence	NZ_CP011429	Salmonella enterica	-	-	-	silP,silA,silB,silF,silC,silR,silS,silE	-	-
Salmonella enterica subsp. enterica serovar Typhimurium strain YU39 isolate YUHS 05-78 plasmid pYU39_IncX, complete sequence	NZ_CP011431	Salmonella enterica	-	-	-	-	-	-
Sinorhizobium meliloti BL225C plasmid pSINMEB01, complete sequence	NC_017324	Sinorhizobium meliloti	-	htpB	-	ncrA	-	NodD,FixN,FixO,FixU,NifB,FixX,FixC,FixB,FixA,nifH,nifD,NifK,NifE,NifX,NodD,NodH,NodF,NodE,NodJ,NodI,NodC,NodB,NodA,NodD,NifN,NodM,FixG,FixO,FixN,FixB,FixA
Sinorhizobium meliloti BL225C plasmid pSINMEB02, complete sequence	NC_017323	Sinorhizobium meliloti	-	htpB	AcrIIA7	actP	-	-
Sinorhizobium meliloti strain RMO17 plasmid pSymA, complete sequence	NZ_CP009145	Sinorhizobium meliloti	-	htpB	AcrIIA9	arsC,ncrA	-	FixA,FixB,FixN,FixO,FixG,NodM,NifN,NodD,NodA,NodB,NodC,NodI,NodJ,NodE,NodF,NodH,NodD,NifX,NifE,NifK,nifD,nifH,FixA,FixB,FixC,FixX,NifB,FixU,FixO,FixN,NodD
Sinorhizobium meliloti strain RMO17 plasmid pSymB, complete sequence	NZ_CP009146	Sinorhizobium meliloti	-	htpB	AcrIIA7	actP	-	-
Xanthomonas translucens pv. undulosa strain CFBP 2055 plasmid unnamed, complete sequence	NZ_CP074362	Xanthomonas translucens	-	-	-	-	-	-
Enterobacter cancerogenus strain UPC1 plasmid pUPC1, complete sequence	NZ_LR881937	Enterobacter cancerogenus	-	-	-	-	-	-
Citrobacter freundii strain PSV plasmid pPSV, complete sequence	NZ_LR881935	Citrobacter freundii	-	-	-	pcoR,pcoS,pcoE,ncrC,rcnR/yohL,terE,terD,terC,terB,terA,terZ,terW,silE	-	-
Klebsiella pneumoniae strain MV-u1-SK2-O plasmid pOXA48_MV-u1-SK2-O-b, complete sequence	NZ_CP085868	Klebsiella pneumoniae	blaOXA-48	-	-	-	-	-
Klebsiella pneumoniae strain Nord77_R886 plasmid pR886_2	NZ_CP091599	Klebsiella pneumoniae	catA1	-	AcrIE9	fecD,fecE,silE,silR,silC,silF,silB,silA,silP,pcoA,pcoB,pcoC,pcoD,pcoR,pcoE,arsH,arsC,arsB,arsA,arsD,arsR	-	-
Klebsiella pneumoniae strain Nord9_R85 plasmid pR85_2-1	NZ_CP091584	Klebsiella pneumoniae	tet(D)	-	AcrIE9	fecE,fecD,arsR,arsD,arsA,arsB,arsC,arsH,pcoE,pcoS,pcoR,pcoD,pcoC,pcoB,pcoA,silP,silA,silB,silF,silC,silR,silE	-	-
Klebsiella pneumoniae strain Nord9_R85 plasmid pR85_2-2	NZ_CP091585	Klebsiella pneumoniae	-	-	-	-	-	-
Klebsiella pneumoniae strain MV-v4-SK2-O plasmid pOXA48_MV-v4-SK2-O-a, complete sequence	NZ_CP085864	Klebsiella pneumoniae	blaOXA-48	-	-	-	-	-
Klebsiella pneumoniae strain Nord5-1_R48 plasmid pR48_4, complete sequence	NZ_CP091593	Klebsiella pneumoniae	blaSHV-12,qnrB1	-	AcrIE9	-	-	-
Serratia marcescens strain MV-u1-SK1-O plasmid pOXA48_MV-u1-SK1-O-a, complete sequence	NZ_CP085861	Serratia marcescens	blaOXA-48	-	-	-	-	-
Salmonella enterica subsp. enterica serovar Typhimurium strain SO3 isolate SOHS 02-68 plasmid pSO3_STV, complete sequence	NZ_CP014537	Salmonella enterica	-	rck,pefD,pefC,pefA,pefB,fdeC,spvC,spvB	-	-	-	-
Salmonella enterica subsp. enterica serovar Typhimurium strain SO2 isolate SOHS 02-20 plasmid pSO2_STV, complete sequence	NZ_CP014357	Salmonella enterica	-	rck,pefD,pefC,pefA,pefB,fdeC,spvC,spvB	-	-	-	-
Sinorhizobium americanum strain CFNEI 73 plasmid C, complete sequence	NZ_CP013110	Sinorhizobium americanum	-	katA,htpB	AcrIIA7,AcrIIA7	actP,arsC,aioX/aoxX,aioS/aoxS,aioR/aoxR	-	FixA,FixB
Salmonella enterica subsp. enterica serovar Typhimurium strain SSH006 plasmid pNDM5-SSH006, whole genome shotgun sequence	NZ_CM007781	Salmonella enterica	blaNDM-5	-	-	-	-	-
Sinorhizobium meliloti strain KH35c plasmid psymA, complete sequence	NZ_CP021827	Sinorhizobium meliloti	-	htpB	-	-	-	NodD,FixN,FixO,FixU,NifB,FixX,FixC,FixB,FixA,nifH,nifD,NifK,NifE,NifX,NodD,NodH,NodF,NodE,NodJ,NodI,NodC,NodB,NodA,NodD,NifN,NodM,FixG,FixO,FixN
Sinorhizobium meliloti strain KH35c plasmid psymB, complete sequence	NZ_CP021828	Sinorhizobium meliloti	-	htpB	AcrIIA7	actP	-	-
Sinorhizobium meliloti strain USDA1106 plasmid psymA, complete sequence	NZ_CP021798	Sinorhizobium meliloti	-	htpB	AcrIIA9	nia,silP,actP,ncrA	RPYSC3_16500	FixN,FixO,FixG,NodM,NifN,NodD,NodA,NodB,NodC,NodI,NodJ,NodE,NodF,NodH,NodD,NifX,NifE,NifK,nifD,nifH,FixA,FixB,FixC,FixX,NifB,FixU,FixO,FixN,NodD,FixA,FixB
Sinorhizobium meliloti strain USDA1106 plasmid psymB, complete sequence	NZ_CP021799	Sinorhizobium meliloti	-	htpB	AcrIIA7,AcrVIB	actP	-	-
Sinorhizobium meliloti strain M162 plasmid psymB, complete sequence	NZ_CP021820	Sinorhizobium meliloti	-	htpB	AcrIIA7	actP	-	-
Sinorhizobium meliloti strain B399 plasmid pSymA, complete sequence	NZ_CP019486	Sinorhizobium meliloti	-	htpB	AcrIIA9	nia,ncrA	-	NodD,FixN,FixO,FixU,NifB,FixX,FixC,FixB,FixA,nifH,nifD,NifK,NifE,NifX,NodD,NodH,NodF,NodE,NodJ,NodI,NodC,NodB,NodA,NodD,NifN,NodM,FixG,FixO,FixN,FixA
Sinorhizobium meliloti strain B399 plasmid pSym, complete sequence	NZ_CP019487	Sinorhizobium meliloti	-	htpB	AcrIIA7	actP	-	-
Sinorhizobium meliloti strain USDA1157 plasmid psymA, complete sequence	NZ_CP021794	Sinorhizobium meliloti	-	htpB,htpB	AcrIIA7	ncrA	-	NodM,NifN,NodD,NodA,NodB,NodC,NodI,NodJ,NodE,NodF,NodH,NodD,NifX,NifE,NifK,nifD,nifH,FixA,FixB,FixC,FixX,NifB,FixU,FixO,FixN,NodD,FixA,FixB,FixN,FixO,FixG,FixS
Sinorhizobium meliloti strain USDA1157 plasmid psymB, complete sequence	NZ_CP021795	Sinorhizobium meliloti	-	htpB	AcrIIA7	actP	-	-
Sinorhizobium meliloti strain KH46 plasmid psymB, complete sequence	NZ_CP021823	Sinorhizobium meliloti	-	htpB	AcrIIA7,AcrVIB	actP	-	-
Sinorhizobium meliloti strain KH46 plasmid psymA, complete sequence	NZ_CP021824	Sinorhizobium meliloti	-	htpB	AcrIIA9	arsC,ncrA	-	FixA,FixB,FixN,FixO,FixG,NodM,NifN,NodD,NodA,NodB,NodC,NodI,NodJ,NodE,NodF,NodH,NodD,NifX,NifE,NifK,nifD,nifH,FixA,FixB,FixC,FixX,NifB,FixU,FixO,FixN,NodD
Sinorhizobium meliloti strain B401 plasmid pSymA, complete sequence	NZ_CP019483	Sinorhizobium meliloti	-	htpB	-	nia,ncrA	-	NodD,FixN,FixO,FixU,NifB,FixX,FixC,FixB,FixA,nifH,nifD,NifK,NifE,NifX,NodD,NodH,NodF,NodE,NodJ,NodI,NodC,NodB,NodA,NodD,NifN,NodM,FixG,FixO,FixN,FixB,FixA
Sinorhizobium meliloti strain B401 plasmid pSymB, complete sequence	NZ_CP019484	Sinorhizobium meliloti	-	htpB	AcrIIA7	actP	-	-
Agrobacterium tumefaciens strain 1D1609 plasmid pAt1D1609a, complete sequence	NZ_CP026927	Agrobacterium tumefaciens	-	-	-	-	-	FixB,FixA,FixA,FixB
Agrobacterium tumefaciens strain 1D1609 plasmid pAt1D1609b, complete sequence	NZ_CP026928	Agrobacterium tumefaciens	-	-	-	-	-	-
Cupriavidus necator strain NH9 plasmid pENH91, complete sequence	NZ_CP017760	Cupriavidus necator	-	-	-	pbrT	-	-
Sinorhizobium meliloti strain HM006 plasmid psymA, complete sequence	NZ_CP021830	Sinorhizobium meliloti	-	htpB	-	-	-	FixN,FixO,FixG,NodM,NifN,NodD,NodA,NodB,NodC,NodI,NodJ,NodE,NodF,NodH,NodD,NifX,NifE,NifK,nifD,nifH,FixA,FixB,FixC,FixX,NifB,FixU,FixO,FixN,NodD
Sinorhizobium meliloti strain HM006 plasmid psymB, complete sequence	NZ_CP021831	Sinorhizobium meliloti	-	htpB	AcrIIA7	actP	-	-
Sinorhizobium meliloti strain Rm41 plasmid psymB, complete sequence	NZ_CP021810	Sinorhizobium meliloti	-	htpB	AcrIIA7	actP	-	-
Sinorhizobium meliloti strain Rm41 plasmid accessoryA, complete sequence	NZ_CP021811	Sinorhizobium meliloti	-	-	-	-	-	FixA
Sinorhizobium meliloti strain USDA1021 plasmid psymB, complete sequence	NZ_CP021802	Sinorhizobium meliloti	-	fliQ,flhA,icl,htpB,htpB	AcrIIA8,AcrIIA7	actP	bphA	-
Sinorhizobium meliloti strain T073 plasmid psymA, complete sequence	NZ_CP021805	Sinorhizobium meliloti	-	htpB,htpB	-	arsC	-	FixN,FixO,FixG,FixS,NodD,FixN,FixO,FixU,NifB,FixX,FixC,FixB,FixA,nifH,nifD,NifK,NifX,NodD,NodH,NodF,NodE,NodJ,NodI,NodC,NodB,NodA,NodD,NifN,NodM,FixB,FixA
Sinorhizobium meliloti strain T073 plasmid psymB, complete sequence	NZ_CP021806	Sinorhizobium meliloti	-	htpB	AcrIIA7	actP	-	-
Salmonella enterica subsp. enterica serovar Typhimurium strain BL10 plasmid p113k, complete sequence	NZ_CP025339	Salmonella enterica	-	-	AcrVA2,AcrVA2	-	-	-
Sinorhizobium fredii strain NXT3 plasmid pSfreNXT3c, complete sequence	NZ_CP024310	Sinorhizobium fredii	-	katA	AcrIIA7,AcrIIA7	arsC,actP	-	-
Salmonella enterica subsp. enterica serovar Enteritidis strain FORC_075 plasmid pFORC75_2, complete sequence	NZ_CP023476	Salmonella enterica	-	-	-	-	-	-
Salmonella enterica subsp. enterica serovar Typhi strain 311189_219186 plasmid pHCM1, complete sequence	NZ_CP029910	Salmonella enterica	-	-	-	corA,merR,merT,merP,merA,merD,merE	-	-
Salmonella enterica subsp. enterica serovar Typhi strain 311189_252186 plasmid pHCM1, complete sequence	NZ_CP029895	Salmonella enterica	-	-	-	corA,merR,merT,merP,merA,merD,merE	-	-
Salmonella enterica subsp. enterica serovar Typhi strain 311189_202186 plasmid pHCM1, complete sequence	NZ_CP029955	Salmonella enterica	-	-	-	corA,merR,merT,merP,merA,merD,merE	-	-
Salmonella enterica subsp. enterica serovar Typhi strain 311189_268103 plasmid pk88, complete sequence	NZ_CP029903	Salmonella enterica	-	-	AcrVA2	-	-	-
Salmonella enterica subsp. enterica serovar Typhi strain 311189_204186 plasmid pHCM1, complete sequence	NZ_CP029953	Salmonella enterica	-	-	-	corA,merR,merT,merP,merA,merD,merE	-	-
Agrobacterium tumefaciens strain 1D1108 plasmid pAt1D1108b, complete sequence	NZ_CP032924	Agrobacterium tumefaciens	-	-	-	-	-	-
Salmonella enterica subsp. enterica serovar Typhi strain 311189_207186 plasmid pHCM1, complete sequence	NZ_CP029937	Salmonella enterica	-	-	-	corA,merR,merT,merP,merA,merD,merE	-	-
Salmonella enterica subsp. enterica serovar Typhi strain 311189_201186 plasmid pHCM1, complete sequence	NZ_CP029957	Salmonella enterica	-	-	-	corA,merR,merT,merP,merA,merD,merE	-	-
Salmonella enterica subsp. enterica serovar Typhi strain 311189_220186 plasmid pHCM1, complete sequence	NZ_CP029887	Salmonella enterica	-	-	-	corA,merR,merT,merP,merA,merD,merE	-	-
Salmonella enterica subsp. enterica serovar Typhi strain 311189_203186 plasmid pHCM1, complete sequence	NZ_CP029941	Salmonella enterica	-	-	-	corA,merR,merT,merP,merA,merD,merE	-	-
Salmonella enterica subsp. enterica serovar Typhi strain 311189_223186 plasmid pHCM1, complete sequence	NZ_CP029879	Salmonella enterica	-	-	-	corA,merR,merT,merP,merA,merD,merE	-	-
Salmonella enterica subsp. enterica serovar Typhi strain 311189_221186 plasmid pHCM1, complete sequence	NZ_CP029924	Salmonella enterica	-	-	-	corA,merR,merT,merP,merA,merD,merE	-	-
Salmonella enterica subsp. enterica serovar Typhi strain 311189_214186 plasmid pHCM1, complete sequence	NZ_CP029934	Salmonella enterica	-	-	-	corA,merR,merT,merP,merA,merD,merE	-	-
Salmonella enterica subsp. enterica serovar Typhi strain 311189_210186 plasmid pHCM1, complete sequence	NZ_CP029947	Salmonella enterica	-	-	-	corA,merR,merT,merP,merA,merD,merE	-	-
Salmonella enterica subsp. enterica serovar Typhi strain 311189_224186 plasmid pHCM1, complete sequence	NZ_CP029877	Salmonella enterica	-	-	-	corA,merR,merT,merP,merA,merD,merE	-	-
Salmonella enterica subsp. enterica serovar Typhi strain 311189_215186 plasmid pHCM1, complete sequence	NZ_CP029931	Salmonella enterica	-	-	-	corA,merR,merT,merP,merA,merD,merE	-	-
Salmonella enterica subsp. enterica serovar Typhi strain 311189_206186 plasmid pHCM1, complete sequence	NZ_CP029939	Salmonella enterica	-	-	-	corA,merR,merT,merP,merA,merD,merE	-	-
Salmonella enterica subsp. enterica serovar Typhi strain 311189_208186 plasmid pHCM1, complete sequence	NZ_CP029948	Salmonella enterica	-	-	-	corA,merR,merT,merP,merA,merD,merE	-	-
Agrobacterium tumefaciens strain A6 plasmid pAtA6, complete sequence	NZ_CP033029	Agrobacterium tumefaciens	-	-	-	silP	RPYSC3_16500	-
Agrobacterium tumefaciens strain 15955 plasmid pAt15955, complete sequence	NZ_CP032919	Agrobacterium tumefaciens	-	-	-	silP	RPYSC3_16500	-
Agrobacterium tumefaciens strain 183 plasmid pI, complete sequence	NZ_CP029046	Agrobacterium tumefaciens	-	katA	-	-	benC,benB,benA	-
Agrobacterium tumefaciens strain 183 plasmid pII, complete sequence	NZ_CP029047	Agrobacterium tumefaciens	-	-	-	-	benA,benB,benC	-
Salmonella enterica subsp. enterica serovar Typhi strain 343077_281186 plasmid pK43, complete sequence	NZ_CP029854	Salmonella enterica	-	-	-	-	-	-
Salmonella enterica subsp. enterica serovar Typhi strain 311189_213186 plasmid pHCM1, complete sequence	NZ_CP029935	Salmonella enterica	-	-	-	corA,merR,merT,merP,merA,merD,merE	-	-
Salmonella enterica subsp. enterica serovar Typhimurium strain RSE04 plasmid pRSE04, complete sequence	NZ_CP034720	Salmonella enterica	-	pefB,pefA,pefC,pefD,rck,spvB,spvC,fdeC	-	-	-	-
Salmonella enterica subsp. enterica serovar Typhi strain 311189_217186 plasmid pHCM1, complete sequence	NZ_CP029645	Salmonella enterica	-	-	-	corA,merR,merT,merP,merA,merD,merE	-	-
Escherichia coli strain FWSEC0094 map unlocalized plasmid unnamed4 FWSEC0094_contig00034, whole genome shotgun sequence	NZ_RRFM01000204	Escherichia coli	-	-	-	-	-	-
Salmonella enterica subsp. enterica serovar Typhi strain 311189_218186 plasmid pHCM1, complete sequence	NZ_CP029926	Salmonella enterica	-	-	-	merR,merT,merP,merA,merD,merE,corA	-	-
Salmonella enterica subsp. enterica serovar Typhi strain 311189_212186 plasmid pHCM1, complete sequence	NZ_CP029943	Salmonella enterica	-	-	-	corA,merR,merT,merP,merA,merD,merE	-	-
Salmonella enterica subsp. enterica serovar Typhimurium str. UK-1 plasmid pSTUK-100, complete sequence	NC_016864	Salmonella enterica	-	spvC,spvB,rck,pefD,pefC,pefA,pefB	-	-	-	-
Escherichia coli strain FWSEC0279 map unlocalized plasmid unnamed3 FWSEC0279_contig00017, whole genome shotgun sequence	NZ_RRJV01000126	Escherichia coli	tet(A),sul1,qacE,aadA5	-	-	merR,merT,merP,merA,merD,merE	-	-
Agrobacterium larrymoorei strain CFBP5473 plasmid pAlCFBP5473, complete sequence	NZ_CP039693	Agrobacterium larrymoorei	-	-	-	-	-	-
Agrobacterium tumefaciens strain CFBP6623 plasmid pAtCFBP6623a, complete sequence	NZ_CP039905	Agrobacterium tumefaciens	-	-	-	golT	-	-
Salmonella enterica subsp. enterica serovar Typhimurium strain TJWQ005 plasmid pTJWQ005, complete sequence	NZ_CP040457	Salmonella enterica	oqxA,oqxB,blaCTX-M-65,qnrS1,mph(A),floR,sul2,aph(4)-Ia,aac(3)-IVa,aac(6')-Ib-cr,blaOXA-1,catB3,ARR-3,qacE,sul1	-	-	terE,terD,terC,terB,terA,terZ,terW	-	-
Agrobacterium tumefaciens strain CFBP5499 plasmid pAtCFBP5499a, complete sequence	NZ_CP039890	Agrobacterium tumefaciens	-	-	-	arsC	-	-
Agrobacterium tumefaciens strain CFBP5499 plasmid pAtCFBP5499b, complete sequence	NZ_CP039891	Agrobacterium tumefaciens	-	-	AcrIIA11a.5	arsC	-	-
Salmonella enterica subsp. enterica serovar Enteritidis strain SJTUF12367v2 plasmid p12367A, complete sequence	NZ_CP041177	Salmonella enterica	-	-	-	-	-	-
Salmonella enterica subsp. enterica serovar Typhimurium strain 2470 plasmid p2470_1, whole genome shotgun sequence	NZ_CM017036	Salmonella enterica	tet(A),mph(B),sul1,qacE,ant(3'')-Ia,dfrA1,aph(6)-Id,aph(3'')-Ib,sul2	-	-	terW,terZ,terA,terB,terC,terD,terE,merR,merT,merP,merA,merD,merE	-	-
Salmonella enterica subsp. enterica serovar Enteritidis strain SJTUF12519v2 plasmid p12519A, complete sequence	NZ_CP041174	Salmonella enterica	blaCTX-M-14,fosA3,aac(3)-IVa,aph(4)-Ia,sul2,floR,aadA2,cmlA1,ant(3'')-Ia,sul3,aph(3')-Ia,dfrA12,sul1,oqxA,oqxB	-	-	terW,terZ,terA,terB,terC,terD,terE	-	-
Agrobacterium tumefaciens strain CFBP7129 plasmid pAtCFBP7129a, complete sequence	NZ_CP039924	Agrobacterium tumefaciens	-	-	AcrIIA9	arsC	bphC	-
Agrobacterium tumefaciens strain CFBP7129 plasmid pAtCFBP7129c, complete sequence	NZ_CP039926	Agrobacterium tumefaciens	-	-	-	-	-	-
Salmonella enterica strain S44712 plasmid pLS44712-MCR, complete sequence	NZ_CP035918	Salmonella enterica	-	-	-	terW,terZ,terA,terB,terC,terD,terE	-	-
Pseudomonas coronafaciens pv. oryzae str. 1_6 plasmid pPor1_6, complete sequence	NZ_CP046036	Pseudomonas coronafaciens	-	-	-	-	-	-
Salmonella enterica subsp. enterica serovar Agona strain CFSAN007426 isolate N19767 plasmid pCFSAN007426_01, complete sequence	NZ_CP009412	Salmonella enterica	floR,tet(A),aph(6)-Id,aph(3'')-Ib,sul2,blaCMY-2	-	-	-	-	-
Salmonella enterica subsp. enterica serovar Typhimurium strain CFSAN007405 isolate 30034 plasmid pCFSAN007405_01, complete sequence	NZ_CP009410	Salmonella enterica	floR,tet(A),aph(6)-Id,aph(3'')-Ib,sul2,blaCMY-2,blaCMY-2,qacE,cmlA1,ant(2'')-Ia	-	-	merE,merD,merB,merA,merP,merT,merR	-	-
Salmonella enterica subsp. enterica serovar Infantis strain CFSAN007427 isolate N20272 plasmid pCFSAN007427_01, complete sequence	NZ_CP009413	Salmonella enterica	sul1,qacE,aac(3)-VIa,ant(3'')-Ia,blaCMY-2,sul2,aph(3'')-Ib,aph(6)-Id,tet(A),floR,blaTEM-1B	htpB	-	merE,merD,merE,merD,merB,merA,merP,merT,merR	-	-
Salmonella enterica subsp. enterica serovar Typhimurium strain RM13672 plasmid pRM13672, complete sequence	NZ_CP047324	Salmonella enterica	-	rck,pefD,pefC,pefA,pefB,fdeC,spvC,spvB	-	-	-	-
Salmonella enterica subsp. enterica serovar Newport strain CFSAN007425 isolate 22697 plasmid pCFSAN007425_01, complete sequence	NZ_CP009411	Salmonella enterica	floR,tet(A),aph(6)-Id,aph(3'')-Ib,sul2,blaCMY-2,blaCMY-2,dfrA12,aadA2,sul1,qacE	-	-	merE,merD,merB,merA,merP,merT,merR	-	-
Salmonella enterica subsp. enterica serovar Kentucky strain CFSAN007428 isolate N11150 plasmid pCFSAN007428_01, complete sequence	NZ_CP009414	Salmonella enterica	floR,tet(A),aph(6)-Id,aph(3'')-Ib,sul2,blaCMY-2,ant(2'')-Ia,cmlA1,qacE,blaTEM-1B,aph(3')-Ia	-	-	merD,merE,merE,merD,merB,merA,merP,merT,merR	-	-
Salmonella enterica subsp. enterica serovar Typhimurium strain NCCP 16207 plasmid unnamed1, complete sequence	NZ_CP041974	Salmonella enterica	-	rck,pefD,pefC,pefA,pefB,fdeC,spvC,spvB	-	-	-	-
Salmonella enterica subsp. enterica serovar Typhimurium strain OLF-FSR1_WB_Hawk_ST-33 plasmid pST33-93798, complete sequence	NZ_CP051268	Salmonella enterica	-	fdeC,spvC,spvB,rck,pefD,pefC,pefA,pefB	-	-	-	-
Salmonella enterica subsp. enterica serovar Enteritidis strain SE95 plasmid pSE95-1, complete sequence	NZ_CP050717	Salmonella enterica	aph(3')-IIa,oqxB,oqxA,blaTEM-1B,blaCTX-M-55	-	-	-	-	-
Salmonella enterica subsp. enterica serovar Enteritidis strain SE104 plasmid pSE104-1, complete sequence	NZ_CP050713	Salmonella enterica	sul2,aph(3'')-Ib,aph(6)-Id,tet(A),oqxA,oqxB,aph(3')-IIa,fosA3,blaTEM-1B,blaCTX-M-55	-	-	-	-	-
Sinorhizobium meliloti strain AK21 plasmid pSymA, complete sequence	NZ_CP026526	Sinorhizobium meliloti	-	htpB,htpB	-	nia,ncrA	-	NodD,FixN,FixO,FixU,NifB,FixX,FixC,FixB,FixA,nifH,nifD,NifK,NifE,NifX,NodD,NodH,NodF,NodE,NodJ,NodI,NodC,NodB,NodA,NodD,NifN,NodM,FixG,FixO,FixN,FixB,FixA
Sinorhizobium meliloti strain AK21 plasmid pSymB, complete sequence	NZ_CP026527	Sinorhizobium meliloti	-	htpB	AcrVIB,AcrIIA7,AcrVIB	actP	-	-
Escherichia coli strain LA022 plasmid pLAO3, complete sequence	NZ_OP242217	Escherichia coli	blaCTX-M-55,aph(3')-Ia,tet(A),qnrS1,ARR-3,cmlA1,blaOXA-10,ant(3'')-Ia,dfrA14,floR,tet(A),qnrS1,ARR-3,cmlA1,blaOXA-10,ant(3'')-Ia,dfrA14	-	-	-	-	-
Escherichia coli strain LA160 plasmid pLAO69, complete sequence	NZ_OP242232	Escherichia coli	tet(M),catA2,blaCTX-M-55,qnrS1,aac(3)-IId,mcr-3.1	-	-	-	-	-
Escherichia coli strain LA249 plasmid pLAO100, complete sequence	NZ_OP242240	Escherichia coli	blaCTX-M-27	-	-	-	-	-
Escherichia coli strain LA130 plasmid pLAO62, complete sequence	NZ_OP242281	Escherichia coli	mcr-3.5	-	-	-	-	-
Escherichia coli strain LA153 plasmid pLAO65, complete sequence	NZ_OP242285	Escherichia coli	blaTEM-1B,blaCTX-M-55,qnrS1,aac(3)-IId,mef(B),sul3,aadA1,dfrA12,floR,sul2,tet(A),tet(M),blaTEM-1B	-	-	cueO,merR,merT	-	-
Escherichia coli strain LA030 plasmid pLAO14, complete sequence	NZ_OP242228	Escherichia coli	tet(A),dfrA12,aadA2,cmlA1,ant(3'')-Ia,tet(M)	-	-	silP,silA,silB,silF,silC,silR,silS,silE	-	-
Escherichia coli strain LA110 plasmid pLAO37, complete sequence	NZ_OP242229	Escherichia coli	mcr-3.4,aac(3)-IId,qnrS1,blaCTX-M-55,catA2	-	AcrIF11	-	-	-
Escherichia coli strain LA084 plasmid pLAO44, complete sequence	NZ_OP242233	Escherichia coli	blaCTX-M-27	-	-	-	-	-
Escherichia coli strain LA033 plasmid pLAO19, complete sequence	NZ_OP242249	Escherichia coli	aph(6)-Id,aph(3'')-Ib,sul2,tet(A),aadA5,sitABCD,sitABCD,sitABCD,sitABCD	iroN,iroE,iroD,iroC,iroB,iutA,iucC,iucB,iucA	-	arsR,arsD,arsA,yfeC	-	-
Escherichia coli strain LA172 plasmid pLAO80, complete sequence	NZ_OP242290	Escherichia coli	-	-	-	-	-	-
Klebsiella pneumoniae strain 16ZR26 plasmid unnamed, complete sequence	NZ_OP168824	Klebsiella pneumoniae	-	rmpA,iutA,iucC,iucB,iucA	AcrVA2	terW,terZ,terA,terB,terC,terD,terE,silR,silC,silF,silB,silA,silP,pcoA,pcoB,pcoC,pcoD,pcoR,pcoS,pbrA,silE	-	-
Salmonella enterica subsp. enterica serovar Typhimurium strain ST113 plasmid pST-1, complete sequence	NZ_CP050727	Salmonella enterica	blaTEM-1B,mcr-3.1,aac(3)-IId,qnrS1,blaCTX-M-55,catA2,sul2,aph(3'')-Ib,aph(6)-Id,tet(A),floR	-	-	merD,merE	-	-
Escherichia coli strain LA251 plasmid pLAO6, complete sequence	NZ_OP242220	Escherichia coli	-	eltA,eltB	-	-	-	-
Escherichia coli strain LA189 plasmid pLAO82, complete sequence	NZ_OP242230	Escherichia coli	mcr-3.4,mcr-3.4,aac(3)-IId,qnrS1,blaCTX-M-55,catA2	-	AcrIF11	-	-	-
Escherichia coli strain Ec355340 plasmid pEc355340_NDM-5, complete sequence	NZ_OP046713	Escherichia coli	blaNDM-5,sul1,qacE,aadA2,dfrA12,qepA4,tet(B),blaTEM-1B,mph(A)	-	-	-	-	-
Escherichia coli strain LA059 plasmid pLAO32, complete sequence	NZ_OP242231	Escherichia coli	blaCTX-M-55,dfrA14,catA2,aph(3')-Ia,ant(3'')-Ia,lnu(F),sul3,ant(3'')-Ia,floR,sitABCD,sitABCD,sitABCD,sitABCD	iutA,iucC,iucB,iucA	-	yfeC	-	-
Escherichia coli strain LA084 plasmid pLAO43, complete sequence	NZ_OP242236	Escherichia coli	blaTEM-1B,sul1,qacE,aadA5,mph(A),sul2,aph(3'')-Ib,aph(6)-Id,tet(A),qnrS1,aac(3)-IIa	senB	-	-	-	-
Escherichia coli strain LA300 plasmid pLAO27, complete sequence	NZ_OP242251	Escherichia coli	-	-	-	-	-	-
Escherichia coli strain LA094 plasmid pLAO49, complete sequence	NZ_OP242271	Escherichia coli	-	eltA,eltB	-	-	-	-
Salmonella enterica subsp. enterica serovar Typhimurium strain YU07-18 plasmid pYU07-18_IncA/C2, complete sequence	NZ_CP035548	Salmonella enterica	floR,tet(A),aph(6)-Id,aph(3'')-Ib,sul2,blaCMY-2,oqxB,oqxA,aadA2,dfrA12	-	-	silP,silA,silB,silF,silC,silR,silS,silE,merD,merB,merA,merP,merT,merR	-	-
Sinorhizobium meliloti WSM1022 plasmid pA	NZ_CP054392	Sinorhizobium meliloti	-	htpB	-	-	-	FixN,FixO,FixG,NodM,NifN,NodD,NodA,NodB,NodC,NodI,NodJ,NodE,NodF,NodH,NodD,NifX,NifE,NifK,nifD,nifH,FixA,FixB,FixC,FixX,NifB,FixU,FixO,FixN,NodD
Escherichia coli strain LS003 plasmid pNDM5_LS003, complete sequence	NZ_OP290546	Escherichia coli	floR,aac(3)-IIa,blaNDM-5,aadA5,dfrA17,mph(A)	papI,papB	-	-	-	-
Escherichia coli strain FWSEC0247 map unlocalized plasmid unnamed2 FWSEC0247_contig00035, whole genome shotgun sequence	NZ_RRIP01000123	Escherichia coli	-	-	-	-	-	-
Salmonella enterica subsp. enterica serovar Typhimurium strain S520 plasmid pS520_1, complete sequence	NZ_CP061120	Salmonella enterica	mcr-1.1,fosA3,blaCTX-M-14,aac(3)-IVa,aph(4)-Ia,sul2,floR,aadA2,cmlA1,ant(3'')-Ia,sul3,aph(3')-Ia,dfrA12,sul1,oqxA,oqxB	-	-	terW,terZ,terA,terB,terC,terD,terE	-	-
Salmonella enterica subsp. enterica serovar Derby strain 19CS0402 plasmid pIncH1, complete sequence	NZ_CP068510	Salmonella enterica	tet(M),sul2,floR,dfrA12,aadA2,cmlA1,ant(3'')-Ia,sul3,blaTEM-1B,qnrS1	-	-	pcoC,silA,silF,silC,silR,silS,silE	-	-
Agrobacterium tumefaciens strain FDAARGOS_1048 plasmid unnamed1, complete sequence	NZ_CP066273	Agrobacterium tumefaciens	-	-	-	silP	RPYSC3_16500	-
Salmonella enterica subsp. enterica serovar Typhimurium strain ATCC 14028 plasmid unnamed, complete sequence	NZ_CP043905	Salmonella enterica	-	spvB,spvC,fdeC,pefB,pefA,pefC,pefD,rck	-	-	-	-
Salmonella enterica subsp. enterica serovar Typhimurium strain C_cip plasmid pSLT, complete sequence	NZ_CP074099	Salmonella enterica	-	rck,pefD,pefC,pefA,pefB,fdeC,spvC,spvB	-	-	-	-
Salmonella enterica subsp. enterica serovar Typhimurium strain AUSMDU00004549 isolate AUSMDU00004549 plasmid P01, complete sequence	NZ_OU015324	Salmonella enterica	floR,tet(A),aph(6)-Id,aph(3'')-Ib,sul2,qnrS1,catA2,blaCTX-M-55,mcr-3.1,blaTEM-1B	-	-	merE,merD	-	-
Salmonella enterica subsp. enterica serovar Typhimurium strain A_cip plasmid pSLT, complete sequence	NZ_CP074095	Salmonella enterica	-	rck,pefD,pefC,pefA,pefB,fdeC,spvC,spvB	-	-	-	-
Salmonella enterica subsp. enterica serovar Typhimurium strain AUSMDU00027944 isolate AUSMDU00027944 plasmid P01, complete sequence	NZ_OU015341	Salmonella enterica	floR,tet(A),aph(6)-Id,aph(3'')-Ib,sul2,aac(3)-IId,qnrS1,blaCTX-M-55,catA2,blaTEM-1B	-	-	merD,merE	-	-
Salmonella enterica subsp. enterica serovar Typhimurium strain SO_8752_Stm plasmid pSLT, complete sequence	NZ_CP074093	Salmonella enterica	-	rck,pefD,pefC,pefA,pefB,fdeC,spvC,spvB	-	-	-	-
Salmonella enterica subsp. enterica serovar Typhimurium strain ER3625 plasmid pSLT, complete sequence	NZ_CP067092	Salmonella enterica	-	rck,pefD,pefC,pefA,pefB,fdeC,spvC,spvB	-	-	-	-
Salmonella enterica subsp. enterica serovar Typhimurium strain 2B_cip plasmid pSLT, complete sequence	NZ_CP074097	Salmonella enterica	-	rck,pefD,pefC,pefA,pefB,fdeC,spvC,spvB	-	-	-	-
Sinorhizobium meliloti strain AK76 plasmid pSymA, complete sequence	NZ_CP066361	Sinorhizobium meliloti	aac(3)-IIc	htpB,htpB,katA	-	ncrA	-	FixA,FixB,FixN,FixO,FixG,FixS,NodM,NifN,NodD,NodA,NodB,NodC,NodI,NodJ,NodE,NodF,NodH,NodD,NifX,NifE,NifK,nifD,nifH,FixA,FixB,FixC,FixX,NifB,FixU,FixO,FixN,NodD
Salmonella enterica subsp. enterica serovar Typhimurium strain LB5000 plasmid psLT, complete sequence	NZ_CP067398	Salmonella enterica	-	rck,pefD,pefC,pefA,pefB,fdeC,spvC,spvB	-	-	-	-
Proteus mirabilis strain H63 plasmid unnamed, complete sequence	NZ_OL790811	Proteus mirabilis	cat,tet(J),aadA2,ere(A),dfrA32,sul1,qacE,ARR-3,catB3,blaOXA-1,aac(6')-Ib-cr,aac(3)-IVa,aph(4)-Ia,sul2,blaCTX-M-65,fosA3,aph(3')-Ia,tet(C),sul2,aph(3'')-Ib,aph(6)-Id,floR,ant(3'')-Ia,dfrA1	rfaD,ugd,cap8E,tufA,wbtL,acrB,gmhA/lpcA,luxS,gnd,allD,msbA,nueA,AHA_1833,tssB,hcp,ompA,flmH,kdsA,hcp,sodB,galU,fliA,fliG,fliI,fliM,fliN,fliP,fliQ,flgI,flgH,flgG,flgC,flgB,flhA,cheZ,cheY,cheB,cheW,cheA,motA,flhC,flhD,rcsB,katA,algU,lpxC,rfaE,htpB,tufA,hcp,rpe	AcrIIA7,AcrVA2,AcrVIB,AcrIIC1	cpxA,cpxR,oxyRkp,zntR/yhdM,corC,modE,modB,phoB,yfeD,yfeC,yfeB,yfeA,ruvB,znuB/yebI,znuC/yebM,kpnF,mdtB,mdtC/yegO,actP,arsB,cueR/ybbI,corD,terE,terD,terC,terZ,pstS,pstC,pstA,pstB,actP/yjcG	-	-
Klebsiella pneumoniae strain kpn-241 plasmid unnamed4, complete sequence	NZ_CP053669	Klebsiella pneumoniae	blaTEM-1B,blaCTX-M-15	-	-	-	-	-
Proteus mirabilis strain H110 plasmid unnamed, complete sequence	NZ_OL790812	Proteus mirabilis	cat,tet(J),aadA2,ere(A),dfrA32,sul1,qacE,ARR-3,catB3,blaOXA-1,aac(6')-Ib-cr,aac(3)-IVa,aph(4)-Ia,sul2,floR,blaCTX-M-65,aph(3')-Ia,tet(C),sul2,aph(3'')-Ib,aph(6)-Id,dfrA1	rfaD,ugd,tufA,wbtL,acrB,gmhA/lpcA,luxS,gnd,allD,msbA,nueA,AHA_1833,tssB,hcp,ompA,flmH,kdsA,hcp,sodB,galU,fliA,fliG,fliI,fliM,fliN,fliP,fliQ,flgI,flgH,flgG,flgC,flgB,flhA,cheZ,cheY,cheB,cheW,cheA,motA,flhC,flhD,rcsB,katA,algU,lpxC,rfaE,htpB,tufA,hcp,rpe	AcrIIA7,AcrVA2,AcrVIB,AcrIIC1	cpxA,cpxR,oxyRkp,zntR/yhdM,corC,modE,modB,phoB,yfeD,yfeC,yfeB,yfeA,ruvB,znuB/yebI,znuC/yebM,kpnF,mdtB,mdtC/yegO,actP,arsB,cueR/ybbI,corD,terE,terD,terC,terZ,pstS,pstC,pstA,pstB,actP/yjcG	-	-
Klebsiella pneumoniae strain ATCC BAA2146 plasmid pATCCBAA2146_4, complete sequence	NZ_CP117223	Klebsiella pneumoniae	blaCMY-6,aac(6')-Ib,qacE,sul1,rmtC,blaNDM-1	htpB	-	-	-	-
Klebsiella pneumoniae strain CPE16 plasmid pCPE16_3, complete sequence	NZ_CP115709	Klebsiella pneumoniae	blaNDM-1,aph(3')-VI,qnrS1,blaCTX-M-15,aac(6')-Ib,ant(3'')-Ia,blaOXA-9,blaTEM-1B	-	AcrIE9	merE,merD,merA	-	-
Salmonella enterica subsp. enterica strain 123 plasmid p123_CTX-M, complete sequence	NZ_CP117185	Salmonella enterica	blaCTX-M-27	-	-	-	-	-
Salmonella enterica subsp. enterica serovar Typhimurium strain ATCC 14028 plasmid pATCC14028_1, complete sequence	NZ_CP117245	Salmonella enterica	-	rck,pefD,pefC,pefA,pefB,fdeC,spvC,spvB	-	-	-	-
Klebsiella pneumoniae strain Kpn180 plasmid p180CTX-M-15, complete sequence	NZ_CP091782	Klebsiella pneumoniae	blaTEM-1C,blaKPC-2	-	AcrIE9	merE,merD,merA,merP,merT,merR	-	-
Klebsiella pneumoniae strain KP4 plasmid pKP4, complete sequence	NZ_OL804388	Klebsiella pneumoniae	mcr-8	-	AcrIE9	-	-	-
Klebsiella pneumoniae strain KP12 plasmid pKP12, complete sequence	NZ_OL804389	Klebsiella pneumoniae	mcr-8,aph(3'')-Ib,aph(6)-Id	-	AcrIE9	-	-	-
Klebsiella pneumoniae strain KP3 plasmid pKP3, complete sequence	NZ_OL804387	Klebsiella pneumoniae	mcr-8	-	-	-	-	-
Enterobacter cloacae subsp. cloacae strain GENC423 plasmid pGENC423, complete sequence	NZ_OL331021	Enterobacter cloacae	aac(6')-Ib-cr,blaOXA-1,qnrB1,dfrA14,tet(A),blaCTX-M-15,blaTEM-1B,aph(6)-Id,aph(3'')-Ib,sul2	-	-	merR2,merB,merD,merE,terE,terD,terC,terB,terA,terZ,terW,arsC,arsB,arsR,arsH	-	-
Citrobacter freundii plasmid unnamed, complete sequence	NZ_MT745953	Citrobacter freundii	tet(X4)	-	-	-	-	-
Escherichia albertii strain BIA_8 plasmid pEA8_1, complete sequence	NZ_CP117559	Escherichia albertii	-	-	-	-	-	-
Escherichia albertii strain BIA_29 plasmid pEA29_1, complete sequence	NZ_CP117607	Escherichia albertii	-	vat,papD,papC,faeI,faeH,faeF,faeE,faeD,faeC	-	-	-	-
Escherichia albertii strain BIA_36 plasmid pEA36_3, complete sequence	NZ_CP117593	Escherichia albertii	-	-	-	-	-	-
Escherichia coli strain PBS4 plasmid pPBS4, complete sequence	NZ_CP117716	Escherichia coli	blaTEM-1B,tet(A),aph(6)-Id,aph(3'')-Ib,sul2,floR,aph(3')-Ia,dfrA14,blaCTX-M-55,sitABCD,sitABCD,sitABCD,sitABCD	iucA,iucB,iucC,iutA	-	yfeC	-	-
Escherichia albertii strain BIA_89-5 plasmid pEA89-5_1, complete sequence	NZ_CP117557	Escherichia albertii	-	-	-	-	-	-
Escherichia albertii strain BIA_24 plasmid pEA24_1, complete sequence	NZ_CP117621	Escherichia albertii	-	iucA,iucB,iucC,iucD,iutA,gspH,gspG,vat	-	-	-	-
Escherichia albertii strain BIA_24 plasmid pEA24_2, complete sequence	NZ_CP117622	Escherichia albertii	-	-	-	-	-	-
Escherichia albertii strain BIA_15 plasmid pEA15_1, complete sequence	NZ_CP117655	Escherichia albertii	-	vat	-	-	-	-
Escherichia albertii strain BIA_25 plasmid pEA25_1, complete sequence	NZ_CP117616	Escherichia albertii	-	gspG,gspH,vat	-	-	-	-
Escherichia albertii strain BIA_25 plasmid pEA25_2, complete sequence	NZ_CP117617	Escherichia albertii	-	-	-	-	-	-
Escherichia coli strain FWSEC0237 map unlocalized plasmid unnamed1 FWSEC0237_contig00033, whole genome shotgun sequence	NZ_RRIF01000125	Escherichia coli	-	-	-	-	-	-
Escherichia albertii strain BIA_50 plasmid pEA50_1, complete sequence	NZ_CP117571	Escherichia albertii	sitABCD,sitABCD,sitABCD,sitABCD	vat,iutA,iucC,iucB,iucA,espK,espO1-1,vat	-	yfeC	-	-
Escherichia albertii strain BIA_26 plasmid pEA26_2, complete sequence	NZ_CP117611	Escherichia albertii	-	vat,espO1-1	-	-	-	-
Escherichia albertii strain BIA_13 plasmid pEA13_1, complete sequence	NZ_CP117660	Escherichia albertii	-	gspG,gspH,vat,bfpL,bfpK,bfpJ,bfpI,bfpH,bfpP,bfpF,bfpE,bfpD,bfpU,bfpC,bfpB,bfpG,bfpA	-	-	-	-
Escherichia albertii strain BIA_32 plasmid pEA32_1, complete sequence	NZ_CP117601	Escherichia albertii	-	espL2,gspE,gspD,gspC	-	-	-	-
Escherichia albertii strain BIA_32 plasmid pEA32_3, complete sequence	NZ_CP117603	Escherichia albertii	-	vat	-	-	-	-
Klebsiella pneumoniae strain DS-1 plasmid unnamed3, complete sequence	NZ_CP117484	Klebsiella pneumoniae	-	-	-	-	-	-
Klebsiella grimontii strain 2022CK-00781 plasmid unnamed1, complete sequence	NZ_CP117731	Klebsiella grimontii	-	-	AcrIF20.2,AcrIE9	silE,silS,silR,silC,silF,silB,silA,silP,pcoA,pcoB,pcoC,pcoD,pcoR,pcoS,pcoE,arsH,arsC,arsB,arsA,arsD,arsR	-	-
Klebsiella grimontii strain 2022CK-00781 plasmid unnamed2, complete sequence	NZ_CP117732	Klebsiella grimontii	blaFOX-5,blaCARB-2,aadA2,cmlA1,qacE,sul1,dfrA19,ant(2'')-Ia,qacE,sul1,msr(E)	-	-	-	-	-
Klebsiella grimontii strain 2022CK-00781 plasmid unnamed3, complete sequence	NZ_CP117733	Klebsiella grimontii	-	-	-	-	-	-
Klebsiella grimontii strain 2022CK-00781 plasmid unnamed4, complete sequence	NZ_CP117734	Klebsiella grimontii	-	-	-	-	-	-
Klebsiella grimontii strain 2022CK-00781 plasmid unnamed5, complete sequence	NZ_CP117735	Klebsiella grimontii	-	-	-	-	-	-
Escherichia coli strain B1S11 plasmid pB1S11, complete sequence	NZ_CP117718	Escherichia coli	floR,tet(A),qnrS1,dfrA14,blaTEM-1C,tet(A),sitABCD,sitABCD,sitABCD,sitABCD	iroN,iroE,iroD,iroC,iroB,iucA,iucB,iucC,iutA	-	yfeC	-	-
Enterobacter hormaechei strain 2022CK-00700 plasmid unnamed2, complete sequence	NZ_CP117752	Enterobacter hormaechei	blaNDM-1	-	-	arsR,arsD,arsA,arsB,arsC	-	-
Escherichia coli strain FWSEC0238 map unlocalized plasmid unnamed1 FWSEC0238_contig00035, whole genome shotgun sequence	NZ_RRIG01000132	Escherichia coli	-	-	-	-	-	-
Enterococcus faecalis strain CQJXZ21-076 plasmid pJXZ076-99K, complete sequence	NZ_CP117504	Enterococcus faecalis	-	prgB/asc10	AcrIIA9	-	-	-
Escherichia coli strain KW21 plasmid pKW21, complete sequence	NZ_CP117673	Escherichia coli	blaTEM-1B,aac(3)-IId,aph(3')-Ia,mph(A),oqxA,oqxB,sul2,aph(3'')-Ib,aph(6)-Id,tet(A),tet(A),floR,blaCTX-M-55,blaTEM-1B,fosA3,dfrA14,dfrA12,aadA2,tet(A),sitABCD,sitABCD,sitABCD,sitABCD	iucA,iucB,iucC,iutA,iroN,iroE,iroD,iroC,iroB	-	yfeC	-	-
Escherichia coli strain EC00704 plasmid pEC00704_6, complete sequence	NZ_OP378632	Escherichia coli	-	-	-	-	-	-
Escherichia coli strain EC00690 plasmid pEC00690_3, complete sequence	NZ_OP378628	Escherichia coli	blaTEM-1B	-	-	-	-	-
Escherichia coli strain EC00609 plasmid pEC00609_2, complete sequence	NZ_OP378614	Escherichia coli	-	-	-	-	-	-
Citrobacter freundii strain CB00028 plasmid pCB00028_3, complete sequence	NZ_OP378605	Citrobacter freundii	-	-	-	-	-	-
Klebsiella michiganensis strain KLO00023 plasmid pKLO00023_3, complete sequence	NZ_OP378645	Klebsiella michiganensis	blaKPC-3,dfrA14,sul2,aph(3'')-Ib,aph(6)-Id,blaTEM-1A,blaOXA-9,ant(3'')-Ia,aac(6')-Ib	-	-	merR,merT,merP,merA,merD,merE	-	-
Escherichia coli strain EC00668 plasmid pEC00668_3, complete sequence	NZ_OP378622	Escherichia coli	-	-	-	-	-	-
Escherichia coli strain EC00592 plasmid pEC00592_5, complete sequence	NZ_OP378609	Escherichia coli	tet(B)	-	-	-	-	-
Klebsiella pneumoniae strain KLP00221 plasmid pKLP00221_3, complete sequence	NZ_OP378665	Klebsiella pneumoniae	-	-	-	-	-	-
Klebsiella grimontii strain KLO00002 plasmid pKLO00002_4, complete sequence	NZ_OP378636	Klebsiella grimontii	qnrS1,blaLAP-2,tet(A),sul2	-	-	-	-	-
Klebsiella grimontii strain KLO00002 plasmid pKLO00002_5, complete sequence	NZ_OP378637	Klebsiella grimontii	dfrA14,blaCTX-M-14,blaLAP-2,qnrS1,qnrS1	-	-	-	-	-
Klebsiella michiganensis strain KLO00015 plasmid pKLO00015_7, complete sequence	NZ_OP378642	Klebsiella michiganensis	-	-	-	-	-	-
Klebsiella pneumoniae strain KLP00215 plasmid pKLP00215_4, complete sequence	NZ_OP378662	Klebsiella pneumoniae	blaTEM-1A,blaOXA-9,blaKPC-2	-	AcrIE9	merA,merD,merE	-	-
Escherichia coli strain EC00668 plasmid pEC00668_2, complete sequence	NZ_OP378621	Escherichia coli	dfrA14,mph(A),sul2,aph(3'')-Ib,aph(6)-Id,blaTEM-1B	-	-	merE,merD,merA,merP,merT,merR	-	-
Escherichia coli strain EC00688 plasmid pEC00688_3, complete sequence	NZ_OP378626	Escherichia coli	blaTEM-1B,aph(6)-Id,aph(3'')-Ib,sul2,dfrA14,tet(A),tet(A),tet(A),tet(A),tet(A),tet(A),tet(A)	-	-	-	-	-
Klebsiella michiganensis strain KLO00015 plasmid pKLO00015_5, complete sequence	NZ_OP378640	Klebsiella michiganensis	blaFOX-5,blaCARB-2,aadA2,cmlA1,sul1,qnrA1,sul1,qnrA1,qnrA1,sul1,dfrA19,ant(2'')-Ia,catB3,catB3,sul1,sul1,msr(E),mph(E),sul1	-	-	merE,merD,merA,merC,merP,merT,merR	-	-
Escherichia coli strain FWSEC0150 map unlocalized plasmid unnamed1 FWSEC0150_contig00035, whole genome shotgun sequence	NZ_RRHP01000080	Escherichia coli	-	-	-	-	-	-
Escherichia coli strain EC00704 plasmid pEC00704_3, complete sequence	NZ_OP378630	Escherichia coli	-	-	-	-	-	-
Escherichia coli strain EC00606 plasmid pEC00606_5, complete sequence	NZ_OP378610	Escherichia coli	tet(B)	senB	-	-	-	-
Escherichia coli strain EC00606 plasmid pEC00606_6, complete sequence	NZ_OP378611	Escherichia coli	-	-	-	-	-	-
Klebsiella pneumoniae strain KLP00149 plasmid pKLP00149_2, complete sequence	NZ_OP378647	Klebsiella pneumoniae	dfrA14,sul2,aph(3'')-Ib,aph(6)-Id,blaTEM-1A,blaOXA-9,aac(6')-Ib,blaKPC-3,blaSHV-182	-	-	ncrA,ncrB,ncrC,ncrY	-	-
Klebsiella pneumoniae strain KLP00161 plasmid pKLP00161_2, complete sequence	NZ_OP378652	Klebsiella pneumoniae	sul2,aph(3'')-Ib,aph(6)-Id,blaTEM-1B,blaCTX-M-15,aac(6')-Ib-cr,blaOXA-1,tet(A),qnrB1,dfrA14	-	-	silE,silS,silR,silC,silF,silB,silA,silP,pcoA,pcoB,pcoC,pcoD,pcoR,pcoS,pcoE,arsH,arsC,arsB,arsA,arsD,arsR,fecD,fecE	-	-
Klebsiella pneumoniae strain KP30E plasmid pKp30E-NDM-1, complete sequence	NZ_OP389273	Klebsiella pneumoniae	blaNDM-1,aph(3')-VI,qnrS1,blaCTX-M-15,aac(6')-Ib,ant(3'')-Ia,blaOXA-9	-	AcrIE9	merE,merD,merA	-	-
Klebsiella oxytoca strain KLO00003 plasmid pKLO00003_2, complete sequence	NZ_OP378638	Klebsiella oxytoca	tet(A),dfrA14,qnrB1,aac(6')-Ib-cr,blaOXA-1,blaCTX-M-15,blaTEM-1B,aph(6)-Id,aph(3'')-Ib,sul2,ant(3'')-Ia,catA1	-	-	terW,terZ,terA,terB,terC,terD,terE,merD,merE,pcoE,ncrC,rcnR/yohL,arsC,arsB,arsR,arsH	-	-
Klebsiella pneumoniae strain KLP00172 plasmid pKLP00172_2, complete sequence	NZ_OP378654	Klebsiella pneumoniae	blaKPC-2	-	-	silE,silS,silR,silC,silF,silB,silA,silP,pcoA,pcoB,pcoC,pcoD,pcoR,pcoS,pcoE,arsH,arsC,arsB,arsA,arsD,arsR	-	-
Klebsiella pneumoniae strain KLP00218 plasmid pKLP00218_2, complete sequence	NZ_OP378663	Klebsiella pneumoniae	sul2,aph(3'')-Ib,aph(6)-Id,blaTEM-1B,blaCTX-M-15,dfrA14	-	-	silE,silS,silR,silC,silF,silB,silA,silP,pcoA,pcoB,pcoC,pcoD,pcoR,pcoS,pcoE,arsH,arsC,arsB,arsA,arsD,arsR	-	-
Klebsiella michiganensis strain KLO00015 plasmid pKLO00015_4, complete sequence	NZ_OP378639	Klebsiella michiganensis	mcr-9	-	-	silE,silS,silR,silC,silF,silB,silA,silP,pcoS,pcoE,ncrC,rcnR/yohL,terE,terD,terC,terB,terA,terZ,terW	-	-
Klebsiella quasipneumoniae strain KLP00177 plasmid pKLP00177_3, complete sequence	NZ_OP378657	Klebsiella quasipneumoniae	sul2,aph(3'')-Ib,aph(6)-Id,blaTEM-1B,blaCTX-M-15,aac(3)-IIa,qnrB1,tet(A),aac(6')-Ib-cr,blaOXA-1,dfrA14	-	-	silE,silS,silR,silC,silF,silB,silA,silP,pcoA,pcoB,pcoC,pcoD,pcoR,pcoS,pcoE,arsB,arsC,arsH	-	-
Klebsiella pneumoniae strain KLP00187 plasmid pKLP00187_2, complete sequence	NZ_OP378659	Klebsiella pneumoniae	sul2,aph(3'')-Ib,aph(6)-Id,blaTEM-1B,blaCTX-M-15,blaCTX-M-15,dfrA14,qnrB1,tet(A),aac(6')-Ib-cr,blaOXA-1,aac(3)-IIa	-	AcrIE9	silE,silS,silR,silC,silF,silB,silA,silP,pcoA,pcoB,pcoC,pcoD,pcoR,pcoS,pcoE,arsH,arsC,arsB,arsA,arsD,arsR	-	-
Citrobacter freundii strain CB00028 plasmid pCB00028_2, complete sequence	NZ_OP378604	Citrobacter freundii	tet(A),dfrA14,aac(6')-Ib-cr,blaOXA-1,aac(3)-IIa,blaCTX-M-15,blaTEM-1B,aph(6)-Id,aph(3'')-Ib,sul2,ant(3'')-Ia,catA1	-	-	terW,terZ,terA,terB,terC,terD,terE,merR2,merB,merD,merE,arsR,arsD,arsA,arsB,arsC,pcoE,ncrC,rcnR/yohL,arsC,arsB,arsR,arsH	-	-
Escherichia coli strain JM109 plasmid unnamed1, complete sequence	NZ_CP117961	Escherichia coli	-	yagV/ecpE,yagW/ecpD,yagX/ecpC,yagY/ecpB,yagZ/ecpA,ykgK/ecpR	-	-	-	-
Klebsiella michiganensis strain 2020CK-00215 plasmid unnamed1, complete sequence	NZ_CP117854	Klebsiella michiganensis	blaKPC-4,blaTEM-1A,aph(3')-Ia,dfrA14,aac(3)-Ib,qacE,sul1	-	-	merR,merT,merP,merC,merA,merD,merE,pbrA,arsR,arsD,arsA,arsB,arsC,arsH,pcoE,pcoS,pcoR,pcoD,pcoC,pcoB,pcoA,silP,silA,silB,silF,silC,silR,silS,silE,arsH,arsC,arsB,merR,merT,merP,merC,merA,merD,merE,pbrA	-	-
Enterobacter hormaechei isolate 1023017620-1 plasmid pOXA-48, complete sequence	NZ_CP117991	Enterobacter hormaechei	blaCTX-M-3,blaTEM-1B,blaOXA-48	-	-	-	-	-
Escherichia coli strain B-766 plasmid unnamed1, complete sequence	NZ_CP118015	Escherichia coli	-	faeG,faeF,faeE,faeD,faeC	-	-	-	-
Klebsiella grimontii strain 2020CK-00211 plasmid unnamed2, complete sequence	NZ_CP118191	Klebsiella grimontii	-	-	-	-	-	-
Escherichia coli strain FWSEC0128 map unlocalized plasmid unnamed1 FWSEC0128_contig00020, whole genome shotgun sequence	NZ_RRGT01000079	Escherichia coli	-	espP	-	-	-	-
Methylophaga frappieri plasmid unnamed, complete sequence	NC_017858	Methylophaga frappieri	-	-	-	-	-	-
Salmonella enterica subsp. enterica serovar Heidelberg str. SL476 plasmid pSL476_91, complete sequence	NC_011081	Salmonella enterica	-	-	-	-	-	-
Alicycliphilus denitrificans BC plasmid pALIDE02, complete sequence	NC_014911	Alicycliphilus denitrificans	-	-	-	merE,merD,merA,merF,merP,merT,merR2	-	-
Salmonella enterica subsp. enterica serovar Typhi str. P-stx-12 plasmid unnamed, complete sequence	NC_016825	Salmonella enterica	-	-	-	corA	-	-
Escherichia coli strain FWSEC0337 map unlocalized plasmid unnamed1 FWSEC0337_contig00018, whole genome shotgun sequence	NZ_RRLN01000090	Escherichia coli	-	hlyD,hlyB,hlyA,hlyC	-	-	-	-
Enterococcus faecalis strain V386 plasmid pV386, complete sequence	NZ_MZ603802	Enterococcus faecalis	Cfr(D),poxtA,fexA	-	-	-	-	-
Escherichia coli strain APEC 16-1068 plasmid p16_1068_1, complete sequence	NZ_CP087288	Escherichia coli	sitABCD,sitABCD,sitABCD,sitABCD	iroB,iroC,iroD,iroE,iroN,vat,iutA,iucC,iucB,iucA	-	yfeC	-	-
Escherichia coli strain APEC 102026 plasmid p102026_1, complete sequence	NZ_CP087291	Escherichia coli	sitABCD,sitABCD,sitABCD,sitABCD	iroB,iroC,iroD,iroE,iroN,vat,iutA,iucC,iucB,iucA	-	yfeC	-	-
Escherichia coli strain CM2010-0578/1 plasmid p10_578_1, complete sequence	NZ_CP087565	Escherichia coli	sitABCD,sitABCD,sitABCD,sitABCD	iroB,iroC,iroD,iroE,iroN	-	yfeC	-	-
Escherichia coli strain CM2010-0578/1 plasmid p10_578_2, complete sequence	NZ_CP087566	Escherichia coli	-	-	-	-	-	-
Escherichia coli strain APEC E956 plasmid pE956_1, complete sequence	NZ_CP087295	Escherichia coli	sitABCD,sitABCD,sitABCD,sitABCD	iroB,iroC,iroD,iroE,iroN,iutA,iucC,iucB,iucA	-	yfeC	-	-
Escherichia coli strain FWSEC0136 map unlocalized plasmid unnamed5 FWSEC0136_contig00022, whole genome shotgun sequence	NZ_RRHB01000158	Escherichia coli	blaTEM-1A	-	-	-	-	-
Burkholderia pyrrocinia strain DSM 10685 plasmid p2327, complete sequence	NZ_CP011506	Burkholderia pyrrocinia	-	-	-	-	-	-
Shigella flexneri strain 71-2783 plasmid unnamed1, complete sequence	NZ_CP024471	Shigella flexneri	tet(B),aph(3'')-Ib,aph(6)-Id	-	-	-	-	-
Enterococcus faecalis V583 plasmid pTEF2, complete sequence	NC_004671	Enterococcus faecalis	-	prgB/asc10	AcrIIA21,AcrIIA9	-	-	-
Escherichia coli O83:H1 str. NRG 857C plasmid pO83_CORR, complete sequence	NC_017659	Escherichia coli	tet(A),catA1,blaTEM-1B,sul2,aph(3'')-Ib,aph(6)-Id,dfrA1,ant(3'')-Ia,qacE,sul1,mph(B),sitABCD,sitABCD,sitABCD,sitABCD	iroB,iroC,iroD,iroE,iroN,iutA,iucC,iucB,iucA	-	merE,merD,merA,merP,merT,merR,yfeC	-	-
Pararhizobium polonicum strain F5.1 plasmid pF5.1a, whole genome shotgun sequence	NZ_CM004502	Pararhizobium polonicum	-	-	-	-	bphC,genH	-
Pararhizobium polonicum strain F5.1 plasmid pF5.1b, whole genome shotgun sequence	NZ_CM004503	Pararhizobium polonicum	-	-	-	-	-	-
Sinorhizobium meliloti 1021 plasmid pSymB, complete sequence	NC_003078	Sinorhizobium meliloti	-	htpB	AcrIIA7,AcrVIB	actP	-	-
Sinorhizobium meliloti 1021 plasmid pSymA, complete sequence	NC_003037	Sinorhizobium meliloti	-	htpB	AcrIIA9	actP,silP,nia,ncrA	RPYSC3_16500	NodD,FixN,FixO,FixU,NifB,FixX,FixC,FixB,FixA,nifH,nifD,NifK,NifE,NifX,NodD,NodH,NodF,NodE,NodJ,NodI,NodC,NodB,NodA,NodD,NifN,NodM,FixG,FixO,FixN,FixB,FixA
Salmonella enterica subsp. enterica serovar Kentucky str. CVM29188 plasmid pCVM29188_101, complete sequence	NC_011077	Salmonella enterica	blaCMY-2	-	-	-	-	-
Salmonella enterica subsp. enterica serovar Kentucky str. CVM29188 plasmid pCVM29188_146, complete sequence	NC_011076	Salmonella enterica	aph(6)-Id,aph(3'')-Ib,tet(B),sitABCD,sitABCD,sitABCD,sitABCD	iutA,iucC,iucB,iucA,iroB,iroC,iroD,iroE,iroN	-	yfeC	-	-
Klebsiella pneumoniae strain 1050 plasmid pKp1050-2, complete sequence	NZ_CP023418	Klebsiella pneumoniae	-	-	-	merR,merT,merP,merC,merA,merD,merE	-	-
Klebsiella pneumoniae strain 1050 plasmid pKp1050-3, complete sequence	NZ_CP023419	Klebsiella pneumoniae	catA1,blaVIM-1,dfrB1,ant(3'')-Ia,catB2,qacE,sul1	-	-	-	-	-
Klebsiella pneumoniae strain 1050 plasmid pKp1050-4, complete sequence	NZ_CP023420	Klebsiella pneumoniae	dfrA14,catA1,qnrB19,blaSHV-12,blaTEM-1B,aac(3)-IIa,aac(6')-Ian	-	-	-	-	-
Enterobacter hormaechei strain TUM10660 plasmid pMTY10660_IncW, complete sequence	NZ_AP018350	Enterobacter hormaechei	blaIMP-1	trwD,trwF,trwG,trwH1,trwK,trwM	-	-	-	-
Citrobacter amalonaticus strain M21015 plasmid pNDM-M21015, complete sequence	NZ_MK041212	Citrobacter amalonaticus	blaCMY-6,aac(6')-Ib,qacE,sul1,rmtC,blaNDM-1	htpB	-	-	-	-
Enterobacter cloacae strain T5282 plasmid pT5282-mphA, complete sequence	NZ_KY270852	Enterobacter cloacae	mcr-9,sul1,qacE,aadA16,tet(D),blaSHV-12,mph(A)	-	-	terW,terZ,terA,terB,terC,terD,terE,arsH,arsR,arsB,arsC,rcnR/yohL,ncrC,pcoE,merR,merT,merP,merC,merA,merD,merE	-	-
Enterobacter hormaechei strain TUM11043 plasmid pMTY11043_IncHI2, complete sequence	NZ_AP018352	Enterobacter hormaechei	tet(B),qnrB6,blaIMP-1,aac(6')-IIc,qacE,sul1	-	-	arsH,arsR,arsB,arsC,rcnR/yohL,ncrC,silR,silS,silE,merR,merT,merP,merE,merD,merB,merR2,merB,merB,merA,merP,merT,merR1,terE,terD,terC,terB,terA,terZ,terW	-	-
Citrobacter freundii strain 112298 plasmid p112298-catA, complete sequence	NZ_KY270851	Citrobacter freundii	aac(6')-Ib-cr,sul1,qacE,aac(6')-Il,catA2,tet(D)	-	-	terW,terZ,terA,terB,terC,terD,terE,arsH,arsC,arsB,arsA,arsD	-	-
Escherichia coli strain XDL plasmid pXDL-CTX-M-14, complete sequence	NZ_CP043034	Escherichia coli	fosA3,blaCTX-M-14,aph(3')-Ia,dfrA12,sul1,oqxA,oqxB	-	-	terW,terZ,terA,terB,terC,terD,terE	-	-
Escherichia coli plasmid pGD27-31, complete sequence	NZ_MN232190	Escherichia coli	mcr-1.1,aph(4)-Ia,aac(3)-IVa	-	-	corA	-	-
Escherichia coli ACN001 plasmid pACN001-F, complete sequence	NC_023326	Escherichia coli	blaTEM-1B,sul2,aph(3'')-Ib,aph(6)-Id,dfrA1,ant(3'')-Ia,qacE,sul1	-	-	merE,merD,merA,merP,merT,merR	-	-
Escherichia coli strain M309 plasmid pM309-NDM5, complete sequence	NZ_AP018833	Escherichia coli	tet(A),aac(6')-Ib-cr,blaOXA-1,blaCTX-M-15,dfrA12,aadA2,qacE,sul1,blaNDM-5,rmtB,blaTEM-1B,mph(A)	-	-	-	-	-
Escherichia coli strain P785MEM plasmid pP785-NDM5, complete sequence	NZ_MF547509	Escherichia coli	blaNDM-5	-	-	-	-	-
Escherichia coli plasmid pGD27-70, complete sequence	NZ_MN232195	Escherichia coli	mcr-1.1	-	-	terE,terD,terC,terB,terA,terZ,terW	-	-
Escherichia coli strain 17-461F plasmid p17-461F, complete sequence	NZ_MH847571	Escherichia coli	blaCTX-M-1,tet(A),sul2	-	-	-	-	-
Escherichia coli strain 04-021 plasmid p04-021, complete sequence	NZ_MH847038	Escherichia coli	aadA5,sul2,blaCTX-M-1	-	-	-	-	-
Escherichia coli plasmid pGD27-124, complete sequence	NZ_MN232189	Escherichia coli	mcr-1.1	-	-	terE,terD,terC,terB,terA,terZ,terW	-	-
Escherichia coli strain GW-AmxH19 plasmid unnamed, complete sequence	NZ_CP048648	Escherichia coli	tet(B),blaTEM-1B	senB	-	-	-	-
Escherichia coli strain STEC309 plasmid pSTEC309, complete sequence	NZ_CP041436	Escherichia coli	-	-	-	-	-	-
Escherichia coli strain STEC719 plasmid pSTEC719_2, complete sequence	NZ_CP041413	Escherichia coli	-	-	-	-	-	-
Escherichia coli strain STEC719 plasmid pSTEC719_3, complete sequence	NZ_CP041414	Escherichia coli	-	pefD,pefD	-	-	-	-
Escherichia coli strain STEC719 plasmid pSTEC719_4, complete sequence	NZ_CP041415	Escherichia coli	-	-	-	-	-	-
Escherichia coli strain STEC313 plasmid pSTEC313, complete sequence	NZ_CP041434	Escherichia coli	-	-	-	-	-	-
Enterobacter roggenkampii strain OIPH-N260 plasmid pN260-1, complete sequence	NZ_AP023448	Enterobacter roggenkampii	mcr-9,blaCTX-M-9,sul1,aadA2,dfrA16,sul1,qnrA1,aadA2	-	-	arsH,arsR,arsB,arsC,rcnR/yohL,ncrC,pcoE,pcoS,merR,merP,merD,merE,terE,terD,terC,terB,terA,terZ,terW	-	-
Mesorhizobium sp. L-2-11 plasmid MesoLjLa2	NZ_AP023258	Mesorhizobium sp.	-	-	-	-	-	-
Escherichia coli strain STEC276 plasmid p_STEC276, complete sequence	NZ_CP091023	Escherichia coli	tet(A)	estIa	-	-	-	-
Enterobacter roggenkampii strain 12795-yvys plasmid p12795_1, complete sequence	NZ_CP083854	Enterobacter roggenkampii	ant(2'')-Ia,aadA2,qacE,sul1,qnrA1,sul1,tet(A),blaSHV-12,catA1,dfrA16,aadA2,qacE,sul1,blaCTX-M-9,mcr-9	-	-	terW,terZ,terA,terB,terC,terD,terE,merE,merD,merA,merC,merP,merT,merR,pcoS,pcoE,ncrC,rcnR/yohL,arsC,arsB,arsR,arsH	-	-
Escherichia coli strain W224N plasmid p2, complete sequence	NZ_CP094341	Escherichia coli	blaCTX-M-14	-	AcrIIA7	-	-	-
Enterobacter kobei strain 12379-yvys plasmid p12379_1, complete sequence	NZ_CP083858	Enterobacter kobei	ant(2'')-Ia,aadA2,qacE,sul1,blaCTX-M-9,mcr-9	-	-	terW,terZ,terA,terB,terC,terD,terE,pcoS,pcoE,ncrC,rcnR/yohL,arsC,arsB,arsR,arsH	-	-
Enterobacter asburiae strain 16773-yvys plasmid p16773_1, complete sequence	NZ_CP083843	Enterobacter asburiae	blaTEM-1B,dfrA19,aph(3'')-Ib,aph(6)-Id,mcr-9,sul1,sul1,blaDHA-1,qnrB4,sul1,qacE,ere(A),aac(6')-IIc	-	-	terW,terZ,terA,terB,terC,terD,terE,pcoS,pcoE,ncrC,rcnR/yohL,arsC,arsB,arsR,arsH	-	-
Enterobacter kobei strain 11743-yvys plasmid p11743_1, complete sequence	NZ_CP083863	Enterobacter kobei	blaTEM-1B,dfrA19,aph(6)-Id,mcr-9,tet(D),blaSHV-12,sul1,qacE,aadA17,catB3,ARR-3,blaSIM-1	-	-	terW,terZ,terA,terB,terC,terD,terE,pbrA,merE,merD,merA,merC,merP,merT,merR,pcoS,pcoE,ncrC,rcnR/yohL	-	-
Enterobacter kobei strain 11743-yvys plasmid p11743_2, complete sequence	NZ_CP083864	Enterobacter kobei	qnrS2,blaTEM-1B,blaCTX-M-3	-	-	-	-	-
Salmonella enterica subsp. enterica serovar Enteritidis strain 1.11-3A7 plasmid pIncI1-CTX-M-14, complete sequence	NZ_MN125610	Salmonella enterica	blaCTX-M-14	-	-	-	-	-
Salmonella enterica subsp. enterica serovar Typhimurium strain ATCC 14028 plasmid pUA1135, complete sequence	NZ_MW590592	Salmonella enterica	blaCTX-M-14	-	AcrVA2	-	-	-
Salmonella enterica subsp. enterica serovar Typhimurium strain ATCC 14028 plasmid pUA1139, complete sequence	NZ_MW655526	Salmonella enterica	-	-	-	-	-	-
Salmonella enterica subsp. enterica serovar Typhimurium strain ATCC 14028 plasmid pUA1136, complete sequence	NZ_MW655523	Salmonella enterica	blaTEM-1B	-	-	-	-	-
Klebsiella oxytoca isolate 325 plasmid P2, complete sequence	NZ_OW849472	Klebsiella oxytoca	blaOXA-48	-	-	-	-	-
Escherichia coli strain IRANCOLI6 plasmid pCREC20_2, complete sequence	NZ_CP107059	Escherichia coli	dfrA12,aadA2,qacE,sul1,blaNDM-5,mph(A)	-	-	-	-	-
Escherichia coli strain IRANCOLI2 plasmid pCREC19_1, complete sequence	NZ_CP107062	Escherichia coli	blaCMY-145,aac(6')-Ib,qacE,sul1,rmtC,blaNDM-1	htpB	-	-	-	-
Escherichia coli strain IRANCOLI1 plasmid pBR322, complete sequence	NZ_CP107063	Escherichia coli	catA1,aadA5,qacE,sul1,blaNDM-5,mph(A),blaCTX-M-15,blaOXA-1,aac(6')-Ib-cr,tet(A)	-	-	-	-	-
Escherichia coli strain IRANCOLI5 plasmid pCREC20_1, complete sequence	NZ_CP107060	Escherichia coli	aadA2,cmlA1,ant(3'')-Ia,sul3,aph(3')-Ia,aac(3)-IId	-	-	-	-	-
Klebsiella variicola strain SHET-01 plasmid pNDM-IMP-2, complete sequence	NZ_CP050682	Klebsiella variicola	-	-	-	-	-	-
Klebsiella pneumoniae strain 2020CK-00223 plasmid unnamed2	NZ_CP118400	Klebsiella pneumoniae	-	-	-	-	-	-
Xylella fastidiosa strain ICMP 15197 plasmid pXF879-41, complete sequence	NZ_CP118540	Xylella fastidiosa	-	-	-	-	-	-
Enterobacter kobei strain 2020CK-00216 plasmid unnamed1, complete sequence	NZ_CP118561	Enterobacter kobei	aph(3')-Ia,qnrS1	-	-	merE,merD,merA,merC,merP,merT,merR	-	-
Enterobacter kobei strain 2020CK-00216 plasmid unnamed2, complete sequence	NZ_CP118562	Enterobacter kobei	blaKPC-3	-	-	-	-	-
Enterobacter hormaechei strain 2020CK-00206 plasmid unnamed3, complete sequence	NZ_CP118555	Enterobacter hormaechei	-	-	-	-	-	-
Enterococcus faecium strain W6 plasmid pW6-2, complete sequence	NZ_CP118549	Enterococcus faecium	erm(A),optrA,fexA	-	-	-	-	-
Escherichia coli strain NB4833 plasmid pNB4833-1, complete sequence	NZ_CP118602	Escherichia coli	tet(A),sul1,qacE,ARR-3,catB3,blaOXA-1,aac(6')-Ib-cr,aac(3)-IVa,aph(4)-Ia,sul2,floR,aadA2,cmlA1,ant(3'')-Ia,sul3,aph(3')-Ia,dfrA12,sul1,oqxA,oqxB	-	-	terW,terZ,terA,terB,terC,terD,terE	-	-
Escherichia coli strain NB4833 plasmid pNB4833-MCR, complete sequence	NZ_CP118603	Escherichia coli	aadA5,qacE,sul1,blaNDM-13,sitABCD,sitABCD,sitABCD,sitABCD	iroB,iroC,iroD,iroE,iroN	-	yfeC	-	-
Klebsiella pneumoniae strain N447 plasmid pKpCH_aerob, complete sequence	NZ_OP690162	Klebsiella pneumoniae	catA1,ant(2'')-Ia,ant(3'')-Ia,qacE,sul1	iucA,iucB,iucC,iutA	-	terE,terD,terC,terB,terA,terZ,terW	-	-
Escherichia coli strain BY68 plasmid pBY68-2, complete sequence	NZ_CP090214	Escherichia coli	floR,qnrS1,mph(A),erm(B),blaTEM-1B	-	-	-	-	-
Ensifer adhaerens strain CTYH.Ch1 plasmid pCTYH.Ch1_2, complete sequence	NZ_CP118612	Ensifer adhaerens	-	htpB	-	-	hdt	FixA,FixB
Escherichia coli 042 plasmid pAA, complete sequence	NC_017627	Escherichia coli	-	aafB,aafC,pet,aafD,aafA,aap/aspU	-	-	-	-
Escherichia coli O104:H4 str. 2011C-3493 plasmid pESBL-EA11, complete sequence	NC_018659	Escherichia coli	blaCTX-M-15,blaTEM-1B	-	AcrVA2	-	-	-
Escherichia coli APEC IMT5155 plasmid p1ColV5155, complete sequence	NZ_CP005931	Escherichia coli	sitABCD,sitABCD,sitABCD,sitABCD,sitABCD	iroN,iroE,iroD,iroC,iroB,iucA,iucB,iucC,iutA,vat	-	-	-	-
Citrobacter koseri strain L2395 plasmid pL2395_NDM, complete sequence	NZ_CP118928	Citrobacter koseri	dfrA14,qnrS1,blaNDM-1	-	-	-	-	-
Citrobacter koseri strain L2395 plasmid pL2395_2, complete sequence	NZ_CP118929	Citrobacter koseri	-	-	-	-	-	-
Escherichia fergusonii strain RHB42-C01 plasmid pRHB42-C01_2, complete sequence	NZ_CP056952	Escherichia fergusonii	-	-	-	-	-	-
Aeromonas allosaccharophila strain K520 plasmid pK520-MPH, complete sequence	NZ_CP118990	Aeromonas allosaccharophila	msr(E),mph(E)	galU	-	merE,merD,merA,merP,merT,merR	-	-
Enterobacter hormaechei strain RHBSTW-00564 plasmid pRHBSTW-00564_2, complete sequence	NZ_CP056708	Enterobacter hormaechei	-	-	-	-	-	-
Klebsiella pneumoniae strain RHBSTW-00574 plasmid pRHBSTW-00574_2, complete sequence	NZ_CP055452	Klebsiella pneumoniae	-	mrkA,mrkB,mrkC,mrkD,mrkF	AcrIE9	pcoE,pcoS,pcoR,pcoD,pcoC,pcoB,pcoA,silP,silA,silB,silF,silC,silR,silS,silE,ncrA,ncrB,ncrC,ncrY	-	-
Klebsiella pneumoniae strain RHBSTW-00405 plasmid pRHBSTW-00405_3, complete sequence	NZ_CP055519	Klebsiella pneumoniae	-	-	AcrIE9	-	-	-
Klebsiella pneumoniae strain RHBSTW-00405 plasmid unnamed map unlocalized	NZ_CP055520	Klebsiella pneumoniae	-	-	-	-	-	-
Klebsiella pneumoniae strain RHBSTW-00405 plasmid pRHBSTW-00405_5, complete sequence	NZ_CP055521	Klebsiella pneumoniae	-	-	-	-	-	-
Klebsiella pneumoniae strain RHBSTW-00062 plasmid pRHBSTW-00062_2, complete sequence	NZ_CP056884	Klebsiella pneumoniae	tet(D),blaSHV-12	-	AcrIE9	silE,silS,silR,silC,silF,silB,silA,silP,pcoA,pcoB,pcoC,pcoD,pcoR,pcoS,pcoE,arsH,arsC,arsB,arsA,arsD,arsR	-	-
Enterobacter roggenkampii strain RHBSTW-00123 plasmid pRHBSTW-00123_3, complete sequence	NZ_CP055399	Enterobacter roggenkampii	-	mrkA,mrkB,mrkC,mrkD,mrkF	-	ncrY,ncrC,ncrB,ncrA	-	-
Escherichia coli strain FWSEC0096 map unlocalized plasmid unnamed4 FWSEC0096_contig00023, whole genome shotgun sequence	NZ_RRFO01000077	Escherichia coli	-	-	-	-	-	-
Klebsiella pneumoniae strain STLIN_10 plasmid unnamed2, complete sequence	NZ_CP058745	Klebsiella pneumoniae	-	-	AcrIE9	-	-	-
Enterobacter sp. RHBSTW-00422 plasmid pRHBSTW-00422_2, complete sequence	NZ_CP056553	Enterobacter sp.	-	mrkJ,mrkF,mrkD,mrkC,mrkB,mrkA	-	silE,silS,silR,silC,silF,silB,silA,silP,pcoA,pcoB,pcoC,pcoD,pcoR,pcoS,pcoE	-	-
Enterobacter hormaechei strain RHBSTW-00626 plasmid pRHBSTW-00626_3, complete sequence	NZ_CP056693	Enterobacter hormaechei	-	-	-	-	-	-
Klebsiella pneumoniae strain CRKP plasmid pCRKP-2, complete sequence	NZ_CP118903	Klebsiella pneumoniae	blaNDM-1,blaSHV-12	htpB	-	-	-	-
Klebsiella pneumoniae strain BY221 plasmid pBY221-1, complete sequence	NZ_CP090219	Klebsiella pneumoniae	blaCTX-M-65,fosA3,blaTEM-1B,rmtB,blaKPC-2,catA2	-	AcrIE9	merE,merD,merA,merP,merT,merR	-	-
Klebsiella pneumoniae strain BY221 plasmid pBY221-2, complete sequence	NZ_CP090220	Klebsiella pneumoniae	aac(3)-IId,aph(3')-Ia	-	AcrIE9	silE,silS,silR,silC,silF,silB,silA,silP,pcoA,pcoB,pcoC,pcoD,pcoR,pcoS,pcoE,arsH,arsC,arsB,arsA,arsD,arsR	-	-
Escherichia coli strain SWHEFF_69 plasmid unnamed1, complete sequence	NZ_CP055020	Escherichia coli	tet(M),ant(3'')-Ia,cmlA1,aadA2,dfrA12,floR,sul2,tet(A),ant(3'')-Ia,lnu(F),aac(3)-IId,aph(3')-Ia,sul3,blaTEM-1B,sitABCD,sitABCD,sitABCD,sitABCD	iutA,iucC,iucB,iucA	-	yfeC	-	-
Escherichia coli strain SWHEFF_58 plasmid unnamed1, complete sequence	NZ_CP055049	Escherichia coli	-	-	AcrIIA9	kpnO	-	-
Escherichia coli strain Z503 plasmid p503-IncFII, complete sequence	NZ_CP090306	Escherichia coli	floR,tet(A),aph(6)-Id,aph(3'')-Ib,sul2,blaTEM-1A,mph(A),erm(B)	-	-	-	-	-
Escherichia coli strain STLEFF_29 plasmid unnamed3, complete sequence	NZ_CP058882	Escherichia coli	-	-	AcrVA2	-	-	-
Escherichia coli strain STLEFF_29 plasmid unnamed4, complete sequence	NZ_CP058883	Escherichia coli	-	-	-	-	-	-
Escherichia coli strain STLEFF_47 plasmid unnamed1, complete sequence	NZ_CP058875	Escherichia coli	sitABCD,sitABCD,sitABCD,sitABCD	iroB,iroC,iroD,iroE,iroN,iucA,iucB,iucC,iutA,vat	-	yfeC	-	-
Escherichia coli strain STLEFF_47 plasmid unnamed2, complete sequence	NZ_CP058876	Escherichia coli	tet(A),qnrS1,ARR-3,cmlA1,blaOXA-10,ant(3'')-Ia,dfrA14,sul2,aph(3'')-Ib,aph(6)-Id,floR	-	-	-	-	-
Escherichia coli strain STLEFF_47 plasmid unnamed3, complete sequence	NZ_CP058877	Escherichia coli	blaCTX-M-55,blaTEM-1B,rmtB,blaTEM-1B	-	-	-	-	-
Escherichia coli strain STLIN_13 plasmid unnamed3, complete sequence	NZ_CP058751	Escherichia coli	-	-	-	-	-	-
Escherichia coli strain BY63 plasmid pBY63-2, complete sequence	NZ_CP090572	Escherichia coli	floR,qnrS1,mph(A),erm(B),blaTEM-1B	-	-	-	-	-
Shigella flexneri strain STEFF_22 plasmid unnamed1, complete sequence	NZ_CP055171	Shigella flexneri	tet(M),ant(3'')-Ia,cmlA1,aadA2,dfrA12,floR,sul2,tet(A),aph(3')-Ia,sul3,blaTEM-1B,lnu(F),ant(3'')-Ia,aac(3)-IId	-	-	-	-	-
Shigella flexneri strain STIN_80 plasmid unnamed1, complete sequence	NZ_CP055001	Shigella flexneri	tet(M),ant(3'')-Ia,cmlA1,aadA2,dfrA12,floR,sul2,tet(A),aph(3')-Ia,sul3,blaTEM-1B,lnu(F),ant(3'')-Ia,aac(3)-IId	-	-	-	-	-
Shigella flexneri strain STIN_87 plasmid unnamed1, complete sequence	NZ_CP054993	Shigella flexneri	-	estIa	-	-	-	-
Shigella flexneri strain STEFF_18 plasmid unnamed1, complete sequence	NZ_CP055180	Shigella flexneri	aph(3')-Ia,dfrA14,sul2,aph(3'')-Ib,aph(6)-Id,blaTEM-1B,blaCTX-M-55,sitABCD,sitABCD,sitABCD,sitABCD	iutA,iucC,iucB,iucA	-	yfeC	-	-
Shigella flexneri strain SWHIN_97 plasmid unnamed1, complete sequence	NZ_CP055071	Shigella flexneri	oqxA,oqxB,qnrS1,sul3	-	-	silP,silA,silB,silF,silC,silR,silS,silE	-	-
Shigella flexneri strain SWHIN_97 plasmid unnamed2, complete sequence	NZ_CP055072	Shigella flexneri	-	-	-	-	-	-
Shigella flexneri strain SWHEFF_60 plasmid unnamed1, complete sequence	NZ_CP055038	Shigella flexneri	sul2,aph(3'')-Ib,aph(6)-Id,aph(3')-Ia,aac(3)-IId,aac(6')-Ib-cr,ARR-3,dfrA27,aadA16,qacE,sul1,qnrB91,sul1,mph(A),tet(A),floR,blaTEM-1B,blaCTX-M-3,qnrS1	-	AcrIE9	-	-	-
Shigella flexneri strain SWHIN_116 plasmid unnamed2, complete sequence	NZ_CP055077	Shigella flexneri	erm(B)	-	-	-	-	-
Shigella flexneri strain SWHIN_116 plasmid unnamed3, complete sequence	NZ_CP055078	Shigella flexneri	-	-	-	-	-	-
Shigella flexneri strain STEFF_12 plasmid unnamed1, complete sequence	NZ_CP055220	Shigella flexneri	-	exeG,exeE,stcE,nleA/espI	-	-	-	-
Shigella flexneri strain STEFF_12 plasmid unnamed2, complete sequence	NZ_CP055221	Shigella flexneri	blaTEM-1A,blaOXA-9,ant(3'')-Ia,aac(6')-Ib,floR,tet(A),blaLAP-2,qnrS1	-	-	-	-	-
Shigella flexneri strain STIN_92 plasmid unnamed2, complete sequence	NZ_CP054979	Shigella flexneri	sitABCD,sitABCD,sitABCD,sitABCD	iroB,iroC,iroD,iroE,iroN,vat,iutA,iucC,iucB,iucA	-	yfeC	-	-
Shigella flexneri strain STIN_92 plasmid unnamed3, complete sequence	NZ_CP054980	Shigella flexneri	blaTEM-1B,dfrA12,aadA2,cmlA1,ant(3'')-Ia,tet(M),sul3	-	-	silP,silA,silB,silF,silC,silR,silS,silE	-	-
Shigella flexneri strain SWHIN_104 plasmid unnamed1, complete sequence	NZ_CP055110	Shigella flexneri	tet(A),oqxA,oqxB,sul2,aph(3'')-Ib,aph(6)-Id,tet(A),floR,blaCTX-M-55,blaTEM-1B,fosA3,dfrA14,dfrA12,aadA2,mph(A),aph(3')-Ia,aac(3)-IId,blaTEM-1B,sitABCD,sitABCD,sitABCD,sitABCD	iroB,iroC,iroD,iroE,iroN,iutA,iucC,iucB,iucA	-	yfeC	-	-
Shigella flexneri strain SWHIN_104 plasmid unnamed2, complete sequence	NZ_CP055111	Shigella flexneri	-	-	-	-	-	-
Shigella flexneri strain STEFF_3 plasmid unnamed1, complete sequence	NZ_CP055200	Shigella flexneri	tet(M),ant(3'')-Ia,cmlA1,aadA2,dfrA12,floR,blaTEM-30,sul3,aph(3')-Ia,tet(A),sul2,erm(42),ant(3'')-Ia	-	-	-	-	-
Shigella flexneri strain STEFF_3 plasmid unnamed3, complete sequence	NZ_CP055202	Shigella flexneri	blaCTX-M-24	-	-	-	-	-
Shigella flexneri strain STEFF_24 plasmid unnamed1, complete sequence	NZ_CP055168	Shigella flexneri	aph(3')-Ia,dfrA14,dfrA14,sul2,aph(3'')-Ib,aph(6)-Id,blaCTX-M-15,sitABCD,sitABCD,sitABCD,sitABCD	iutA,iucC,iucB,iucA	-	yfeC	-	-
Shigella flexneri strain STEFF_10 plasmid unnamed1, complete sequence	NZ_CP055195	Shigella flexneri	aph(3')-Ia,catA2,sitABCD,sitABCD,sitABCD,sitABCD	iroB,iroC,iroD,iroE,iroN,iutA,iucC,iucB,iucA	-	yfeC	-	-
Shigella flexneri strain STEFF_10 plasmid unnamed2, complete sequence	NZ_CP055196	Shigella flexneri	sul2	-	-	-	-	-
Shigella flexneri strain SWHEFF_71 plasmid unnamed1, complete sequence	NZ_CP055016	Shigella flexneri	tet(A),aadA2,dfrA12,aac(3)-IId,blaTEM-1B,aph(6)-Id,aph(3'')-Ib,sul2,sitABCD,sitABCD,sitABCD,sitABCD	exeG,exeE,stcE	-	merR,merT,merP,yfeC	-	-
Shigella flexneri strain SWHIN_101 plasmid unnamed1, complete sequence	NZ_CP055114	Shigella flexneri	oqxA,oqxB,sul2,aph(3'')-Ib,aph(6)-Id,aph(3')-Ia,sitABCD,sitABCD,sitABCD,sitABCD	iroN,iroE,iroD,iroC,iroB,iutA,iucC,iucB,iucA	-	merE,merD,merA,merP,merT,merR,yfeC	-	-
Shigella flexneri strain SWHIN_101 plasmid unnamed2, complete sequence	NZ_CP055115	Shigella flexneri	aph(3')-IIa	-	-	-	-	-
Shigella flexneri strain SWHIN_107 plasmid unnamed1, complete sequence	NZ_CP055100	Shigella flexneri	oqxA,oqxB,sul2,aph(3'')-Ib,aph(6)-Id,tet(A),floR,blaCTX-M-55,blaTEM-1B,fosA3,dfrA14,dfrA12,aadA2,mph(A),aph(3')-Ia,aac(3)-IId,blaTEM-1B,sitABCD,sitABCD,sitABCD,sitABCD	iroB,iroC,iroD,iroE,iroN,iutA,iucC,iucB,iucA	-	yfeC	-	-
Shigella flexneri strain SWHIN_107 plasmid unnamed2, complete sequence	NZ_CP055101	Shigella flexneri	-	-	-	-	-	-
Shigella flexneri strain SWHIN_107 plasmid unnamed4, complete sequence	NZ_CP055103	Shigella flexneri	-	-	-	-	-	-
Shigella flexneri strain STLEFF_27 plasmid unnamed1, complete sequence	NZ_CP058834	Shigella flexneri	cmlA1,cmlA1,qacE,blaCTX-M-14,erm(B),mph(A)	-	-	-	-	-
Shigella flexneri strain STLEFF_34 plasmid unnamed1, complete sequence	NZ_CP058840	Shigella flexneri	cmlA1,cmlA1,qacE,blaCTX-M-14,erm(B),mph(A)	-	-	-	-	-
Shigella flexneri strain STLEFF_34 plasmid unnamed3, complete sequence	NZ_CP058842	Shigella flexneri	-	mrkD,mrkF,mrkA,mrkB,mrkC	-	-	-	-
Shigella flexneri strain STLIN_4 plasmid unnamed2, complete sequence	NZ_CP058788	Shigella flexneri	-	vat	-	-	-	-
Salmonella enterica subsp. enterica strain ST1539 plasmid pST1539, complete sequence	NZ_CP035302	Salmonella enterica	-	spvC,fdeC,pefB,pefA,pefC,pefD,rck,spvB,spvB	-	-	-	-
Salmonella enterica strain P281972 plasmid unnamed, complete sequence	NZ_CP092076	Salmonella enterica	-	-	-	-	-	-
Shigella dysenteriae strain SWHEFF_51 plasmid unnamed1, complete sequence	NZ_CP055053	Shigella dysenteriae	-	-	-	-	-	-
Shigella dysenteriae strain SWHEFF_51 plasmid unnamed2, complete sequence	NZ_CP055054	Shigella dysenteriae	-	-	-	-	-	-
Shigella dysenteriae strain SWHEFF_49 plasmid unnamed1, complete sequence	NZ_CP055056	Shigella dysenteriae	-	-	-	-	-	-
Klebsiella pneumoniae strain STIN_84 plasmid unnamed1, complete sequence	NZ_CP054998	Klebsiella pneumoniae	-	-	AcrIE9	-	-	-
Klebsiella pneumoniae strain STIN_93 plasmid unnamed1, complete sequence	NZ_CP054973	Klebsiella pneumoniae	sul2,aph(3'')-Ib,aph(6)-Id,aac(3)-IId,aph(3')-Ia,aac(6')-Ib-cr,ARR-3,dfrA27,aadA16,qacE,sul1,qnrB91,sul1,mph(A),tet(A),floR,blaTEM-1B,blaCTX-M-3,qnrS1	-	AcrIE9	-	-	-
Klebsiella pneumoniae strain STIN_93 plasmid unnamed2, complete sequence	NZ_CP054974	Klebsiella pneumoniae	-	-	-	arsH,arsC,arsB,arsA,arsD,arsR	-	-
Klebsiella pneumoniae strain STEFF_19 plasmid unnamed2, complete sequence	NZ_CP055176	Klebsiella pneumoniae	-	mrkA,mrkB,mrkC,mrkD,mrkF,mrkJ	AcrIE9	-	-	-
Klebsiella pneumoniae strain SWHE4 plasmid unnamed2, complete sequence	NZ_CP055059	Klebsiella pneumoniae	sul2,aph(3'')-Ib,aph(6)-Id,aph(3')-Ia,aac(3)-IId,aac(6')-Ib-cr,ARR-3,dfrA27,aadA16,qacE,sul1,qnrB91,sul1,qnrB91,sul1,mph(A),tet(A),floR,blaTEM-1B,blaCTX-M-3,qnrS1	-	AcrIE9	-	-	-
Klebsiella pneumoniae strain STIN_94 plasmid unnamed2, complete sequence	NZ_CP054969	Klebsiella pneumoniae	sul1,qacE,aadA16,dfrA27,ARR-3,aac(6')-Ib-cr,aph(3')-Ia,aac(3)-IId,sul2,aph(3'')-Ib,aph(6)-Id,mph(A),tet(A),floR,blaTEM-1B,blaCTX-M-3,qnrS1	-	AcrIE9	-	-	-
Klebsiella pneumoniae strain SWHE1 plasmid unnamed1, complete sequence	NZ_CP055067	Klebsiella pneumoniae	catA2,sul2,aph(3'')-Ib,aph(6)-Id,aph(3')-Ia,aac(3)-IId,floR,aac(6')-Ib-cr,ARR-3,dfrA27,aadA16,qacE,sul1,qnrB91,sul1,mph(A),tet(A)	-	AcrIE9	silE,silS,silR,silC,silF,silB,silA,silP,pcoA,pcoB,pcoC,pcoD,pcoR,pcoS,pcoE,arsH,arsC,arsB,arsA,arsD,arsR	-	-
Klebsiella pneumoniae strain STIN_90 plasmid unnamed1, complete sequence	NZ_CP054985	Klebsiella pneumoniae	-	iutA,iucD,iucC,iucB,iucA	-	silE,silS,silR,silC,silF,silB,silA,silP,pcoA,pcoB,pcoC,pcoD,pcoR,pcoS,pcoE,arsR,arsD,arsA,arsB,arsC,fecD,fecE	-	-
Klebsiella pneumoniae strain STIN_90 plasmid unnamed2, complete sequence	NZ_CP054986	Klebsiella pneumoniae	mph(A),sul1,qacE,aadA16,dfrA27,ARR-3,aac(6')-Ib-cr,aac(3)-IId,qnrS1,blaCTX-M-3,blaTEM-1B	-	AcrIE9	-	-	-
Klebsiella pneumoniae strain STEFF_2 plasmid unnamed2, complete sequence	NZ_CP055212	Klebsiella pneumoniae	floR,sul2,aph(3')-IIa,blaTEM-1B,rmtB,blaTEM-1B,blaCTX-M-55	-	-	arsA,arsD,arsR	-	-
Klebsiella pneumoniae strain STLIN_19 plasmid unnamed2, complete sequence	NZ_CP058754	Klebsiella pneumoniae	-	-	AcrIE9	-	-	-
Klebsiella pneumoniae strain STLIN_3 plasmid unnamed1, complete sequence	NZ_CP058759	Klebsiella pneumoniae	sul2,aph(3'')-Ib,aph(6)-Id,aph(3')-Ia,aac(3)-IId,floR,tet(A),mph(A),sul1,qnrB91,sul1,qacE,aadA16,dfrA27,ARR-3,aac(6')-Ib-cr,blaTEM-1B,blaCTX-M-3,qnrS1	-	AcrIE9	-	-	-
Klebsiella pneumoniae strain STLIN_3 plasmid unnamed3, complete sequence	NZ_CP058761	Klebsiella pneumoniae	-	-	-	-	-	-
Klebsiella pneumoniae subsp. pneumoniae strain RX.G5M15 plasmid pRX.G5M15_1, complete sequence	NZ_CP118937	Klebsiella pneumoniae	-	-	AcrIE9	-	bphA	-
Klebsiella quasipneumoniae strain SWHEFF_72 plasmid unnamed2, complete sequence	NZ_CP055012	Klebsiella quasipneumoniae	-	-	-	merE,merD,merA,merC,merP,merT,merR,merP,merT,merR2,arsR,arsD,arsA,arsB,arsC,merT,merR	-	-
Klebsiella quasipneumoniae strain SWHEFF_72 plasmid unnamed3, complete sequence	NZ_CP055013	Klebsiella quasipneumoniae	-	-	AcrIE9	-	-	-
Klebsiella quasipneumoniae strain SWHEFF_72 plasmid unnamed4, complete sequence	NZ_CP055014	Klebsiella quasipneumoniae	-	-	-	arsR,arsD	-	-
Raoultella ornithinolytica strain STEFF_15 plasmid unnamed1, complete sequence	NZ_CP055217	Raoultella ornithinolytica	msr(E),mph(E),aph(3')-Ia,aadA2,qacE,sul1	-	-	-	-	-
Vibrio cholerae strain E4 plasmid pVCR94, complete sequence	NZ_CP033514	Vibrio cholerae	tet(C),tet(B),catA1,aph(3'')-Ib,aph(6)-Id,blaCARB-4,dfrA15,qacE,sul1,sul2	-	-	-	-	-
Proteus terrae subsp. cibarius strain G32 plasmid pG32-51, complete sequence	NZ_CP053373	Proteus terrae	cfr	-	-	-	-	-
Klebsiella michiganensis strain YL6-1 plasmid p1, complete sequence	NZ_CP084416	Klebsiella michiganensis	blaKPC-2	-	-	-	-	-
Klebsiella michiganensis strain YL6-1 plasmid p2, complete sequence	NZ_CP084417	Klebsiella michiganensis	blaVEB-3,qacE,sul1,aph(3'')-Ib,sul2	-	-	-	-	-
Klebsiella michiganensis strain YL9 plasmid p1, complete sequence	NZ_CP084543	Klebsiella michiganensis	blaVEB-3,qacE,sul1,aph(3'')-Ib,sul2	-	-	-	-	-
Klebsiella michiganensis strain YL9 plasmid p2, complete sequence	NZ_CP084544	Klebsiella michiganensis	blaNDM-1,rmtC,sul1	htpB	-	-	-	-
Klebsiella pneumoniae strain NB04 plasmid pNB04-2, complete sequence	NZ_CP091987	Klebsiella pneumoniae	aph(3')-Ia,mph(A)	-	AcrIE9	silE,silS,silR,silC,silF,silB,silA,silP,pcoA,pcoB,pcoC,pcoD,pcoR,pcoS,pcoE,arsH,arsC,arsB,arsA,arsD,arsR	-	-
Escherichia coli strain GENOMIC22-004 plasmid pCFSAN126949_01, complete sequence	NZ_CP119121	Escherichia coli	blaNDM-1,rmtC,sul1,qacE,aac(6')-Ib,blaCMY-6	htpB	-	-	-	-
Lacticaseibacillus paracasei strain NSMJ15 plasmid pLPN-3, complete sequence	NZ_CP049327	Lacticaseibacillus paracasei	-	-	AcrIIA21	-	-	-
Citrobacter freundii strain 62 plasmid p6_B, complete sequence	NZ_CP048384	Citrobacter freundii	aph(3')-Ia,aph(6)-Id,aph(3'')-Ib,sul2,ant(2'')-Ia,dfrA12,aadA2,qacE,sul1,blaKPC-2,blaOXA-9,blaOXA-9,blaTEM-1A,blaCTX-M-25	-	-	merE,merD,merA,merC,merP,merT,merR	-	-
Salmonella enterica strain FDAARGOS_1271 plasmid unnamed, complete sequence	NZ_CP069519	Salmonella enterica	-	-	-	-	-	-
Proteus mirabilis strain CCUG 70746 plasmid pPmi70746_1, complete sequence	NZ_CP023274	Proteus mirabilis	sul1,qacE,aadA2,dfrA12,mph(E),msr(E),armA,sul1,blaNDM-1,aph(3')-VI,sul1,blaNDM-1,aph(3')-VI,sul1,blaNDM-1,aph(3')-VI,sul1,qacE,ant(3'')-Ia,blaOXA-10,cmlA1,ARR-3,dfrA14,blaCMY-16,sul2,aph(3'')-Ib,aph(6)-Id,tet(A),floR	-	-	merT,merP,merA,merD,merE	-	-
Salmonella enterica subsp. enterica serovar Montevideo str. CDC 2010K-0257 plasmid pSMO-2010K-0257, complete sequence	NZ_CP020913	Salmonella enterica	-	-	-	merR,merT,merR	-	-
Rhodoferax koreense strain DCY-110 plasmid unnamed2	NZ_CP019238	Rhodoferax koreense	-	-	-	-	-	-
Latilactobacillus curvatus strain ZJUNIT8 plasmid pnunamed1, complete sequence	NZ_CP029967	Latilactobacillus curvatus	-	-	AcrIIA21	-	-	-
Salmonella enterica subsp. enterica serovar Anatum strain R16.0676 plasmid pR16.0676_34k, complete sequence	NZ_CP029801	Salmonella enterica	-	-	-	-	-	-
Latilactobacillus sakei strain WiKim0074 plasmid pLSW74_2, complete sequence	NZ_CP025208	Latilactobacillus sakei	-	-	AcrIIA21	-	-	-
Escherichia coli strain ISHS7 plasmid pISHS7_1, complete sequence	NZ_CP092253	Escherichia coli	-	-	-	-	-	-
Escherichia coli strain ISHS7 plasmid pISHS7_2, complete sequence	NZ_CP092254	Escherichia coli	blaTEM-1B,blaCTX-M-55,blaTEM-1B,rmtB	-	-	-	-	-
Salmonella enterica subsp. enterica serovar Newport str. SL254 plasmid pSN254, complete sequence	NC_009140	Salmonella enterica	floR,tet(A),aph(6)-Id,aph(3'')-Ib,sul2,blaCMY-2,blaCMY-2,ant(3'')-Ia,aac(3)-VIa,qacE,sul1	htpB	-	merE,merD,merB,merA,merP,merT,merR	-	-
Xenorhabdus nematophila ATCC 19061 plasmid XNC1_p, complete sequence	NC_014170	Xenorhabdus nematophila	-	-	-	-	-	-
Escherichia coli UMNK88 plasmid pUMNK88_91, complete sequence	NC_017642	Escherichia coli	-	-	-	-	-	-
Escherichia coli UMNK88 plasmid pUMNK88_Hly, complete sequence	NC_017643	Escherichia coli	-	hlyC,hlyA,hlyB,hlyD	-	-	-	-
Escherichia coli UMNK88 plasmid pUMNK88, complete sequence	NC_017645	Escherichia coli	floR,tet(A),aph(6)-Id,aph(3'')-Ib,sul2,blaCMY-2,ant(3'')-Ia,cmlA1,aadA2,qacE,sul1	-	-	merE,merD,merB,merA,merP,merT,merR	-	-
Salmonella enterica subsp. enterica serovar Bovismorbificans str. 3114 plasmid pVIRBov, complete sequence	NZ_HF969016	Salmonella enterica	-	spvB,spvC,fdeC,pefB,pefA,pefC,pefD,rck	-	-	-	-
Escherichia coli strain RM9387 plasmid pO104_H7, complete sequence	NZ_CP009105	Escherichia coli	-	hlyD,hlyB,hlyA,hlyC,espP	-	-	-	-
Mycobacteroides abscessus subsp. bolletii INCQS 00594 plasmid pMAB01, complete sequence	NC_020994	Mycobacteroides abscessus	sul1,aph(3'')-Ib,aph(6)-Id	-	AcrIF24	merE,merD,merA,merP,merT,merR	-	-
Escherichia coli PCN033 plasmid p3PCN033, complete sequence	NZ_CP006635	Escherichia coli	aph(3')-Ia,aph(6)-Id,aph(3'')-Ib,sul2,sitABCD,sitABCD,sitABCD,sitABCD,oqxA,oqxB,blaTEM-1B,tet(B)	iutA,iucC,iucB,iucA,iroB,iroC,iroD,iroE,iroN	-	merR,merT,merP,merA,merD,merE,yfeC	-	-
Escherichia coli PCN061 plasmid PCN061p4, complete sequence	NZ_CP006640	Escherichia coli	-	-	-	-	-	-
Escherichia coli PCN061 plasmid PCN061p5, complete sequence	NZ_CP006641	Escherichia coli	floR	-	-	-	-	-
Escherichia coli strain 94-3024 plasmid pO104_H21, complete sequence	NZ_CP009107	Escherichia coli	-	hlyD,hlyB,hlyA,hlyC,espP	-	-	-	-
Salmonella enterica subsp. enterica serovar Heidelberg strain 6H map unlocalized plasmid unnamed1 12, whole genome shotgun sequence	NZ_JAGFJR010000036	Salmonella enterica	tet(A),sul2	fyuA,ybtE,ybtT,ybtU,irp1,irp2,ybtA,ybtP,ybtQ,ybtX,ybtS	-	merR,merT	-	-
Pediococcus damnosus strain TMW 2.1533 plasmid pL21533-4, complete sequence	NZ_CP012279	Pediococcus damnosus	-	-	AcrIIA21	-	-	-
Klebsiella pneumoniae strain X-CRHVKP-130 plasmid p3, complete sequence	NZ_CP119177	Klebsiella pneumoniae	sul2,dfrA14,catA2,tet(A),blaLAP-2,qnrS1	-	-	-	-	-
Escherichia coli EC302/04 plasmid pEC302/04, complete sequence	NZ_CP011493	Escherichia coli	sitABCD,sitABCD,sitABCD,sitABCD,ant(2'')-Ia,ant(3'')-Ia,cmlA1,qacE,sul1,blaTEM-1B	iutA,iucC,iucB,iucA	-	yfeC	-	-
Klebsiella pneumoniae strain ATCC BAA-2146 plasmid pNDM-US, complete sequence	NZ_CP006661	Klebsiella pneumoniae	blaCMY-6,aac(6')-Ib,qacE,sul1,rmtC,blaNDM-1	htpB	-	-	-	-
Legionella pneumophila strain C9_S plasmid unnamed1, complete sequence	NZ_CP015942	Legionella pneumophila	-	-	-	-	-	-
Legionella pneumophila strain E9_O plasmid unnamed1, complete sequence	NZ_CP015957	Legionella pneumophila	-	-	AcrIIA1	-	-	-
Staphylococcus aureus strain USA300-SUR24 plasmid pUSA08-1-SUR24, complete sequence	NZ_CP014448	Staphylococcus aureus	-	-	AcrIIA15,AcrIIA21	-	-	-
Escherichia coli strain FWSEC0073 map unlocalized plasmid unnamed2 FWSEC0073_contig00039, whole genome shotgun sequence	NZ_RRES01000133	Escherichia coli	-	-	-	-	-	-
Escherichia coli strain 20Ec-P-124 plasmid pMRY16-002_1, complete sequence	NZ_AP017611	Escherichia coli	sitABCD,sitABCD,sitABCD,sitABCD	iroB,iroC,iroD,iroE,iroN,iutA,iucC,iucB,iucA	-	yfeC	-	-
Escherichia coli strain 20Ec-P-124 plasmid pMRY16-002_3, complete sequence	NZ_AP017613	Escherichia coli	aph(3')-Ia,tet(A)	-	-	merE,merD,merA,merP,merT,merR	-	-
Klebsiella pneumoniae subsp. pneumoniae strain ST101:960186733 plasmid p19-10_01, complete sequence	NZ_CP023488	Klebsiella pneumoniae	dfrA14,tet(D),blaNDM-1,sul1,armA,msr(E),mph(E),aph(6)-Id,aph(3'')-Ib,sul2	-	-	silE,silS,silR,silC,silF,silB,silA,silP,pcoA,pcoB,pcoC,pcoD,pcoR,pcoS,pcoE,arsH,arsC,arsB,arsA,arsD,arsR	-	-
Klebsiella pneumoniae subsp. pneumoniae strain ST101:960186733 plasmid p19-10_02, complete sequence	NZ_CP023489	Klebsiella pneumoniae	-	-	AcrIE9	-	-	-
Salmonella enterica subsp. enterica serovar Hadar strain PIR00503 plasmid pPIR00503, whole genome shotgun sequence	NZ_CM010228	Salmonella enterica	-	-	-	-	-	-
Salmonella enterica subsp. enterica serovar Hadar strain NCTC 9877 plasmid pPIR00534, whole genome shotgun sequence	NZ_CM010229	Salmonella enterica	-	-	-	-	-	-
Escherichia coli strain M217 isolate M217 plasmid pM217_FII, complete sequence	NZ_AP018147	Escherichia coli	erm(B),mph(A),blaTEM-1B,rmtB,blaNDM-5,sul1,qacE,aadA2,dfrA12	-	AcrIF11	-	-	-
Escherichia coli strain M217 plasmid pM217_I1, complete sequence	NZ_AP019190	Escherichia coli	blaCMY-42	-	AcrVA2,AcrVA2	-	-	-
Citrobacter freundii strain UMH14 plasmid pUMH14_1, complete sequence	NZ_CP024681	Citrobacter freundii	-	-	-	-	-	-
Escherichia coli strain ECZP248 plasmid pTBMCR401, complete sequence	NZ_CP034785	Escherichia coli	mcr-1.1,tet(M),tet(M),blaTEM-1B,floR,aph(3')-Ia	-	-	terE,terD,terC,terB,terA,terZ,terW	-	-
Klebsiella pneumoniae strain 1_GR_13 plasmid IncAC2, complete sequence	NZ_CP027043	Klebsiella pneumoniae	sul2,dfrA14,dfrA23,blaVEB-1,ant(2'')-Ia,ARR-3,cmlA1,blaOXA-10,ant(3'')-Ia,qacE,floR,tet(G),rmtB,blaTEM-1B,tet(A),aph(6)-Id,aph(3'')-Ib	-	-	fecD,fecE	-	-
Klebsiella pneumoniae strain 1_GR_13 plasmid IncFIB IncFII, complete sequence	NZ_CP027044	Klebsiella pneumoniae	aph(6)-Id,aph(3'')-Ib,dfrA14,aph(3')-Ia,dfrA1	-	AcrIE9	fecE,fecD,merR,merT,merP,merC,merA,merD,merE	-	-
Klebsiella pneumoniae subsp. pneumoniae strain ST2017:950142398 plasmid p18-43_01, complete sequence	NZ_CP023554	Klebsiella pneumoniae	blaNDM-1,rmtC,sul1,catA2,tet(D),dfrA14	htpB	-	arsR,arsD,arsA,arsB,arsC,arsH,pcoE,pcoS,pcoR,pcoD,pcoC,pcoB,pcoA,silP,silA,silB,silF,silC,silR,silS,silE,merR,merT,merP,merC,merA	-	-
Klebsiella pneumoniae subsp. pneumoniae strain ST2017:950142398 plasmid p18-43_02, complete sequence	NZ_CP023555	Klebsiella pneumoniae	sul1,qacE,ant(3'')-Ia,dfrA1,aph(6)-Id,aph(3'')-Ib,sul2,blaCTX-M-15,aac(3)-IIa,blaOXA-1,aac(6')-Ib-cr,aac(6')-Ib,ant(3'')-Ia,blaOXA-9,blaTEM-1A	-	AcrIE9	merE,merD,merA,fecE,fecD	-	-
Klebsiella pneumoniae strain DA48896 plasmid p48896_1, complete sequence	NZ_CP024430	Klebsiella pneumoniae	blaTEM-1B,aph(6)-Id,aph(3'')-Ib,sul2,aph(6)-Id,aph(3'')-Ib,blaCTX-M-15,aadA2,dfrA12,catA2	-	AcrIF11	-	-	-
Klebsiella pneumoniae strain DA48896 plasmid p48896_2, complete sequence	NZ_CP024431	Klebsiella pneumoniae	rmtF	-	-	-	-	-
Aminobacter sp. MSH1 plasmid pUSP3, complete sequence	NZ_CP028971	Aminobacter sp.	-	-	-	-	-	-
Salmonella enterica subsp. enterica serovar Typhi isolate ISP_03_07467_SGB110-sc-1979083 plasmid 2	NZ_LT906491	Salmonella enterica	catA1,qacE,sul1,blaTEM-1B,aph(6)-Id,aph(3'')-Ib,sul2,tet(B)	-	-	corA,merE,merD,merA,merP,merT,merR	-	-
Klebsiella pneumoniae strain CriePir197 plasmid unnamed1, complete sequence	NZ_CP062998	Klebsiella pneumoniae	-	-	AcrIE9	ncrA,ncrB,ncrC,ncrY	-	-
Klebsiella pneumoniae strain CriePir120 plasmid unnamed2, complete sequence	NZ_CP063010	Klebsiella pneumoniae	blaTEM-1B,aadA5,qacE,sul1,armA,msr(E),mph(E),blaCTX-M-15	-	-	-	-	-
Escherichia coli strain Eco-15 plasmid pEco15-1, complete sequence	NZ_CP047711	Escherichia coli	dfrA14,mph(A),blaSHV-12,blaVIM-1,aph(3')-XV,ant(3'')-Ia,catB2,qacE,sul1	-	-	merA,merC,merP,merT,merR	-	-
Escherichia coli strain Eco-15 plasmid pEco15-2, complete sequence	NZ_CP047712	Escherichia coli	tet(B)	senB	-	-	-	-
Escherichia coli strain Eco-15 plasmid pEco15-3, complete sequence	NZ_CP047713	Escherichia coli	-	-	-	-	-	-
Escherichia coli strain Eco-15 plasmid pEco15-4, complete sequence	NZ_CP047714	Escherichia coli	-	-	-	-	-	-
Enterobacter hormaechei strain Eho-4 plasmid pEcl4-1, complete sequence	NZ_CP047741	Enterobacter hormaechei	blaACC-1,sul1,aph(6)-Id,aph(3'')-Ib,mcr-9,sul1,qacE,ant(3'')-Ia,ere(A),aac(3)-IId,blaTEM-1B,catA1	-	-	terW,terZ,terA,terB,terC,terD,terE,silE,silS,silR,silC,silF,silB,silA,silP,pcoS,pcoE,ncrC,rcnR/yohL,arsC,arsB,arsR,arsH,merR,merT,merP,merA,merD,merE	-	-
Enterobacter hormaechei strain Eho-4 plasmid pEcl4-2, complete sequence	NZ_CP047742	Enterobacter hormaechei	-	senB	-	-	-	-
Enterobacter hormaechei strain Eho-4 plasmid pEcl4-3, complete sequence	NZ_CP047743	Enterobacter hormaechei	blaTEM-1B,ant(2'')-Ia	-	-	-	-	-
Enterobacter hormaechei strain Eho-4 plasmid pEcl4-4, complete sequence	NZ_CP047744	Enterobacter hormaechei	dfrA14	-	-	-	-	-
Staphylococcus argenteus strain 1801221 plasmid p1_1801121, complete sequence	NZ_CP083806	Staphylococcus argenteus	mupA	-	-	-	-	-
Proteus penneri strain S178-2 plasmid pS178-2.1, complete sequence	NZ_CP059691	Proteus penneri	blaTEM-1B,qepA1	-	-	-	-	-
Staphylococcus aureus strain SR153 plasmid pSR01, complete sequence	NZ_CP048644	Staphylococcus aureus	cfr,aac(6')-aph(2'')	-	AcrIIA21	-	-	-
Escherichia coli strain M159-1 plasmid pM159-1.2, complete sequence	NZ_CP058721	Escherichia coli	fosA3,blaTEM-1B,dfrA14,ant(3'')-Ia,blaOXA-10,cmlA1,ARR-3,tet(A),aph(3')-IIa,blaCTX-M-65,qepA1	-	-	-	-	-
Escherichia coli strain M159-1 plasmid pM159-1.3, complete sequence	NZ_CP058722	Escherichia coli	dfrA12,mph(A),blaTEM-215	-	AcrIF11	-	-	-
Escherichia coli strain M159-1 plasmid pM159-1.4, complete sequence	NZ_CP058723	Escherichia coli	blaCTX-M-24	-	-	-	-	-
Escherichia coli strain S171-1 plasmid pS171-1.1, complete sequence	NZ_CP058726	Escherichia coli	sitABCD,sitABCD,sitABCD,sitABCD,dfrA14,floR,tet(A),aph(6)-Id,aph(3'')-Ib,sul2,blaTEM-1A,aac(3)-IId	iroB,iroC,iroD,iroE,iroN	-	yfeC,merR	-	-
Escherichia coli strain S171-1 plasmid pS171-1.3, complete sequence	NZ_CP058728	Escherichia coli	blaCTX-M-24	-	-	-	-	-
Escherichia coli strain S163-2 plasmid pS163-2.1, complete sequence	NZ_CP058710	Escherichia coli	blaCTX-M-24	-	-	-	-	-
Escherichia coli strain S163-2 plasmid pS163-2.3, complete sequence	NZ_CP058712	Escherichia coli	blaTEM-215,mph(A),dfrA12	-	AcrIF11	-	-	-
Escherichia coli strain M172-1 plasmid pM172-1.2, complete sequence	NZ_CP058716	Escherichia coli	aph(3')-Ia,sul3,tet(A),aac(3)-IId,blaCTX-M-55,qnrS1,ARR-3,dfrA14	-	-	merR,merT,merP,merA,merD,merE,terW,terZ,terA,terB,terC,terD,terE	-	-
Rhizobium sp. C104 plasmid pRSpC104f, complete sequence	NZ_CP092353	Rhizobium sp.	-	hsiC1/vipB	-	-	LinG,dxnH,linJ	NodD,NodD,NodA,nifH,nifD,NifK,NifX,MLTONO_5203,FixN,FixO,NodC,NodS,NodJ,NodD,EB233_29665,NifT,NifZ,FixX,FixC,FixB,FixA,NifW,nifH,NifK,NifE,NifN,NifX,MLTONO_5203
Rhizobium sp. C104 plasmid pRSpC104b	NZ_CP092354	Rhizobium sp.	-	-	-	-	linJ,LinG	-
Rhizobium sp. K102 plasmid pRSpK102c, complete sequence	NZ_CP092432	Rhizobium sp.	-	hsiC1/vipB	-	-	-	NifX,NifX,NifN,NifK,NifW,FixB,FixC,FixX,NifB,NifZ,NifT,nifH,A9174_31165,NodD,NodJ,NodS,NodC,NodZ,FixO,FixN,MLTONO_5203,NifX,NifK,NodA,NodD
Rhizobium gallicum strain M101 plasmid pRGM101a, complete sequence	NZ_CP092345	Rhizobium gallicum	-	-	AcrIF3,AcrIIC1	-	linJ,dxnH,LinG,linJ,dxnH,LinG	FixS,FixQ,FixO,FixN,NodM,NodD,NodD,MLTONO_5203,NifX,NifX,NifN,NifK,nifD,nifH,NifS,NifW,FixA,FixB,FixC,FixX,NifA,NifZ,NifT,NodH,NodJ,NodI,NodU,NodS,NodC,NodB,NodA
Escherichia coli strain GN4554 plasmid pGN4554-2, complete sequence	NZ_CP102696	Escherichia coli	-	-	-	-	-	-
Klebsiella pneumoniae strain GN4549 plasmid pGN4549-1, complete sequence	NZ_CP101836	Klebsiella pneumoniae	blaCTX-M-15,dfrA14,qnrB1,tet(A),aac(6')-Ib-cr,blaOXA-1,aac(6')-Ib-cr,blaOXA-1	-	-	silE,silS,silR,silC,silF,silB,silA,silP,pcoA,pcoB,pcoC,pcoD,pcoR,pcoS,pcoE,arsH,arsC,arsB,arsA,arsD,arsR,fecE,fecD	-	-
Klebsiella pneumoniae strain GN4539 plasmid pGN4539-1, complete sequence	NZ_CP102688	Klebsiella pneumoniae	blaCTX-M-15,dfrA14,qnrB1,tet(A),aac(6')-Ib-cr,blaOXA-1,aac(6')-Ib-cr,blaOXA-1	-	-	silE,silS,silR,silC,silF,silB,silA,silP,pcoA,pcoB,pcoC,pcoD,pcoR,pcoS,pcoE,arsH,arsC,arsB,arsA,arsD,arsR,fecE,fecD	-	-
Salmonella enterica subsp. enterica serovar Newport strain CFSAN003890 plasmid pCFSAN003890, complete sequence	NZ_CP016013	Salmonella enterica	-	-	-	-	-	-
Salmonella enterica subsp. enterica serovar Senftenberg str. 361154004 plasmid unnamed, complete sequence	NZ_CP029037	Salmonella enterica	mcr-9	-	-	arsH,arsR,arsB,arsC,rcnR/yohL,ncrC,pcoE,pcoS,silP,silA,silB,silF,silC,silR,silS,silE,merE,merD,merA,merC,merP,merT,merR,terE,terD,terC,terB,terA,terZ,terW	-	-
Staphylococcus aureus strain NAS_AN_233 plasmid unnamed, complete sequence	NZ_CP062353	Staphylococcus aureus	-	-	AcrIIA21	-	-	-
Staphylococcus aureus strain NAS_AN_203 plasmid unnamed, complete sequence	NZ_CP062357	Staphylococcus aureus	-	-	AcrIIA21	-	-	-
Citrobacter freundii strain SCLZS47 plasmid pNDM1_SCLZS47, complete sequence	NZ_CP092495	Citrobacter freundii	blaSHV-12,blaNDM-1	htpB	-	-	-	-
Rhizobium gei strain ZFJT.2T plasmid p2, complete sequence	NZ_CP119410	Rhizobium gei	-	-	-	-	-	-
Escherichia coli strain XJ6.2 plasmid unnamed1, complete sequence	NZ_CP074360	Escherichia coli	aph(3')-Ia,sitABCD,sitABCD,sitABCD,sitABCD,blaCTX-M-102,sul2,aph(3'')-Ib,aph(6)-Id,tet(A),floR,dfrA14,sul3	iroN,iroE,iroD,iroC,iroB	-	yfeC,merR	-	-
Klebsiella oxytoca strain 2020CK-00213 plasmid unnamed3, complete sequence	NZ_CP118215	Klebsiella oxytoca	blaKPC-3	-	-	-	-	-
Escherichia coli strain FWSEC0281 map unlocalized plasmid unnamed4 FWSEC0281_contig00036, whole genome shotgun sequence	NZ_RRJX01000176	Escherichia coli	-	-	-	-	-	-
Escherichia coli strain FWSEC0235 map unlocalized plasmid unnamed1 FWSEC0235_contig00033, whole genome shotgun sequence	NZ_RRID01000125	Escherichia coli	-	-	-	-	-	-
Salmonella enterica strain SA20043041 plasmid pSA20043041.1, complete sequence	NZ_CP030232	Salmonella enterica	-	-	-	-	-	-
Salmonella enterica strain SA20101045 plasmid pSA20101045.1, complete sequence	NZ_CP030234	Salmonella enterica	-	-	-	-	-	-
Salmonella enterica strain SA20030575 plasmid pSA20030575.1, complete sequence	NZ_CP030182	Salmonella enterica	-	-	-	pcoE,pcoS,pcoR,pcoD,pcoC,pcoB,pcoA,silP,silA,silB,silF,silC,silR,silS,silE	-	-
Salmonella enterica strain SA20104250 plasmid pSA20104250.1, complete sequence	NZ_CP030191	Salmonella enterica	-	htpB	AcrVA2	-	-	-
Salmonella enterica strain SA20051401 plasmid pSA20051401.2, complete sequence	NZ_CP030198	Salmonella enterica	-	prgI,spaQ,spaP,invC/sctN,invA,faeJ,faeI,faeH,faeC	-	-	-	-
Salmonella enterica strain SA20083530 plasmid pSA20083530.1, complete sequence	NZ_CP030204	Salmonella enterica	-	caf1A	-	-	-	-
Salmonella enterica strain SA20025921 plasmid pSA20025921.1, complete sequence	NZ_CP030215	Salmonella enterica	floR,tet(A),aph(6)-Id,aph(3'')-Ib,sul2,blaCMY-2,aadA7,qacE,sul1	-	-	merE,merD,merB,merA,merP,merT,merR	-	-
Salmonella enterica strain SA20025921 plasmid pSA20025921.2	NZ_CP030216	Salmonella enterica	-	-	-	-	-	-
Enterococcus gilvus strain CR1 plasmid pCR1B, complete sequence	NZ_CP030934	Enterococcus gilvus	-	-	-	-	-	-
Shewanella sp. LC6 plasmid pSX2_LC6, complete sequence	NZ_CP043904	Shewanella sp.	-	-	-	-	-	-
Klebsiella variicola subsp. variicola strain ML.9ba2 plasmid pML9ba2, complete sequence	NZ_CP092633	Klebsiella variicola	-	-	AcrIE9	fecD,fecE	-	-
Klebsiella pneumoniae strain NB5 plasmid pNB5_3, complete sequence	NZ_CP092654	Klebsiella pneumoniae	aph(3')-Ia,mph(A)	-	AcrIE9	silE,silS,silR,silC,silF,silB,silA,silP,pcoA,pcoB,pcoC,pcoD,pcoR,pcoS,pcoE,arsH,arsC,arsB,arsA,arsD,arsR	-	-
Klebsiella pneumoniae strain NB5 plasmid pNB5_KPC-2, complete sequence	NZ_CP092655	Klebsiella pneumoniae	blaKPC-2,dfrA14,ARR-3,aac(6')-Ib-cr,qnrS1,blaTEM-1B,blaCTX-M-3	-	-	-	-	-
Escherichia coli strain EC5502 plasmid pEC5502-NDM5, complete sequence	NZ_CP092646	Escherichia coli	mph(A),blaNDM-5,blaNDM-5,aac(6')-Ib-cr,blaOXA-1,catB3,ARR-3,qacE,sul1,ARR-3,dfrA27,aadA16,qacE,sul1,mph(A),blaNDM-5,blaNDM-5,mph(A),blaNDM-5,mph(A),mph(A),blaNDM-5,blaNDM-5,blaNDM-5	-	-	terE,terD,terC,terB,terA,terZ,terW	-	-
Salmonella enterica subsp. enterica strain BAA-1586 plasmid pSalMiami, complete sequence	NZ_CP023469	Salmonella enterica	-	paa,faeC,faeD,faeE,faeF,faeH,faeI,faeJ,faeJ	-	-	-	-
Salmonella enterica subsp. enterica serovar Infantis strain 119944 plasmid pESI, complete sequence	NZ_CP047882	Salmonella enterica	ant(3'')-Ia,qacE,sul1,tet(A),dfrA14	faeC,faeD,faeE,faeF,faeH,faeI,fyuA,ybtE,ybtT,ybtU,irp1,irp2,ybtA,ybtP,ybtQ,ybtX,ybtS	-	merE,merD,merA,merP,merT,merR	-	-
Dickeya solani strain PPO 9019 plasmid unnamed, whole genome shotgun sequence	NZ_CM003649	Dickeya solani	-	-	-	-	-	-
Klebsiella aerogenes strain G7 plasmid pGPN1, complete sequence	NZ_CP011540	Klebsiella aerogenes	sul1,qacE,ant(3'')-Ia,dfrA1,blaTEM-24,qacE,sul1,floR,sul2	-	-	merR,merT,merP,merC,merA,merD,merE,merE,merD,merA,merP,merT,merR	-	-
Escherichia coli O157 strain 180-PT54 plasmid unnamed, complete sequence	NZ_CP015833	Escherichia coli	tet(A),sul1,qacE,ant(3'')-Ia,dfrA1,aph(6)-Id,aph(3'')-Ib,sul3,ant(3'')-Ia,cmlA1,aadA2	-	-	terW,terZ,terB,terC,terD,terE,merR,merT,merP,merD,merE	-	-
Staphylococcus aureus strain USA300-SUR15 plasmid pUSA08-1-SUR15, complete sequence	NZ_CP014419	Staphylococcus aureus	-	-	AcrIIA15,AcrIIA21	-	-	-
Escherichia coli isolate ECCNB12-2 plasmid pTB-nb4, complete sequence	NZ_CP033636	Escherichia coli	aadA2,cmlA1,ant(3'')-Ia,sul3,aph(4)-Ia,aph(3')-Ia,aph(6)-Id,aph(3'')-Ib,lnu(F),ant(3'')-Ia,blaTEM-1B,tet(A),qnrS1,ARR-3,cmlA1,blaOXA-10,ant(3'')-Ia,dfrA14,floR	-	-	terE,terD,terC,terB,terA,terZ,terW	-	-
Escherichia coli strain MSHS 133 plasmid pCys-11, complete sequence	NZ_CP041303	Escherichia coli	sitABCD,sitABCD,sitABCD,sitABCD	iutA,iucC,iucB,iucA,iroB,iroC,iroE,iroN	-	yfeC	-	-
Escherichia coli strain MSHS 472 plasmid pCys-6, complete sequence	NZ_CP041301	Escherichia coli	sitABCD,sitABCD,sitABCD,sitABCD,dfrA12,aadA2,qacE,sul1,mph(A),tet(A)	iroB,iroC,iroD,iroE,iroN	-	yfeC,merE,merD,merA,merP,merT,merR	-	-
Xylella fastidiosa strain ATCC 35879 plasmid pXF879-41, complete sequence	NZ_CP044353	Xylella fastidiosa	-	-	-	-	-	-
Klebsiella pneumoniae strain C2601 plasmid pC2601-2, complete sequence	NZ_CP039814	Klebsiella pneumoniae	blaTEM-1B	-	AcrIE9	pcoD,pcoR,pcoS,pcoE,arsH,arsC,arsB,arsA,arsD,arsR	-	-
Klebsiella pneumoniae strain C2601 plasmid pC2601-5-NDM, complete sequence	NZ_CP039817	Klebsiella pneumoniae	blaNDM-1	-	-	-	-	-
Klebsiella pneumoniae strain C2660 plasmid pC2660-3-KPC, complete sequence	NZ_CP039810	Klebsiella pneumoniae	blaKPC-2,blaCTX-M-65,blaTEM-1B,rmtB	-	AcrIE9	-	-	-
Enterobacter hormaechei subsp. hoffmannii strain OIPH-N069 plasmid pN069_1, complete sequence	NZ_AP019818	Enterobacter hormaechei	fosG,blaCTX-M-2,aadA2,aac(6')-Iae,qacE,sul1,blaKHM-1	-	-	merA,merP,merT,merR	-	-
Klebsiella pneumoniae strain C2972 plasmid pC2972-2, complete sequence	NZ_CP039803	Klebsiella pneumoniae	blaTEM-1B	-	AcrIE9	arsR,arsD,arsA,arsB,arsC,arsH,pcoE,pcoS,pcoR,pcoD,pcoC,pcoB,pcoA,silP,silA,silB,silF,silC,silR,silS,silE	-	-
Klebsiella pneumoniae strain C2972 plasmid pC2972-5-NDM, complete sequence	NZ_CP039806	Klebsiella pneumoniae	blaNDM-1	-	-	-	-	-
Klebsiella pneumoniae strain C2414 plasmid pC2414-2-KPC, complete sequence	NZ_CP039820	Klebsiella pneumoniae	blaCTX-M-65,fosA3,blaTEM-1B,rmtB,blaKPC-2,catA2	-	AcrIE9	merE,merD,merA,merP,merT,merR	-	-
Klebsiella pneumoniae strain C2414 plasmid pC2414-3-NDM, complete sequence	NZ_CP039821	Klebsiella pneumoniae	dfrA14,qnrS1,blaNDM-1,qnrS1	-	-	-	-	-
Klebsiella pneumoniae strain 47733 plasmid p47733_ARR2, complete sequence	NZ_CP050361	Klebsiella pneumoniae	rmtF,ARR-3	-	-	-	-	-
Klebsiella pneumoniae strain 47733 plasmid p47733_NDM_5, complete sequence	NZ_CP050367	Klebsiella pneumoniae	dfrA12,aadA2,aadA2,qacE,sul1,blaNDM-5,rmtB,blaTEM-1B,mph(A),erm(B)	-	AcrIF11	-	-	-
Klebsiella pneumoniae strain 50595 plasmid p50595_ERM, complete sequence	NZ_CP050372	Klebsiella pneumoniae	erm(B),mph(A)	-	-	-	-	-
Klebsiella pneumoniae strain 50595 plasmid p50595_IncFII, complete sequence	NZ_CP050373	Klebsiella pneumoniae	-	-	AcrIE9,AcrIE9	silP,silA,silB,silF,silC,silR,silS,silE	-	-
Klebsiella pneumoniae strain 51015 plasmid p51015_CTX_M_15, complete sequence	NZ_CP050379	Klebsiella pneumoniae	aac(3)-IId,mph(A),sul2,aph(3'')-Ib,aph(6)-Id,blaTEM-1B,blaOXA-1,aac(6')-Ib-cr,blaCTX-M-15,aph(3')-Ia	-	AcrIE9	arsR,arsD,arsA,arsB,arsC,arsH,pcoE,pcoS,pcoR,pcoD,pcoC,pcoB,pcoA,silP,silA,silB,silF,silC,silR,silS,silE	-	-
Klebsiella pneumoniae strain C2974 plasmid pC2974-2, complete sequence	NZ_CP039796	Klebsiella pneumoniae	blaTEM-1B	-	AcrIE9	silE,silS,silR,silC,silF,silB,silA,silP,pcoA,pcoB,pcoC,pcoD,pcoR,pcoS,pcoE,arsH,arsC,arsB,arsA,arsD,arsR	-	-
Klebsiella pneumoniae strain C2974 plasmid pC2974-6-NDM, complete sequence	NZ_CP039800	Klebsiella pneumoniae	blaNDM-1	-	-	-	-	-
Escherichia coli strain RM13752 plasmid pRM13752	NZ_CP051653	Escherichia coli	-	hlyC,hlyA,hlyB,hlyD,cnf1	-	-	-	-
Klebsiella pneumoniae strain C2343 plasmid pC2343-4-KPC, complete sequence	NZ_CP039826	Klebsiella pneumoniae	blaKPC-2	-	-	-	-	-
Escherichia coli strain RM11911 plasmid pRM11911	NZ_CP051656	Escherichia coli	-	hlyC,hlyA,hlyB,hlyD,cnf1,cdtA,cdtB,cdtC,afaE-VIII,afaD-VIII,afaC-VIII,afaB-VIII,afaA-VIII,afaF-VII,espP	-	-	-	-
Escherichia coli strain SJ7 plasmid pSJ7-2	NZ_CP051658	Escherichia coli	-	-	-	-	-	-
Klebsiella pneumoniae strain C2315 plasmid pC2315-4-KPC, complete sequence	NZ_CP039831	Klebsiella pneumoniae	blaKPC-2	-	-	-	-	-
Escherichia coli strain 52148 plasmid p52148_NDM_5, complete sequence	NZ_CP050384	Escherichia coli	tet(A),mph(A),blaNDM-5,sul1,qacE,aadA2	-	-	-	-	-
Klebsiella pneumoniae strain KP20194b2 plasmid pKP20194b2-p3, complete sequence	NZ_CP054765	Klebsiella pneumoniae	sul2,dfrA14,qnrS1,blaLAP-2,tet(A),catA2	-	-	-	-	-
Klebsiella pneumoniae strain KP20194e plasmid pKP20194e-p3, complete sequence	NZ_CP054729	Klebsiella pneumoniae	dfrA14,sul2,catA2,tet(A),blaLAP-2,qnrS1	-	-	-	-	-
Klebsiella pneumoniae strain KP20194c plasmid pKP20194c-p3, complete sequence	NZ_CP054759	Klebsiella pneumoniae	dfrA14,sul2,catA2,tet(A),blaLAP-2,qnrS1	-	-	-	-	-
Klebsiella pneumoniae strain KP20194d plasmid pKP20194d-p3, complete sequence	NZ_CP054735	Klebsiella pneumoniae	qnrS1,blaLAP-2,tet(A),catA2,sul2,dfrA14	-	-	-	-	-
Klebsiella pneumoniae strain KP20194c5 plasmid pKP20194c5-p3, complete sequence	NZ_CP054741	Klebsiella pneumoniae	qnrS1,blaLAP-2,tet(A),catA2,sul2,dfrA14	-	-	-	-	-
Klebsiella pneumoniae strain KP20194c3 plasmid pKP20194c3-p3, complete sequence	NZ_CP054753	Klebsiella pneumoniae	dfrA14,sul2,catA2,tet(A),blaLAP-2,qnrS1	-	-	-	-	-
Klebsiella pneumoniae strain KP20194f plasmid pKP20194f-p3, complete sequence	NZ_CP054723	Klebsiella pneumoniae	dfrA14,sul2,catA2,tet(A),blaLAP-2,qnrS1	-	-	-	-	-
Klebsiella pneumoniae strain KP20194c4 plasmid pKP20194c4-p3, complete sequence	NZ_CP054747	Klebsiella pneumoniae	dfrA14,sul2,catA2,tet(A),blaLAP-2,qnrS1	-	-	-	-	-
Klebsiella pneumoniae strain KP20194a plasmid pKP20194a-p3, complete sequence	NZ_CP054783	Klebsiella pneumoniae	dfrA14,sul2,catA2,tet(A),blaLAP-2,qnrS1	-	-	-	-	-
Klebsiella pneumoniae strain KP20194a2 plasmid pKP20194a2-p3, complete sequence	NZ_CP054777	Klebsiella pneumoniae	qnrS1,blaLAP-2,tet(A),catA2,sul2,dfrA14	-	-	-	-	-
Escherichia coli strain 550 plasmid p550_IncA_VIM_1, complete sequence	NZ_CP058224	Escherichia coli	sul2,aph(3'')-Ib,aph(6)-Id,qnrS1,sul1,qacE,catB2,ant(3'')-Ia,aph(3')-XV,blaVIM-1,blaSHV-12,mph(A),dfrA14	-	-	merA,merC,merP,merT,merR	-	-
Escherichia coli strain 550 plasmid p550_IncB_O_K_Z, complete sequence	NZ_CP058225	Escherichia coli	-	-	-	-	-	-
Klebsiella pneumoniae strain KP20194b plasmid pKP20194b-p3, complete sequence	NZ_CP054771	Klebsiella pneumoniae	dfrA14,sul2,catA2,tet(A),blaLAP-2,qnrS1	-	-	-	-	-
Enterobacter hormaechei strain RHBSTW-00101 plasmid pRHBSTW-00101_3, complete sequence	NZ_CP055406	Enterobacter hormaechei	-	-	-	-	-	-
Enterobacter hormaechei strain RHBSTW-00133 plasmid pRHBSTW-00133_3, complete sequence	NZ_CP058148	Enterobacter hormaechei	-	-	-	ncrY,ncrC,ncrB,ncrA,chrA	-	-
Klebsiella pneumoniae strain RHBSTW-00184 plasmid pRHBSTW-00184_3, complete sequence	NZ_CP055555	Klebsiella pneumoniae	-	-	-	-	-	-
Enterobacter hormaechei strain RHBSTW-00140 plasmid pRHBSTW-00140_3, complete sequence	NZ_CP058130	Enterobacter hormaechei	-	-	-	ncrY,ncrC,ncrB,ncrA,chrA	-	-
Escherichia fergusonii strain RHB02-C18 plasmid unnamed map unlocalized	NZ_CP055852	Escherichia fergusonii	aadA2,cmlA1,ant(3'')-Ia,sul3	-	-	merR1,merT,merP,merA,merD,merE	-	-
Klebsiella pneumoniae strain RHBSTW-00610 plasmid pRHBSTW-00610_2, complete sequence	NZ_CP056386	Klebsiella pneumoniae	-	-	AcrIE9	silE,silS,silR,silC,silF,silB,silA,silP,pcoA,pcoB,pcoC,pcoD,pcoR,pcoS,pcoE,fecD,fecE,ncrA,ncrB,ncrC,ncrY	-	-
Escherichia fergusonii strain RHB03-C23 plasmid pRHB03-C23_2, complete sequence	NZ_CP055807	Escherichia fergusonii	ant(3'')-Ia,aph(6)-Id,dfrA14,sul2	-	-	-	-	-
Escherichia marmotae strain RHB24-C12 plasmid pRHB24-C12_2, complete sequence	NZ_CP058210	Escherichia marmotae	-	faeC,faeD,faeE,faeF,faeH,faeI,faeJ,paa	-	kpnO	-	-
Klebsiella pneumoniae strain RHBSTW-00001 plasmid pRHBSTW-00001_2, complete sequence	NZ_CP055594	Klebsiella pneumoniae	-	-	AcrIE9	-	-	-
Klebsiella pneumoniae strain RHBSTW-00843 plasmid pRHBSTW-00843_2, complete sequence	NZ_CP056302	Klebsiella pneumoniae	tet(A),blaSHV-12,blaSHV-12,blaSHV-12,blaSHV-12,blaSHV-12,blaSHV-12,blaSHV-12,dfrA1,ant(3'')-Ia,qacE,sul1	-	AcrIE9	silE,silS,silR,silC,silF,silB,silA,silP,pcoA,pcoB,pcoC,pcoD,pcoR,pcoS,pcoE,arsR,arsD,arsA,arsB,arsC,merE,merD,merA,merF,merP,merT,merR2,fecD,fecE,merR,merT,merP,merC,merA,merD,merE	-	-
Escherichia fergusonii strain RHB41-C23 plasmid pRHB41-C23_3, complete sequence	NZ_CP055601	Escherichia fergusonii	dfrA1,blaTEM-1B,sul2	-	-	-	-	-
Enterobacter roggenkampii strain RHBSTW-00002 plasmid pRHBSTW-00002_2, complete sequence	NZ_CP058197	Enterobacter roggenkampii	-	-	-	-	-	-
Escherichia coli strain FWSEC0327 map unlocalized plasmid unnamed3 FWSEC0327_contig00024, whole genome shotgun sequence	NZ_RRLE01000083	Escherichia coli	-	-	-	-	-	-
Escherichia fergusonii strain RHB02-C14 plasmid unnamed map unlocalized	NZ_CP055874	Escherichia fergusonii	aadA2,cmlA1,ant(3'')-Ia,sul3	-	-	merR1,merT,merP,merA,merD,merE	-	-
Escherichia marmotae strain RHBSTW-00814 plasmid pRHBSTW-00814_2, complete sequence	NZ_CP056160	Escherichia marmotae	-	faeC,faeD,faeE,faeF,faeH,faeI,faeJ,papD,papC,papH,papH,papC,papD	-	-	-	-
Escherichia fergusonii strain RHB42-C24 plasmid pRHB42-C24_2, complete sequence	NZ_CP056917	Escherichia fergusonii	-	-	-	-	-	-
Klebsiella pneumoniae strain RHBSTW-00636 plasmid pRHBSTW-00636_3, complete sequence	NZ_CP056374	Klebsiella pneumoniae	-	-	AcrIE9	ncrA,ncrB,ncrC,ncrY	-	-
Klebsiella variicola strain RHBSTW-00883 plasmid pRHBSTW-00883_2, complete sequence	NZ_CP056146	Klebsiella variicola	-	-	-	fecD,fecE	bphA	-
Enterobacter hormaechei strain RHBSTW-00844 plasmid pRHBSTW-00844_3, complete sequence	NZ_CP056157	Enterobacter hormaechei	-	mrkF,mrkD,mrkC,mrkB,mrkA	-	-	-	-
Klebsiella grimontii strain RHBSTW-00577 plasmid pRHBSTW-00577_2, complete sequence	NZ_CP056702	Klebsiella grimontii	-	-	AcrIE9	merR,merT,merP,merC,merA,merD,merE	-	-
Klebsiella grimontii strain RHBSTW-00039 plasmid pRHBSTW-00039_3, complete sequence	NZ_CP058182	Klebsiella grimontii	-	-	-	-	-	-
Klebsiella grimontii strain RHBSTW-00039 plasmid pRHBSTW-00039_4, complete sequence	NZ_CP058183	Klebsiella grimontii	-	-	-	-	-	-
Klebsiella grimontii strain RHBSTW-00039 plasmid pRHBSTW-00039_5, complete sequence	NZ_CP058184	Klebsiella grimontii	-	-	-	-	-	-
Escherichia fergusonii strain RHB28-C13 plasmid pRHB28-C13_2, complete sequence	NZ_CP055676	Escherichia fergusonii	aph(6)-Id,aph(3'')-Ib,tet(B),blaTEM-1B,aph(3')-Ia,aac(3)-IVa,aph(4)-Ia,sul3,ant(3'')-Ia,cmlA1,aadA2,tet(A),dfrA12,aadA2,qacE,sul1,aph(3')-IIa	-	-	terW,terZ,terA,terB,terC,terD,terE,silE,silS,silR,silC,silF,silB,silA,silP,pcoA,pcoB,pcoC,pcoD,pcoR,pcoS,pcoE	-	-
Klebsiella pneumoniae strain RHBSTW-00113 plasmid pRHBSTW-00113_2, complete sequence	NZ_CP056855	Klebsiella pneumoniae	-	mrkA,mrkB,mrkC,mrkD,mrkF,mrkJ	AcrIE9	silE,silS,silR,silC,silF,silB,silA,silP,pcoA,pcoB,pcoC,pcoD,pcoR,pcoS,pcoE,fecD,fecE,ncrA,ncrB,ncrC,ncrY	-	-
Klebsiella pneumoniae strain RHBSTW-00113 plasmid pRHBSTW-00113_3, complete sequence	NZ_CP056856	Klebsiella pneumoniae	-	-	-	merR2,merB,merD,merE	-	-
Escherichia marmotae strain RHB42-C09 plasmid pRHB42-C09_2, complete sequence	NZ_CP058208	Escherichia marmotae	tet(A)	-	-	-	-	-
Escherichia fergusonii strain RHB10-C23 plasmid pRHB10-C23_2, complete sequence	NZ_CP057897	Escherichia fergusonii	-	-	-	-	-	-
Escherichia fergusonii strain RHB18-C04 plasmid pRHB18-C04_2, complete sequence	NZ_CP057682	Escherichia fergusonii	-	-	-	-	-	-
Klebsiella grimontii strain RHBSTW-00165 plasmid unnamed map unlocalized	NZ_CP055365	Klebsiella grimontii	-	-	-	-	-	-
Klebsiella grimontii strain RHBSTW-00165 plasmid unnamed map unlocalized	NZ_CP055367	Klebsiella grimontii	-	-	-	-	-	-
Escherichia fergusonii strain RHB02-C22 plasmid pRHB02-C22_2, complete sequence	NZ_CP058058	Escherichia fergusonii	tet(A),aadA2,cmlA1,ant(3'')-Ia,sul3	-	-	merR,merT,merP,merA,merD,merE	-	-
Klebsiella grimontii strain RHBSTW-00634 plasmid pRHBSTW-00634_3, complete sequence	NZ_CP056684	Klebsiella grimontii	-	-	-	merR,merT,merP,merC,merA,merD,merE	-	-
Klebsiella grimontii strain RHBSTW-00634 plasmid pRHBSTW-00634_4, complete sequence	NZ_CP056685	Klebsiella grimontii	-	-	AcrIE9	-	-	-
Klebsiella grimontii strain RHBSTW-00634 plasmid pRHBSTW-00634_5, complete sequence	NZ_CP056686	Klebsiella grimontii	-	-	-	-	-	-
Klebsiella grimontii strain RHBSTW-00634 plasmid pRHBSTW-00634_7, complete sequence	NZ_CP056688	Klebsiella grimontii	-	-	-	-	-	-
Klebsiella pneumoniae strain RHBSTW-00510 plasmid pRHBSTW-00510_3, complete sequence	NZ_CP056434	Klebsiella pneumoniae	-	-	-	-	-	-
Klebsiella pneumoniae strain RHBSTW-00510 plasmid pRHBSTW-00510_4, complete sequence	NZ_CP056435	Klebsiella pneumoniae	qnrB1,dfrA14,blaCTX-M-15,blaTEM-1B,aph(6)-Id,aph(3'')-Ib,sul2	-	AcrIE9	merE,merD,merA,merC,merP,merT,merR	-	-
Klebsiella pneumoniae strain RHBSTW-00982 plasmid pRHBSTW-00982_2, complete sequence	NZ_CP056217	Klebsiella pneumoniae	-	-	-	silE,silS,silR,silC,silF,silB,silA,silP,pcoA,pcoB,pcoC,pcoD,pcoR,pcoS,pcoE,arsC,arsB,arsA,arsD,arsR	-	-
Escherichia fergusonii strain RHB26-C03 plasmid pRHB26-C03_2, complete sequence	NZ_CP057464	Escherichia fergusonii	-	-	-	-	-	-
Klebsiella pneumoniae strain RHBSTW-00472 plasmid unnamed	NZ_CP055510	Klebsiella pneumoniae	-	mrkJ,mrkF,mrkD,mrkC,mrkB,mrkA	AcrIE9	fecE,fecD,pcoE,pcoS,pcoR,pcoD,pcoC,pcoB,pcoA,silP,silA,silB,silF,silC,silR,silS,silE,merR,merT,merP,merC,merA,merD,merE	-	-
Klebsiella pneumoniae strain RHBSTW-00472 plasmid pRHBSTW-00472_4, complete sequence	NZ_CP055512	Klebsiella pneumoniae	-	-	-	-	-	-
Klebsiella michiganensis strain RHBSTW-00167 plasmid pRHBSTW-00167_2, complete sequence	NZ_CP058119	Klebsiella michiganensis	-	-	AcrIE9	merD,merA,merC,merP,merT,merR,arsH,arsC,arsB	-	-
Klebsiella michiganensis strain RHBSTW-00167 plasmid pRHBSTW-00167_3, complete sequence	NZ_CP058120	Klebsiella michiganensis	-	-	-	-	-	-
Klebsiella michiganensis strain RHBSTW-00167 plasmid pRHBSTW-00167_4, complete sequence	NZ_CP058121	Klebsiella michiganensis	-	-	-	-	-	-
Citrobacter freundii strain RHBSTW-00488 plasmid pRHBSTW-00488_5, complete sequence	NZ_CP055470	Citrobacter freundii	-	katA,wbbO,wbbN,glf,wbbM,wzt,wzm	-	arsR,arsD,arsA,arsB,arsC	-	-
Klebsiella pneumoniae strain RHB39-C24 plasmid pRHB39-C24_3, complete sequence	NZ_CP057036	Klebsiella pneumoniae	-	-	AcrIE9	-	-	-
Escherichia fergusonii strain RHB19-C05 plasmid pRHB19-C05_3, complete sequence	NZ_CP057659	Escherichia fergusonii	-	-	-	-	-	-
Escherichia fergusonii strain RHB23-C01 plasmid pRHB23-C01_2, complete sequence	NZ_CP057566	Escherichia fergusonii	-	-	-	-	-	-
Escherichia fergusonii strain RHB23-C01 plasmid pRHB23-C01_5, complete sequence	NZ_CP057569	Escherichia fergusonii	-	-	-	-	-	-
Escherichia fergusonii strain RHB10-C04 plasmid pRHB10-C04_2, complete sequence	NZ_CP057919	Escherichia fergusonii	-	-	-	-	-	-
Escherichia fergusonii strain RHB33-C04 plasmid pRHB33-C04_2, complete sequence	NZ_CP057216	Escherichia fergusonii	-	pefA,pefC,pefD	-	-	-	-
Escherichia fergusonii strain RHB33-C04 plasmid pRHB33-C04_3, complete sequence	NZ_CP057217	Escherichia fergusonii	-	-	-	-	-	-
Escherichia fergusonii strain RHB32-C05 plasmid pRHB32-C05_2, complete sequence	NZ_CP057244	Escherichia fergusonii	-	pefD,pefC,pefA	-	-	-	-
Escherichia fergusonii strain RHB32-C05 plasmid pRHB32-C05_3, complete sequence	NZ_CP057245	Escherichia fergusonii	-	-	-	-	-	-
Citrobacter freundii strain RHBSTW-00355 plasmid pRHBSTW-00355_3, complete sequence	NZ_CP056588	Citrobacter freundii	-	-	-	-	-	-
Citrobacter freundii strain RHBSTW-00355 plasmid pRHBSTW-00355_4, complete sequence	NZ_CP056589	Citrobacter freundii	-	-	-	-	-	-
Klebsiella oxytoca strain RHB30-C02 plasmid pRHB30-C02_2, complete sequence	NZ_CP057331	Klebsiella oxytoca	aph(6)-Id,aph(3'')-Ib,blaTEM-1B,aph(3')-Ia,aac(3)-IVa,aph(4)-Ia,sul3,ant(3'')-Ia,cmlA1,aadA2,tet(A),dfrA12,aadA2,qacE,sul1,aph(3')-IIa	-	-	terW,terZ,terA,terB,terC,terD,terE,silE,silS,silR,silC,silF,silB,silA,silP,pcoA,pcoB,pcoC,pcoD,pcoR,pcoS,pcoE	-	-
Escherichia fergusonii strain RHB28-C21 plasmid pRHB28-C21_2, complete sequence	NZ_CP057358	Escherichia fergusonii	aph(6)-Id,aph(3'')-Ib,tet(B),blaTEM-1B,aph(3')-Ia,aac(3)-IVa,aph(4)-Ia,sul3,ant(3'')-Ia,cmlA1,aadA2,tet(A),dfrA12,aadA2,qacE,sul1,aph(3')-IIa	-	-	terW,terZ,terA,terB,terC,terD,terE,silE,silS,silR,silC,silF,silB,silA,silP,pcoA,pcoB,pcoC,pcoD,pcoR,pcoS,pcoE	-	-
Escherichia fergusonii strain RHB18-C03 plasmid pRHB18-C03_2, complete sequence	NZ_CP055697	Escherichia fergusonii	-	-	-	-	-	-
Klebsiella pneumoniae strain RHBSTW-00066 plasmid pRHBSTW-00066_2, complete sequence	NZ_CP056879	Klebsiella pneumoniae	tet(D),blaSHV-12	-	AcrIE9	silE,silS,silR,silC,silF,silB,silA,silP,pcoA,pcoB,pcoC,pcoD,pcoR,pcoS,pcoE,arsH,arsC,arsB,arsA,arsD,arsR	-	-
Escherichia fergusonii strain RHB33-C07 plasmid pRHB33-C07_2, complete sequence	NZ_CP057211	Escherichia fergusonii	-	pefA,pefC,pefD	-	-	-	-
Escherichia fergusonii strain RHB33-C07 plasmid pRHB33-C07_3, complete sequence	NZ_CP057212	Escherichia fergusonii	-	-	-	-	-	-
Escherichia fergusonii strain RHB23-C02 plasmid pRHB23-C02_2, complete sequence	NZ_CP057562	Escherichia fergusonii	-	-	-	-	-	-
Klebsiella michiganensis strain RHBSTW-00409 plasmid pRHBSTW-00409_2, complete sequence	NZ_CP055326	Klebsiella michiganensis	-	-	-	-	-	-
Klebsiella michiganensis strain RHBSTW-00409 plasmid unnamed	NZ_CP055327	Klebsiella michiganensis	-	-	AcrIE9	arsR,arsD,arsA,arsB,arsC,arsH,pcoE,pcoS,pcoR,pcoD,pcoC,pcoB,pcoA,silP,silA,silB,silF,silC,silR,silS,silE,fecD,fecE	-	-
Klebsiella michiganensis strain RHBSTW-00409 plasmid pRHBSTW-00409_4, complete sequence	NZ_CP055328	Klebsiella michiganensis	-	-	-	-	-	-
Klebsiella pneumoniae strain RHBSTW-00832 plasmid pRHBSTW-00832_2, complete sequence	NZ_CP056308	Klebsiella pneumoniae	-	mrkA,mrkB,mrkC,mrkD,mrkF,mrkJ	AcrIE9	silE,silS,silR,silC,silF,silB,silA,silP,pcoA,pcoB,pcoC,pcoD,pcoR,pcoS,pcoE,fecD,fecE	-	-
Klebsiella pneumoniae strain RHBSTW-00832 plasmid pRHBSTW-00832_4, complete sequence	NZ_CP056310	Klebsiella pneumoniae	-	-	-	-	-	-
Klebsiella quasipneumoniae strain RHBSTW-00268 plasmid pRHBSTW-00268_2, complete sequence	NZ_CP055331	Klebsiella quasipneumoniae	-	mrkC,mrkD,mrkF,mrkJ	AcrIE9	merE,merD,merA,merC,merP,merT,merR,arsD,arsR	-	-
Klebsiella quasipneumoniae strain RHBSTW-00268 plasmid pRHBSTW-00268_3, complete sequence	NZ_CP055332	Klebsiella quasipneumoniae	-	-	-	-	-	-
Klebsiella pneumoniae strain MAR14-456 plasmid pMAR14456-IncFII, complete sequence	NZ_CP063279	Klebsiella pneumoniae	aac(6')-Ib-cr,blaOXA-1,tet(A),qnrB1,blaCTX-M-15,dfrA14,blaTEM-1B,aph(6)-Id,aph(3'')-Ib,sul2	-	AcrIE9	-	-	-
Klebsiella pneumoniae strain MAR14-456 plasmid pMAR14456-OXA48, complete sequence	NZ_CP063280	Klebsiella pneumoniae	blaOXA-48	-	-	-	-	-
Klebsiella pneumoniae strain C0674 plasmid p1423_1, complete sequence	NZ_CP061833	Klebsiella pneumoniae	qnrB19,aac(3)-IIa,blaOXA-1,aac(6')-Ib-cr,tet(A),qnrB1,blaCTX-M-15,dfrA14	-	AcrIE9	silE,silS,silR,silC,silF,silB,silA,silP,pcoA,pcoB,pcoC,pcoD,pcoR,pcoS,pcoE,arsH,arsC,arsB,arsA,arsD,arsR	-	-
Escherichia coli strain FWSEC0283 map unlocalized plasmid unnamed1 FWSEC0283_contig00015, whole genome shotgun sequence	NZ_RRJZ01000060	Escherichia coli	-	espP,hlyC,hlyA,hlyB,hlyD	-	-	-	-
Escherichia coli strain FWSEC0248 map unlocalized plasmid unnamed1 FWSEC0248_contig00033, whole genome shotgun sequence	NZ_RRIQ01000129	Escherichia coli	-	-	-	-	-	-
Bradyrhizobium quebecense strain 66S1MB plasmid pBq66S1MBa, complete sequence	NZ_CP088023	Bradyrhizobium quebecense	-	-	-	-	-	-
Yersinia ruckeri strain 17Y0412 plasmid p17Y0412.1, complete sequence	NZ_CP084638	Yersinia ruckeri	-	-	-	arsH,arsR,arsB,arsC	-	-
Escherichia coli strain MKU-A1X-MCR map unlocalized plasmid unnamed1 NODE_21_length_96211_cov_191.366125, whole genome shotgun sequence	NZ_QBRX01000021	Escherichia coli	floR,aph(6)-Id,blaTEM-1C,aph(3'')-Ib,sul2	-	-	-	-	-
Escherichia coli strain JE86-ST02 plasmid JE86-ST02_p1, complete sequence	NZ_AP022812	Escherichia coli	-	afaC-I,aap/aspU	-	-	-	-
Escherichia coli strain JE86-ST02 plasmid JE86-ST02_p2, complete sequence	NZ_AP022813	Escherichia coli	-	-	-	-	-	-
Enterobacter hormaechei strain EH_316 plasmid pEH_316-2, complete sequence	NZ_CP078057	Enterobacter hormaechei	blaTEM-1B,mph(E),msr(E),mph(A),blaCTX-M-15,blaTEM-1B,aph(6)-Id,aph(3'')-Ib,sul2,ant(3'')-Ia,catA1	-	-	terW,terZ,terA,terB,terC,terD,terE,merR2,merB,merD,merE,pcoE,ncrC,rcnR/yohL,arsC,arsB,arsR,arsH	-	-
Enterobacter hormaechei strain EH_316 plasmid pEH_316-3, complete sequence	NZ_CP078058	Enterobacter hormaechei	aac(6')-Ib-cr,ARR-3,dfrA27,aadA16,sul1,blaNDM-1,blaOXA-10,ant(3'')-Ia,qacE,sul1,tet(A)	-	-	-	-	-
Escherichia coli strain PK5074 plasmid pPK5074-MCR1, complete sequence	NZ_CP072803	Escherichia coli	mcr-1.1,aph(3')-Ia,ant(3'')-Ia,lnu(F),sul3,tet(A),aph(6)-Id,floR,ARR-3,dfrA14	-	-	terW,terZ,terA,terB,terC,terD,terE,silE,silS,silR,silC,silF,silB,silA,silP,pcoA,pcoB,pcoC,pcoD,pcoR,pcoS,pcoE	-	-
Escherichia coli strain PK5074 plasmid pPK5074-tetX, complete sequence	NZ_CP072807	Escherichia coli	tet(X4),tet(X4),floR,blaTEM-215,ant(3'')-Ia,aph(3')-Ia,aph(6)-Id,aph(3'')-Ib,sul2	-	AcrIF11	-	-	-
Escherichia coli strain XJW9B277 plasmid pXJW9B277-HI2-N, complete sequence	NZ_CP068042	Escherichia coli	aph(3')-Ia,floR,tet(A),sul3,lnu(F),ant(3'')-Ia,aac(3)-IId,blaLAP-2,blaTEM-1B,mph(A),qnrS1,blaCTX-M-55,ARR-3,dfrA14	-	-	terW,terZ,terA,terB,terC,terD,terE	-	-
Escherichia coli strain XJW9B277 plasmid pXJW9B277-F18, complete sequence	NZ_CP068043	Escherichia coli	mph(A),floR,sul2,aph(4)-Ia,aac(3)-IVa,blaCTX-M-14,fosA3,tet(A),qacE,aadA2,dfrA12,blaTEM-1B,sitABCD,sitABCD,sitABCD,sitABCD	iutA,iucC,iucB,iucA	-	yfeC	-	-
Escherichia coli strain XJW9B277 plasmid pXJW9B277-I1, complete sequence	NZ_CP068044	Escherichia coli	blaTEM-1B,rmtB,qepA1	-	AcrVA2	-	-	-
Enterococcus faecium strain PR05720-3 plasmid unnamed_3	NZ_CP064409	Enterococcus faecium	-	-	AcrIIA14	-	-	-
Enterococcus faecium strain PR01996-12 plasmid unnamed_2, complete sequence	NZ_CP064426	Enterococcus faecium	dfrG	-	AcrIIA1	-	-	-
Klebsiella grimontii strain 5512.56 plasmid p5512.56-3-VIM1, complete sequence	NZ_CP067384	Klebsiella grimontii	blaVIM-1,aac(6')-Ib,cmlA1,blaOXA-9,qacE,sul1	-	-	merE,merD,merA,merC,merP,merT,merR	-	-
Klebsiella grimontii strain 5512.56 plasmid p5512.56-1, complete sequence	NZ_CP067390	Klebsiella grimontii	-	-	AcrIE9	arsC,arsB,arsA,arsD,arsR,fecD,fecE,arsB,arsC,merR2,merT,merP,merF,merA,merD,merE	-	-
Salmonella enterica subsp. enterica serovar Typhimurium strain CVM 28321-b plasmid p28321b-2, complete sequence	NZ_CP051364	Salmonella enterica	-	rck,rck,pefD,pefC,pefA,pefB,fdeC,spvC,spvB	-	-	-	-
Salmonella enterica subsp. enterica serovar Heidelberg strain CVM 35161 plasmid p35161-1, complete sequence	NZ_CP051311	Salmonella enterica	aph(6)-Ic,aph(3')-IIa,aph(6)-Id,aph(3'')-Ib,tet(B)	-	-	pcoE,pcoR,pcoD,pcoC,pcoB,pcoA,silP,silA,silB,silF,silC,silR,silS,silE,terE,terD,terC,terB,terA,terZ,terW	-	-
Salmonella enterica subsp. enterica serovar Heidelberg strain CVM 35161 plasmid p35161-2, complete sequence	NZ_CP051312	Salmonella enterica	blaCMY-2	-	-	-	-	-
Salmonella enterica subsp. enterica serovar Uganda strain CVM 35009 plasmid p35009, complete sequence	NZ_CP051316	Salmonella enterica	floR,tet(A),aph(6)-Id,aph(3'')-Ib,sul2,blaCMY-2,ant(3'')-Ia,aac(3)-VIa,qacE,sul1,aph(3')-Ia,blaTEM-1B	htpB	-	merE,merD,merE,merD,merB,merA,merP,merT,merR	-	-
Salmonella enterica subsp. enterica serovar Kentucky strain CVM 30177 plasmid p30177-1, complete sequence	NZ_CP051347	Salmonella enterica	tet(B),sitABCD,sitABCD,sitABCD,sitABCD,aph(6)-Id,aph(3'')-Ib	iutA,iucC,iucB,iucA,iroB,iroC,iroD,iroE,iroN	-	yfeC	-	-
Salmonella enterica subsp. enterica serovar Heidelberg strain CVM 28322 plasmid p28322-1, complete sequence	NZ_CP051359	Salmonella enterica	aph(6)-Id,aph(3'')-Ib,tet(B),aph(6)-Ic,aph(3')-IIa	-	-	pcoE,pcoS,pcoR,pcoD,pcoC,pcoB,pcoA,silP,silA,silB,silF,silC,silR,silS,silE,terE,terD,terC,terB,terA,terZ,terW	-	-
Salmonella enterica subsp. enterica serovar Heidelberg strain CVM 28322 plasmid p28322-2, complete sequence	NZ_CP051360	Salmonella enterica	dfrA1,qacE,blaTEM-1B,aph(3')-Ia,sul1,qacE,cmlA1,ant(2'')-Ia,tet(A),aph(6)-Id,aph(3'')-Ib,sul2,blaCMY-2	-	-	merD,merE,merE,merD,merB,merA,merP,merT,merR	-	-
Salmonella enterica subsp. enterica serovar Typhimurium strain CVM 24362 plasmid p24362-2, complete sequence	NZ_CP051377	Salmonella enterica	-	rck,pefD,pefC,pefA,pefB,fdeC,spvC,spvB	-	-	-	-
Salmonella enterica subsp. enterica serovar Heidelberg strain CVM 24359 plasmid p24359-1, complete sequence	NZ_CP051382	Salmonella enterica	tet(B),aph(3'')-Ib,aph(6)-Id,aph(6)-Ic,aph(3')-IIa	-	-	terZ,terA,terB,terC,terD,terE,silE,silS,silR,silC,silF,silB,silA,silP,pcoA,pcoB,pcoC,pcoD,pcoR,pcoS,pcoE,terW	-	-
Salmonella enterica subsp. enterica serovar Heidelberg strain CVM 24359 plasmid p24359-2, complete sequence	NZ_CP051383	Salmonella enterica	sul1,qacE,aac(3)-VIa,ant(3'')-Ia	htpB	-	merR,merT,merP,merA,merD,merE	-	-
Salmonella enterica subsp. enterica serovar Uganda strain CVM 22436 plasmid p22436-1, complete sequence	NZ_CP051400	Salmonella enterica	blaCMY-2,tet(M),ant(2'')-Ia,aadA2,cmlA1,aadA15,qacE,sul2,aph(3'')-Ib,aph(6)-Id,tet(A),floR	-	-	merB,merD,merE,merR,merT,merP,merA	-	-
Salmonella enterica subsp. enterica serovar Reading strain CVM 21978 plasmid p21978-2, complete sequence	NZ_CP051450	Salmonella enterica	-	faeC,faeD,faeE,faeF,faeH,faeI,faeJ	-	-	-	-
Salmonella enterica subsp. enterica serovar Reading strain CVM 21978 plasmid p21978-1, complete sequence	NZ_CP051451	Salmonella enterica	sul2,aph(3'')-Ib,aph(6)-Id,tet(A),floR,aph(3')-Ia,blaTEM-1B,sul1,qacE,aac(3)-VIa,ant(3'')-Ia,blaCMY-2	htpB	-	merE,merD,merE,merD,merB,merA,merP,merT,merR	-	-
Salmonella enterica subsp. enterica serovar Derby strain CVM 30155 plasmid p30155-1, complete sequence	NZ_CP053049	Salmonella enterica	-	-	-	silE,silS,silR,silC,silF,silB,silA,silP,pcoA,pcoB,pcoC,pcoD,pcoR,pcoS,pcoE	-	-
Salmonella enterica subsp. enterica serovar London strain CVM 35153 plasmid p35153, complete sequence	NZ_CP051314	Salmonella enterica	blaCMY-2	-	-	-	-	-
Salmonella enterica subsp. enterica serovar Newport strain CVM 34530 plasmid p34530-1, complete sequence	NZ_CP051319	Salmonella enterica	dfrA12,aadA2,qacE,sul1,floR,tet(A),aph(6)-Id,aph(3'')-Ib,sul2,blaCMY-2,blaCMY-2	-	-	merE,merD,merB,merA,merP,merT,merR	-	-
Salmonella enterica subsp. enterica serovar Typhimurium strain CVM 28321-a plasmid p28321a-1, complete sequence	NZ_CP053053	Salmonella enterica	-	-	-	merR,merT,merP,merA,merD,merE,merR,merT,merP,merA,merD	-	-
Salmonella enterica subsp. enterica serovar Schwarzengrund strain CVM 30168 plasmid p30168-1, complete sequence	NZ_CP051351	Salmonella enterica	ant(3'')-Ia,aac(3)-VIa,qacE,sul1,blaTEM-1A	htpB	-	-	-	-
Salmonella enterica subsp. enterica serovar Agona strain CVM 21974 plasmid p21794, complete sequence	NZ_CP051403	Salmonella enterica	floR,tet(A),aph(6)-Id,aph(3'')-Ib,sul2,aph(3')-Ia,blaTEM-1B,qacE,cmlA1,ant(2'')-Ia	-	-	merE,merD,merE,merD,merB,merA,merP,merT,merR	-	-
Salmonella enterica subsp. enterica serovar Anatum strain CVM 20746 plasmid p20746-1, complete sequence	NZ_CP051453	Salmonella enterica	blaCMY-2	-	-	-	-	-
Salmonella enterica subsp. enterica serovar Agona strain CVM 28336 plasmid p28336, complete sequence	NZ_CP051357	Salmonella enterica	blaCMY-2,dfrA1,qacE,sul1,floR,tet(A),aph(6)-Id,aph(3'')-Ib,sul2	-	-	merE,merD,merB,merA,merP,merT,merR	-	-
Salmonella enterica subsp. enterica serovar Newport strain CVM 24374 plasmid p20723-2	NZ_CP051373	Salmonella enterica	blaCMY-2,blaCMY-2,sul2,aph(3'')-Ib,aph(6)-Id,tet(A),floR,blaCMY-2	-	-	merR,merT,merP,merA,merB,merD,merE	-	-
Salmonella enterica subsp. enterica serovar Typhimurium strain CVM 24350 plasmid p24350-1	NZ_CP051387	Salmonella enterica	qacE,cmlA1,ant(2'')-Ia,floR,tet(A),aph(6)-Id,aph(3'')-Ib,sul2,blaCMY-2,blaCMY-2	-	-	merE,merD,merB,merA,merP,merT,merR	-	-
Salmonella enterica subsp. enterica serovar Typhimurium strain CVM 24350 plasmid p24350-2, complete sequence	NZ_CP051388	Salmonella enterica	sul2,aph(3')-Ia,aph(6)-Id,aph(3'')-Ib,tet(B),sitABCD,sitABCD,sitABCD,sitABCD	iucA,iucB,iucC,iutA	-	yfeC	-	-
Salmonella enterica subsp. enterica serovar Uganda strain CVM 22437 plasmid p22437-1, complete sequence	NZ_CP051397	Salmonella enterica	blaCMY-2,tet(M),ant(2'')-Ia,aadA2,cmlA1,aadA15,qacE,sul2,aph(3'')-Ib,aph(6)-Id,tet(A),floR	-	-	merE,merD,merB,merA,merP,merT,merR	-	-
Salmonella enterica subsp. enterica serovar Heidelberg strain CVM 20760 plasmid p20760-1	NZ_CP051411	Salmonella enterica	tet(A),tet(A),aph(3')-Ia,sul3,ant(3'')-Ia,cmlA1,aadA2	-	-	merR,merT,merP,merA,merD,merE,merR,merT,merP,merA,merD,merE	-	-
Salmonella enterica subsp. enterica serovar Heidelberg strain CVM 20760 plasmid p20760-2, complete sequence	NZ_CP051412	Salmonella enterica	-	-	-	silE,silS,silR,silC,silF,silB,silA,silP,pcoA,pcoB,pcoC,pcoD,pcoR,pcoS,pcoE,terW,terZ,terA,terB,terC,terD,terE	-	-
Salmonella enterica subsp. enterica serovar Uganda strain CVM 20723 plasmid p20723-2, complete sequence	NZ_CP051420	Salmonella enterica	-	-	-	-	-	-
Salmonella enterica subsp. enterica serovar Uganda strain CVM 20723 plasmid p20723-1, complete sequence	NZ_CP051426	Salmonella enterica	sul1,qacE,aadA15,cmlA1,aadA2,ant(2'')-Ia,tet(M),blaCMY-2,sul2,aph(3'')-Ib,aph(6)-Id,tet(A),floR	-	-	merB,merD,merE,merR,merT,merP,merA	-	-
Salmonella enterica subsp. enterica serovar Reading strain CVM 35189 plasmid p35189-1, complete sequence	NZ_CP051308	Salmonella enterica	ant(3'')-Ia,aac(3)-VIa,qacE,sul1,blaTEM-1B,aph(3')-Ia,floR,tet(A),aph(6)-Id,aph(3'')-Ib,sul2,blaCMY-2	htpB	-	merD,merE	-	-
Salmonella enterica subsp. enterica serovar Worthington strain CVM 30148 plasmid p30148-1, complete sequence	NZ_CP051354	Salmonella enterica	sul3,ant(3'')-Ia,cmlA1,aadA2	-	-	-	-	-
Salmonella enterica subsp. enterica serovar Hadar strain CVM 24392 plasmid p24392, complete sequence	NZ_CP051371	Salmonella enterica	sul1,qacE,ant(3'')-Ia,dfrA15	-	-	-	-	-
Salmonella enterica subsp. enterica serovar Anatum strain CVM 22448 plasmid p22448, complete sequence	NZ_CP051395	Salmonella enterica	tet(A),aph(6)-Id,aph(3'')-Ib,sul2,blaCMY-2,aph(3')-Ia,sul1,qacE,ant(3'')-Ia	-	-	merR,merT,merP,merA,merB,merD,merE	-	-
Salmonella enterica subsp. enterica serovar Typhimurium strain CVM 20762 plasmid p20762-1, complete sequence	NZ_CP051405	Salmonella enterica	blaCMY-2	-	-	-	-	-
Salmonella enterica subsp. enterica serovar Typhimurium strain CVM 20762 plasmid p20762-2, complete sequence	NZ_CP051406	Salmonella enterica	-	rck,rck,pefD,pefC,pefA,pefB,fdeC,spvC,spvB	-	-	-	-
Klebsiella pneumoniae strain CriePir116 plasmid unnamed, complete sequence	NZ_CP063012	Klebsiella pneumoniae	blaTEM-1B,tet(D),aac(6')-Ib-cr,ARR-3,dfrA27,aadA16,qacE,sul1,sul2,aph(3'')-Ib,aph(6)-Id,blaTEM-1B,blaCTX-M-15	-	-	merR,merT,merP,merC,merA,merD,merE	-	-
Klebsiella sp. CTHL.F3a plasmid pCTHL.F3a, complete sequence	NZ_CP082361	Klebsiella sp.	-	-	AcrIIA7	-	-	-
Klebsiella pneumoniae strain CriePir26 plasmid unnamed2, complete sequence	NZ_CP062988	Klebsiella pneumoniae	blaOXA-48	-	-	-	-	-
Klebsiella pneumoniae subsp. pneumoniae strain SA-KpST14 plasmid pSA-KpST14-OXA48-2, complete sequence	NZ_CP071281	Klebsiella pneumoniae	blaOXA-48,blaCTX-M-14b,aph(3'')-Ib,aph(6)-Id	-	-	-	-	-
Klebsiella pneumoniae subsp. pneumoniae strain SA-KpST14 plasmid pSA-KpST14-3, complete sequence	NZ_CP071282	Klebsiella pneumoniae	-	-	AcrIE9	silE,silS,silR,silC,silF,silB,silA,silP,pcoA,pcoB,pcoC,pcoD,pcoR,pcoE,arsH,arsC,arsB,arsA,arsD,arsR	-	-
Klebsiella michiganensis strain Kmfe267 plasmid pKmfe267-2, complete sequence	NZ_CP071395	Klebsiella michiganensis	-	-	-	-	-	-
Klebsiella pneumoniae strain M297-1 plasmid pM297-1.1, complete sequence	NZ_CP051491	Klebsiella pneumoniae	aph(3'')-Ib,aph(6)-Id,blaCTX-M-14,blaLAP-2,qnrS1	-	-	silE,silS,silR,silC,silF,silB,silA,silP,pcoA,pcoB,pcoC,pcoD,pcoR,pcoS,pcoE,arsR,arsD,arsA,arsB,arsC,fecD	-	-
Klebsiella pneumoniae strain fekpn2511 plasmid pfekpn2511-1	NZ_CP068973	Klebsiella pneumoniae	blaLAP-2,qnrS1,floR,tet(A),aph(6)-Id,aph(3'')-Ib,sul2	iutA,iucD,iucC,iucB,iucA	-	fecE,fecD,arsC,arsB,arsA,arsD,arsR,pcoE	-	-
Klebsiella pneumoniae strain K186 plasmid pK186_1, complete sequence	NZ_CP076519	Klebsiella pneumoniae	dfrA12,aadA2,cmlA1,ant(3'')-Ia,sul3,mef(B),aph(3')-Ia	iutA,iucD,iucC,iucB,iucA	-	silE,silS,silR,silC,silF,silA,silP,pcoA,pcoB,pcoC,pcoD,pcoR,pcoS,pcoE,arsR,arsD,arsA,arsB,arsC,fecD,fecE,merE,merD,merA,merP,merT,merR	-	-
Escherichia coli strain FWSEC0259 map unlocalized plasmid unnamed1 FWSEC0259_contig00015, whole genome shotgun sequence	NZ_RRJB01000066	Escherichia coli	-	hlyD,hlyB,hlyA,hlyC,espP	-	-	-	-
Escherichia coli strain FWSEC0255 map unlocalized plasmid unnamed2 FWSEC0255_contig00036, whole genome shotgun sequence	NZ_RRIX01000125	Escherichia coli	-	-	-	-	-	-
Enterobacter hormaechei strain Eho-E1 plasmid pEhoE1-1, complete sequence	NZ_CP066095	Enterobacter hormaechei	blaACC-1,sul1,aph(6)-Id,aph(3'')-Ib,mcr-9,sul1,qacE	-	-	terW,terZ,terA,terB,terC,terD,terE,silE,silS,silR,silC,silF,silB,silA,silP,pcoS,pcoE,rcnR/yohL,arsC,arsB,arsR,arsH,merR,merT,merP,merA,merD,merE	-	-
Enterobacter hormaechei strain Eho-E1 plasmid pEhoE1-3, complete sequence	NZ_CP066097	Enterobacter hormaechei	aac(6')-Ib-cr,ARR-3,dfrA27,aadA16,qacE,sul1,qnrB6,qacE,sul1,tet(A)	-	-	-	-	-
Enterobacter hormaechei strain Eho-8 plasmid pEho8-1, complete sequence	NZ_CP066102	Enterobacter hormaechei	tet(A),dfrA14,qnrB1,blaOXA-1,aac(6')-Ib-cr,blaCTX-M-15,blaTEM-1B,aph(6)-Id,aph(3'')-Ib,sul2,ant(3'')-Ia,catA1	-	-	terW,terZ,terA,terB,terC,terD,terE,merE,merD,merB,merR2,pcoE,ncrC,rcnR/yohL,arsC,arsB,arsR,arsH	-	-
Enterobacter hormaechei strain Eho-8 plasmid pEho8-2, complete sequence	NZ_CP066103	Enterobacter hormaechei	blaLAP-2,qnrS1	-	AcrIIC1,AcrIIA7	-	-	-
Enterobacter hormaechei strain Eho-7 plasmid pEho7-1, complete sequence	NZ_CP066109	Enterobacter hormaechei	tet(A),dfrA14,qnrB1,blaOXA-1,aac(6')-Ib-cr,blaCTX-M-15,blaTEM-1B,aph(6)-Id,aph(3'')-Ib,sul2,ant(3'')-Ia,catA1	-	-	terW,terZ,terA,terB,terC,terD,terE,merR2,merB,merD,merE,pcoE,ncrC,rcnR/yohL,arsC,arsB,arsR,arsH	-	-
Enterobacter hormaechei strain Eho-7 plasmid pEho7-2, complete sequence	NZ_CP066110	Enterobacter hormaechei	blaLAP-2,qnrS1	-	AcrIIC1,AcrIIA7	-	-	-
Escherichia coli strain GDAR2-2 plasmid p1-2AR, complete sequence	NZ_CP074408	Escherichia coli	blaTEM-1B	-	-	-	-	-
Escherichia coli strain KY 1497 plasmid pKY1497_1, complete sequence	NZ_AP019804	Escherichia coli	dfrA12,aadA2,qacE,sul1,blaNDM-5,mph(A),blaTEM-1B,tet(B)	-	-	-	-	-
Klebsiella pneumoniae strain AR8416 plasmid p3, complete sequence	NZ_CP081817	Klebsiella pneumoniae	-	-	-	-	-	-
Klebsiella pneumoniae strain AR8416 plasmid pAR8416_NDM5, complete sequence	NZ_CP081819	Klebsiella pneumoniae	blaNDM-5	-	-	-	-	-
Citrobacter koseri strain CK1008 plasmid pCK1008-KPC-123, complete sequence	NZ_ON209376	Citrobacter koseri	blaKPC-34	-	-	merR,merT,merP,merA,merD,merE	-	-
Escherichia coli strain FWSEC0245 map unlocalized plasmid unnamed2 FWSEC0245_contig00026, whole genome shotgun sequence	NZ_RRIN01000140	Escherichia coli	-	nleA,cif,nleH1,nleB2	-	-	-	-
Staphylococcus aureus strain RIVM_M084986 plasmid pM084986_1, complete sequence	NZ_CP096529	Staphylococcus aureus	fexA,cfr	-	-	-	-	-
Escherichia coli strain HeN100 plasmid pHeN100_03, complete sequence	NZ_CP044440	Escherichia coli	aph(3')-VI,blaNDM-1,blaTEM-1B,rmtB	htpB	-	-	-	-
Klebsiella pneumoniae strain 15-652 plasmid p652-2, complete sequence	NZ_CP097192	Klebsiella pneumoniae	aadA2,qacE,sul1,mph(A),blaTEM-1B	mrkJ,mrkF,mrkD,mrkC,mrkB,mrkA	AcrIE9	silE,silS,silR,silC,silF,silB,silA,silP,pcoA,pcoB,pcoC,pcoD,pcoR,pcoS,pcoE,arsH,arsC,arsB,arsA,arsD,arsR	-	-
Klebsiella pneumoniae strain 15-652 plasmid p652-4, complete sequence	NZ_CP097194	Klebsiella pneumoniae	tet(M),floR,mcr-1.1	-	-	-	-	-
Klebsiella michiganensis strain PS_Koxy4 plasmid pPSKoxy4_1, complete sequence	NZ_CP113905	Klebsiella michiganensis	qnrB1,aac(6')-Ib-cr,blaOXA-1,aac(3)-IIa,dfrA14,blaCTX-M-15,blaTEM-1B,aph(6)-Id,aph(3'')-Ib,sul2	-	AcrIE9	-	-	-
Klebsiella michiganensis strain PS_Koxy4 plasmid pPSKoxy4_2, complete sequence	NZ_CP113906	Klebsiella michiganensis	-	-	-	-	-	-
Klebsiella quasipneumoniae subsp. quasipneumoniae strain KAM622 plasmid pKAM622_3, complete sequence	NZ_AP026395	Klebsiella quasipneumoniae	-	mrkA,mrkB,mrkC,mrkD,mrkF	-	-	-	-
Klebsiella quasipneumoniae subsp. quasipneumoniae strain KAM622 plasmid pKAM622_4, complete sequence	NZ_AP026396	Klebsiella quasipneumoniae	-	-	-	-	-	-
Klebsiella quasipneumoniae subsp. quasipneumoniae strain KAM644 plasmid pKAM644_2, complete sequence	NZ_AP026409	Klebsiella quasipneumoniae	blaSHV-12,qnrA1,sul1,dfrA19,aph(3'')-Ib,aph(6)-Id	-	-	terW,terZ,terA,terB,terC,terD,terE	-	-
Klebsiella quasipneumoniae subsp. quasipneumoniae strain KAM644 plasmid pKAM644_4, complete sequence	NZ_AP026411	Klebsiella quasipneumoniae	-	-	-	-	-	-
Carnobacterium maltaromaticum strain TMW 2.1581 plasmid pL21581-2, complete sequence	NZ_CP016846	Carnobacterium maltaromaticum	-	-	AcrID1	-	-	-
Carnobacterium maltaromaticum strain TMW 2.1581 plasmid pL21581-3, complete sequence	NZ_CP016847	Carnobacterium maltaromaticum	-	-	-	-	-	-
Escherichia coli strain FWSEC0042 map unlocalized plasmid unnamed3 FWSEC0042_contig00032, whole genome shotgun sequence	NZ_RRDO01000166	Escherichia coli	-	-	-	-	-	-
Escherichia coli strain FWSEC0042 map unlocalized plasmid unnamed4 FWSEC0042_contig00047, whole genome shotgun sequence	NZ_RRDO01000167	Escherichia coli	-	-	-	-	-	-
Salmonella enterica subsp. enterica serovar Senftenberg strain AR_0127 plasmid unnamed1, complete sequence	NZ_CP032192	Salmonella enterica	-	-	-	merR	-	-
Salmonella enterica subsp. enterica serovar Senftenberg strain AR_0127 plasmid unnamed2, complete sequence	NZ_CP032193	Salmonella enterica	-	-	-	-	-	-
Escherichia coli strain E16 plasmid pE16-1, complete sequence	NZ_CP119727	Escherichia coli	aph(3')-Ia,aph(4)-Ia,aac(3)-IVa,sul3,ant(3'')-Ia,cmlA1,aadA2,blaTEM-1B,tet(A),qnrS1,ARR-3,cmlA1,blaOXA-10,ant(3'')-Ia,dfrA14,mcr-1.1	-	-	terZ,terA,terB,terC,terD,terE,terW	-	-
Escherichia coli strain E32 plasmid pE32-1, complete sequence	NZ_CP119731	Escherichia coli	dfrA14,ant(3'')-Ia,blaOXA-10,cmlA1,ARR-3,qnrS1,tet(A),blaTEM-1B,aadA2,cmlA1,ant(3'')-Ia,sul3,aac(3)-IVa,aph(4)-Ia,aph(3')-Ia,mcr-1.1	-	-	terE,terD,terC,terB,terA,terZ,terW	-	-
Escherichia coli strain E92 plasmid pE92-1, complete sequence	NZ_CP119735	Escherichia coli	aadA2,cmlA1,ant(3'')-Ia,sul3,sul1,oqxA,oqxB	-	-	terW,terZ,terA,terB,terC,terD,terE	-	-
Escherichia coli strain E92 plasmid pE92-2, complete sequence	NZ_CP119736	Escherichia coli	-	estIa	-	-	-	-
Escherichia coli strain E92 plasmid pE92-4, complete sequence	NZ_CP119738	Escherichia coli	erm(B),mph(A)	-	-	merR,merT,merP,merA,merD,merE	-	-
Escherichia coli strain E94 plasmid pE94-1, complete sequence	NZ_CP119741	Escherichia coli	aadA2,cmlA1,ant(3'')-Ia,sul3,sul1,oqxA,oqxB	-	-	terW,terZ,terA,terB,terC,terD,terE	-	-
Escherichia coli strain E94 plasmid pE94-2, complete sequence	NZ_CP119742	Escherichia coli	-	estIa	-	-	-	-
Escherichia coli strain E94 plasmid pE94-4, complete sequence	NZ_CP119744	Escherichia coli	erm(B),mph(A)	-	-	merR,merT,merP,merA,merD,merE	-	-
Escherichia coli strain E15 plasmid pE15-1, complete sequence	NZ_CP119747	Escherichia coli	ant(3'')-Ia,cmlA1,aadA2,blaTEM-1B,tet(A),qnrS1,ARR-3,cmlA1,blaOXA-10,ant(3'')-Ia,dfrA14,mcr-1.1,aph(3')-Ia,aph(4)-Ia,aac(3)-IVa,sul3	-	-	terW,terZ,terA,terB,terC,terD,terE	-	-
Shewanella bicestrii strain JAB-1 plasmid pSHE-CTX-M, complete sequence	NZ_CP022359	Shewanella bicestrii	blaCTX-M-15,aac(3)-IIa,blaOXA-1,aac(6')-Ib-cr,tet(A),blaSHV-12,tet(A),aph(6)-Id,aph(3'')-Ib,sul2	-	-	merR,merT,merP,merC,merA,merD,merE	-	-
Pseudomonas fragi strain NMC25 plasmid unnamed1, complete sequence	NZ_CP021133	Pseudomonas fragi	-	mrkF,mrkD,mrkC,mrkB,mrkA	-	-	-	-
Enterobacter roggenkampii strain 704SK10 plasmid p704SK10_2, complete sequence	NZ_CP022150	Enterobacter roggenkampii	blaOXA-48	-	-	-	-	-
Enterobacter hormaechei strain SCEH020042 plasmid pNDM5_020042, complete sequence	NZ_CP028536	Enterobacter hormaechei	blaNDM-5	-	-	-	-	-
Enterobacter hormaechei strain SCEH020042 plasmid pQnrB4_020042, complete sequence	NZ_CP028537	Enterobacter hormaechei	sul2,floR,oqxA,oqxB,dfrA17,aph(3'')-Ib,aph(6)-Id,aph(3')-Ia,tet(D),sul1,blaDHA-1,qnrB4,sul1,qacE,ere(A),aac(6')-IIc	-	-	terW,terZ,terA,terB,terC,terD,terE,silE,silS,silR,silC,silF,silB,silA,silP,pcoA,pcoB,pcoC,pcoE	-	-
Salmonella enterica subsp. enterica serovar Saintpaul strain SA20031783 plasmid unnamed1, complete sequence	NZ_CP022492	Salmonella enterica	-	-	-	kexD	-	-
Yersinia massiliensis strain GTA plasmid unnamed1, complete sequence	NZ_CP028488	Yersinia massiliensis	-	-	-	arsR,arsD,arsA,arsB,arsC	-	-
Sinorhizobium meliloti 2011 plasmid pSymA, complete sequence	NC_020527	Sinorhizobium meliloti	-	htpB	AcrIIA9	actP,silP,nia,ncrA	RPYSC3_16500	NodD,FixN,FixO,FixU,NifB,FixX,FixC,FixB,FixA,nifH,nifD,NifK,NifE,NifX,NodD,NodH,NodF,NodE,NodJ,NodI,NodC,NodB,NodA,NodD,NifN,NodM,FixG,FixO,FixN,FixB,FixA
Sinorhizobium meliloti 2011 plasmid pSymB, complete sequence	NC_020560	Sinorhizobium meliloti	-	htpB	AcrIIA7,AcrVIB	actP	-	-
Escherichia coli strain 67-1 plasmid p67_75, complete sequence	NZ_CP035830	Escherichia coli	-	-	AcrVA2	-	-	-
Enterococcus avium strain LC0559/18 plasmid pLC055918-2, whole genome shotgun sequence	NZ_CM013040	Enterococcus avium	-	-	AcrIIA1	-	-	-
Salmonella enterica subsp. enterica serovar Newport str. USDA-ARS-USMARC-1929 plasmid pSNE1-1929, complete sequence	NZ_CP025242	Salmonella enterica	-	-	-	merE,merD,merB,merA,merP,merT,merR	-	-
Salmonella enterica subsp. enterica serovar Newport str. USDA-ARS-USMARC-1925 plasmid pSNE1-1925, complete sequence	NZ_CP025233	Salmonella enterica	-	-	-	-	-	-
Salmonella enterica subsp. enterica serovar Newport str. USDA-ARS-USMARC-1924 plasmid pSNE1-1924, complete sequence	NZ_CP025231	Salmonella enterica	-	-	-	merE,merD,merB,merA,merP,merT,merR	-	-
Salmonella enterica subsp. enterica serovar Newport str. USDA-ARS-USMARC-1928 plasmid pSNE2-1928, complete sequence	NZ_CP025239	Salmonella enterica	-	-	AcrVA2	-	-	-
Salmonella enterica subsp. enterica serovar Newport str. USDA-ARS-USMARC-1928 plasmid pSNE3-1928, complete sequence	NZ_CP025240	Salmonella enterica	-	-	-	merE,merD,merB,merA,merP,merT,merR	-	-
Salmonella enterica subsp. enterica serovar Montevideo str. USDA-ARS-USMARC-1913 plasmid pSLU-1913, complete sequence	NZ_CP025279	Salmonella enterica	-	-	-	-	-	-
Salmonella enterica subsp. enterica serovar Newport str. USDA-ARS-USMARC-1923 plasmid pSNE2-1923	NZ_CP025275	Salmonella enterica	blaCMY-2,blaCMY-2,sul2,aph(3'')-Ib,aph(6)-Id,tet(A),floR,floR,tet(A),tet(A)	-	-	merR,merT,merP,merA,merB,merD,merE	-	-
Klebsiella pneumoniae strain bat15 plasmid unnamed2, complete sequence	NZ_CP092767	Klebsiella pneumoniae	blaTEM-1A,blaOXA-9,blaOXA-9,blaKPC-3	-	AcrIE9	merA,merD,merE	-	-
Escherichia coli strain KKo009 plasmid pKKo009_2, complete sequence	NZ_CP091675	Escherichia coli	blaCTX-M-55	-	AcrVA2	-	-	-
Klebsiella quasipneumoniae strain STLEFF_28 plasmid unnamed3, complete sequence	NZ_CP058862	Klebsiella quasipneumoniae	-	-	-	-	-	-
Escherichia coli strain KOr019 plasmid pKOr019_1, complete sequence	NZ_CP091666	Escherichia coli	sitABCD,sitABCD,sitABCD,sitABCD	iroB,iroC,iroD,iroE,iroN,vat,iutA,iucC,iucB,iucA	-	yfeC	-	-
Escherichia coli strain KOr019 plasmid pKOr019_2, complete sequence	NZ_CP091667	Escherichia coli	-	-	-	-	-	-
Escherichia coli strain KKo003 plasmid pKKo003_1, complete sequence	NZ_CP091684	Escherichia coli	cmlA1,qacE,blaCTX-M-14	-	-	-	-	-
Escherichia coli strain KMi006 plasmid pKMi006_2, complete sequence	NZ_CP091693	Escherichia coli	erm(B)	-	-	-	-	-
Escherichia coli strain KFu019 plasmid pKFu019_1, complete sequence	NZ_CP091698	Escherichia coli	blaCTX-M-55	-	AcrVA2	-	-	-
Escherichia coli strain KFu019 plasmid pKFu019_2, complete sequence	NZ_CP091699	Escherichia coli	-	-	-	-	-	-
Escherichia coli strain KFu022 plasmid pKFu022_1, complete sequence	NZ_CP091678	Escherichia coli	tet(A),sul2,blaCTX-M-1	-	-	-	-	-
Escherichia coli strain KGu016 plasmid pKGu016_2, complete sequence	NZ_CP091706	Escherichia coli	-	-	-	-	-	-
Klebsiella pneumoniae strain bat16 plasmid unnamed2, complete sequence	NZ_CP092761	Klebsiella pneumoniae	blaTEM-1A,blaOXA-9,blaOXA-9,blaKPC-3	-	AcrIE9	merA,merD,merE	-	-
Escherichia coli strain KMi025 plasmid pKMi025_2, complete sequence	NZ_CP091653	Escherichia coli	blaCTX-M-8	-	-	-	-	-
Escherichia coli strain KMi025 plasmid pKMi025_3, complete sequence	NZ_CP091655	Escherichia coli	-	-	AcrIF11	-	-	-
Citrobacter freundii strain CAV1321 plasmid pCAV1321-71, complete sequence	NZ_CP011609	Citrobacter freundii	ant(3'')-Ia,qacE,sul1,blaSHV-30	-	-	-	-	-
Escherichia coli strain FWSEC0447 map unlocalized plasmid unnamed4 FWSEC0447_contig00032, whole genome shotgun sequence	NZ_RRPN01000195	Escherichia coli	-	-	-	-	-	-
Sinorhizobium fredii HH103 plasmid pSfHH103d map unlocalized	NT_187148	Sinorhizobium fredii	-	-	-	nia	-	-
Rhizobium etli strain NXC12 plasmid pRetNXC12d, complete sequence	NZ_CP020910	Rhizobium etli	-	-	AcrIIA7	-	linJ,dxnH,LinG	NodA,NodB,NodM,NifX,NifX,NifN,NifE,NifK,nifD,nifH,NifS,NifW,FixA,FixB,FixC,FixX,NifA,NifB,NifZ,NifT,NodH,NodJ,NodI,NodU,NodS,NodC,NodB,NodA,NodD,MLTONO_5203,nifH,NifA,NodD,NodD
Rhizobium etli strain NXC12 plasmid pRetNXC12e, complete sequence	NZ_CP020911	Rhizobium etli	-	htpB	AcrIIA9	-	bphB,LinG,dxnH,bphC	FixB,FixA,FixG,FixQ,FixO,FixN
Rhizobium etli CFN 42 plasmid p42d, complete sequence	NC_004041	Rhizobium etli	-	-	-	-	-	NifX,NifN,NifE,NifK,nifD,nifH,NifS,NifW,FixA,FixB,FixC,FixX,NifA,NifB,NifZ,NifT,nifH,A9174_31165,NodD,NodJ,NodI,NodS,NodC,NodB,NodZ,FixO,FixN,MLTONO_5203,NifX,NifK,nifD,nifH,NodA,NodD,NodD
Enterobacter hormaechei strain EcHK001 plasmid pNDM-EcHK001, whole genome shotgun sequence	NZ_CM008823	Enterobacter hormaechei	blaSHV-12,blaNDM-1	htpB	-	-	-	-
[truncated: 8,166 more rows]

## Sheet: mobilizable (oriT)
Table S4. Species distribution and categorized cargo genes of the conjugative, mobilizable (oriT) and mobilizable (oriT+relaxase) plasmids
Plasmid sequence taken from NCBI	NCBI Accession number	Species	Acquired antibiotic resistance gene	Virulence factor gene	Anti-CRISPR gene	Metal resistance gene	Degradation gene	Symbiosis gene
Erwinia amylovora strain Ea7-96 plasmid pEA6.0, whole genome shotgun sequence	NZ_JAAEUZ010000045	Erwinia amylovora	-	-	-	-	-	-
Escherichia coli strain FWSEC0034 map unlocalized plasmid unnamed3 FWSEC0034_contig00100, whole genome shotgun sequence	NZ_RRDI01000186	Escherichia coli	-	-	-	-	-	-
Escherichia coli strain FWSEC0034 map unlocalized plasmid unnamed4 FWSEC0034_contig00093, whole genome shotgun sequence	NZ_RRDI01000187	Escherichia coli	-	-	-	-	-	-
Erwinia amylovora strain Ea1-95 plasmid pEA6.0, whole genome shotgun sequence	NZ_JAAEVV010000018	Erwinia amylovora	-	-	-	-	-	-
Escherichia coli strain PH-2670-18 plasmid pIncI2, whole genome shotgun sequence	NZ_WLVN01000011	Escherichia coli	mcr-1.1	-	-	-	-	-
Escherichia coli strain PH-2670-18 plasmid p15_2670, whole genome shotgun sequence	NZ_WLVN01000015	Escherichia coli	-	-	-	-	-	-
Erwinia amylovora strain Ea160-4-51 plasmid pEA4.3, whole genome shotgun sequence	NZ_JAAEVY010000040	Erwinia amylovora	-	-	-	-	-	-
Erwinia amylovora strain IH-3-1 plasmid pEA1.7, whole genome shotgun sequence	NZ_JAAEUO010000017	Erwinia amylovora	-	-	-	-	-	-
Erwinia amylovora strain Ea1-00 plasmid pEA4.0, whole genome shotgun sequence	NZ_JAAEWD010000032	Erwinia amylovora	-	-	-	-	-	-
Klebsiella pneumoniae strain BA447 map unlocalized plasmid pIncHI1B_pVir 27, whole genome shotgun sequence	NZ_JANTHW010000027	Klebsiella pneumoniae	-	-	-	terE,terD,terC,terB,terA,terZ,terW	-	-
Enterobacter cloacae strain BR-MHR107 map unlocalized plasmid pFIA_h NODE_89_length_9514_cov_107.081, whole genome shotgun sequence	NZ_JAODTB010000089	Enterobacter cloacae	-	-	-	-	-	-
Enterobacter cloacae strain BR-MHR107 map unlocalized plasmid pColRNAI NODE_109_length_4095_cov_2317.82, whole genome shotgun sequence	NZ_JAODTB010000109	Enterobacter cloacae	-	-	-	-	-	-
Staphylococcus aureus strain BR-MHR220BAU plasmid prep5, whole genome shotgun sequence	NZ_JAODTA010000015	Staphylococcus aureus	blaZ	-	-	-	-	-
Pantoea stewartii strain C10109_Jinnung plasmid pC10109_Jinung, whole genome shotgun sequence	NZ_JASCYM010000018	Pantoea stewartii	aph(3')-Ia	-	-	-	-	-
Escherichia coli strain ZJ49 map unlocalized plasmid pZJ49 B4_332_1_(paired)_contig_52, whole genome shotgun sequence	NZ_MCCY01000048	Escherichia coli	mcr-1.1	-	-	-	-	-
Escherichia coli strain ZJ3920 map unlocalized plasmid pZJ3920 B4_335_1_(paired)_contig_19, whole genome shotgun sequence	NZ_MCCF01000011	Escherichia coli	mcr-1.1	-	-	-	-	-
Escherichia coli strain ZJ48 map unlocalized plasmid pZJ48 B4_417_1_(paired)_contig_45, whole genome shotgun sequence	NZ_MCCH01000040	Escherichia coli	mcr-1.1	-	-	-	-	-
Escherichia coli strain ZJ258 map unlocalized plasmid pZJ258 B4_340_1_(paired)_contig_57, whole genome shotgun sequence	NZ_MCCG01000066	Escherichia coli	mcr-1.1	-	-	-	-	-
Escherichia coli strain ZJ71 map unlocalized plasmid pZJ71 26_L1_7026.R1.clean_(paired)_contig_44, whole genome shotgun sequence	NZ_MCAM01000040	Escherichia coli	mcr-1.1	-	-	-	-	-
Escherichia coli strain ZJ807 map unlocalized plasmid pZJ807 B4_372_1_(paired)_contig_66, whole genome shotgun sequence	NZ_MCCT01000063	Escherichia coli	mcr-1.1	-	-	-	-	-
Escherichia coli strain ZJ1336 map unlocalized plasmid pZJ1336 B4_367_1_(paired)_contig_44, whole genome shotgun sequence	NZ_MCCO01000044	Escherichia coli	mcr-1.1	-	-	-	-	-
Escherichia coli strain ZJ296 map unlocalized plasmid pZJ296 B4_395_1_(paired)_contig_42, whole genome shotgun sequence	NZ_MCDJ01000057	Escherichia coli	mcr-1.1	-	-	-	-	-
Escherichia coli strain ZJ1364 map unlocalized plasmid pZJ1364 B4_322_1_(paired)_contig_7, whole genome shotgun sequence	NZ_MCDL01000098	Escherichia coli	mcr-1.1	-	-	-	-	-
Escherichia coli strain FWSEC0034 map unlocalized plasmid unnamed10 FWSEC0034_contig00117, whole genome shotgun sequence	NZ_RRDI01000209	Escherichia coli	-	-	-	-	-	-
Escherichia coli strain ZJ3903 map unlocalized plasmid pZJ3903 B4_398_1_(paired)_contig_72, whole genome shotgun sequence	NZ_MCDM01000070	Escherichia coli	mcr-1.1	-	-	-	-	-
Escherichia coli strain ZJ292 map unlocalized plasmid pZJ292 B4_386_1_(paired)_contig_64, whole genome shotgun sequence	NZ_MCDG01000074	Escherichia coli	mcr-1.1	-	-	-	-	-
Escherichia coli strain ZJ119 map unlocalized plasmid pZJ119 B4_330_1_(paired)_contig_91, whole genome shotgun sequence	NZ_MCDQ01000181	Escherichia coli	mcr-1.1	-	-	-	-	-
Escherichia coli strain ZJ53 map unlocalized plasmid pZJ53 B4_418_1_(paired)_contig_10, whole genome shotgun sequence	NZ_MCCL01000002	Escherichia coli	mcr-1.1	-	-	-	-	-
Escherichia coli strain ZJ3955 map unlocalized plasmid pZJ3955 B4_397_1_(paired)_contig_53, whole genome shotgun sequence	NZ_MCDN01000050	Escherichia coli	mcr-1.1	-	-	-	-	-
Escherichia coli strain ZJ101 map unlocalized plasmid pZJ101 B4_396_1_(paired)_contig_40, whole genome shotgun sequence	NZ_MCDP01000035	Escherichia coli	mcr-1.1	-	-	-	-	-
Staphylococcus aureus strain SauR58 plasmid pSauR58-1, whole genome shotgun sequence	NZ_JAINVC010000023	Staphylococcus aureus	-	-	AcrIIA21	arsR,arsB,arsC,mco	-	-
Staphylococcus aureus strain SauR58 plasmid pSauR58-2, whole genome shotgun sequence	NZ_JAINVC010000028	Staphylococcus aureus	-	-	-	-	-	-
Enterobacter hormaechei subsp. xiangfangensis strain PLCR20 plasmid Col440I, whole genome shotgun sequence	NZ_JAGRZM010000044	Enterobacter hormaechei	-	-	-	-	-	-
Escherichia coli strain 14005RM plasmid p14005RM, whole genome shotgun sequence	NZ_JAAWUF020000023	Escherichia coli	mcr-1.5	-	-	-	-	-
Escherichia coli strain FWSEC0039 map unlocalized plasmid unnamed4 FWSEC0039_contig00102, whole genome shotgun sequence	NZ_RRDL01000127	Escherichia coli	-	-	-	-	-	-
Shigella flexneri 1b strain A-6726 plasmid pA-6726-C, whole genome shotgun sequence	NZ_JASUAW010000036	Shigella flexneri	-	-	-	-	-	-
Escherichia coli strain FWSEC0030 map unlocalized plasmid unnamed1 FWSEC0030_contig00110, whole genome shotgun sequence	NZ_RRDE01000160	Escherichia coli	-	-	-	-	-	-
Klebsiella pneumoniae strain FK3127 map unlocalized plasmid p3127-8 8, whole genome shotgun sequence	NZ_JAOVSI010000008	Klebsiella pneumoniae	dfrA12,aadA2,qacE,sul1,blaNDM-5,mph(A),blaTEM-1B,rmtB	-	AcrIF11	-	-	-
Klebsiella pneumoniae strain K6 map unlocalized plasmid pCol440I 42, whole genome shotgun sequence	NZ_JAHZQX010000042	Klebsiella pneumoniae	-	-	-	-	-	-
Staphylococcus aureus strain SauR63 plasmid pSauR63-1, whole genome shotgun sequence	NZ_JAIUEA010000032	Staphylococcus aureus	-	-	AcrIIA21	arsR,arsB,arsC,mco	-	-
Staphylococcus aureus strain SauR63 plasmid pSauR63-2, whole genome shotgun sequence	NZ_JAIUEA010000049	Staphylococcus aureus	-	-	-	-	-	-
Staphylococcus aureus strain SauR65 plasmid pSauR65-3, whole genome shotgun sequence	NZ_JAIUJL010000029	Staphylococcus aureus	qacA	-	AcrIIA21	merR,merT,merA,merB,cadC	-	-
Staphylococcus aureus strain SauR222 plasmid pSauR222-1, whole genome shotgun sequence	NZ_JAIUEB010000029	Staphylococcus aureus	-	-	AcrIIA21	mco,arsR,arsB,arsC	-	-
Staphylococcus aureus strain SauR268 plasmid pSauR268-1, whole genome shotgun sequence	NZ_JAIUDZ010000029	Staphylococcus aureus	-	-	AcrIIA21	arsR,arsB,arsC,mco	-	-
Staphylococcus aureus strain SauR268 plasmid pSauR268-2, whole genome shotgun sequence	NZ_JAIUDZ010000042	Staphylococcus aureus	-	-	-	-	-	-
Staphylococcus aureus strain SauR192 plasmid pSauR192-1, whole genome shotgun sequence	NZ_JAIUDU010000030	Staphylococcus aureus	-	-	AcrIIA21	arsR,arsB,arsC,mco	-	-
Staphylococcus aureus strain SauR192 plasmid pSauR192-2, whole genome shotgun sequence	NZ_JAIUDU010000048	Staphylococcus aureus	-	-	-	-	-	-
Staphylococcus aureus strain SauR235 plasmid pSauR235-1, whole genome shotgun sequence	NZ_JAIUDY010000032	Staphylococcus aureus	-	-	AcrIIA21	arsR,arsB,arsC,mco	-	-
Staphylococcus aureus strain SauR225 plasmid pSauR225-2, whole genome shotgun sequence	NZ_JAIUDX010000044	Staphylococcus aureus	-	-	-	-	-	-
Staphylococcus aureus strain SauR60 plasmid pSauR60-1, whole genome shotgun sequence	NZ_JAIUDS010000028	Staphylococcus aureus	-	-	AcrIIA21	arsR,arsB,arsC,mco	-	-
Staphylococcus aureus strain SauR60 plasmid pSauR60-2, whole genome shotgun sequence	NZ_JAIUDS010000047	Staphylococcus aureus	-	-	-	-	-	-
Staphylococcus aureus strain SauR206 plasmid pSauR206-1, whole genome shotgun sequence	NZ_JAIUDW010000030	Staphylococcus aureus	-	-	AcrIIA21	mco,arsR,arsB,arsC	-	-
Escherichia coli strain FWSEC0030 map unlocalized plasmid unnamed2 FWSEC0030_contig00113, whole genome shotgun sequence	NZ_RRDE01000169	Escherichia coli	-	-	-	-	-	-
Escherichia coli strain FWSEC0030 map unlocalized plasmid unnamed3 FWSEC0030_contig00119, whole genome shotgun sequence	NZ_RRDE01000170	Escherichia coli	-	-	-	-	-	-
Escherichia coli strain FWSEC0036 map unlocalized plasmid unnamed2 FWSEC0036_contig00079, whole genome shotgun sequence	NZ_RRDK01000177	Escherichia coli	-	-	-	-	-	-
Staphylococcus aureus strain SauR127 map unlocalized plasmid pSauR127 SauR127_contig22_complete_plasmid, whole genome shotgun sequence	NZ_JAIVEJ010000022	Staphylococcus aureus	blaZ,tet(L)	-	-	-	-	-
Ochrobactrum sp. Res13-Abat-PEA25-P4-02 plasmid unnamed98, whole genome shotgun sequence	NZ_JADAJB010000082	Ochrobactrum sp.	-	-	-	-	-	-
Klebsiella pneumoniae strain CR-KP32 plasmid unnamed1, whole genome shotgun sequence	NZ_JAWQLS010000002	Klebsiella pneumoniae	aac(6')-Ib,ant(3'')-Ia,blaOXA-9,blaTEM-1A,blaCTX-M-15,aac(6')-Ib-cr,blaOXA-1,aac(3)-IIa,dfrA14	-	-	merE,merD,merA,merC,merP,merT,merR,merE,merD,merA	-	-
Staphylococcus aureus strain SauR193 plasmid pSauR193, whole genome shotgun sequence	NZ_JAIWLV010000015	Staphylococcus aureus	blaZ	-	-	-	-	-
Staphylococcus aureus strain SauR253 plasmid pSauR253, whole genome shotgun sequence	NZ_JAIWLX010000018	Staphylococcus aureus	blaZ	-	-	-	-	-
Staphylococcus aureus strain SauR69 plasmid pSauR69-1, whole genome shotgun sequence	NZ_JAIXGZ010000031	Staphylococcus aureus	-	-	-	-	-	-
Staphylococcus aureus strain SauR257 plasmid pSauR257, whole genome shotgun sequence	NZ_JAIXAI010000017	Staphylococcus aureus	blaZ	-	-	-	-	-
Staphylococcus aureus strain SauR73 plasmid pSauR73-1, whole genome shotgun sequence	NZ_JAIXHB010000032	Staphylococcus aureus	-	-	-	-	-	-
Staphylococcus aureus strain SauR258 plasmid pSauR258, whole genome shotgun sequence	NZ_JAIXAJ010000017	Staphylococcus aureus	blaZ	-	-	-	-	-
Staphylococcus aureus strain SauR57 plasmid pSauR57-1, whole genome shotgun sequence	NZ_JAIXHC010000031	Staphylococcus aureus	-	-	-	-	-	-
Staphylococcus aureus strain SauR72 plasmid pSauR72-1, whole genome shotgun sequence	NZ_JAIXHA010000026	Staphylococcus aureus	-	-	-	-	-	-
Staphylococcus aureus strain SauR224 plasmid pSauR224-1, whole genome shotgun sequence	NZ_JAIXHF010000034	Staphylococcus aureus	-	-	-	-	-	-
Staphylococcus aureus strain SauR261 plasmid pSauR261, whole genome shotgun sequence	NZ_JAIXAK010000013	Staphylococcus aureus	blaZ	-	-	-	-	-
Staphylococcus aureus strain SauR211 plasmid pSauR211, whole genome shotgun sequence	NZ_JAIXHE010000033	Staphylococcus aureus	-	-	-	-	-	-
Staphylococcus aureus strain SauR23 plasmid pSauR23-2, whole genome shotgun sequence	NZ_JAIVEH010000068	Staphylococcus aureus	-	-	-	-	-	-
Salmonella enterica subsp. enterica serovar Heidelberg strain 18H plasmid unnamed6, whole genome shotgun sequence	NZ_JAGEOP010000052	Salmonella enterica	-	-	-	-	-	-
Escherichia coli strain C15S15_CMSHL3 plasmid pCol-IRGK, whole genome shotgun sequence	NZ_JAIZPQ010000182	Escherichia coli	-	-	-	-	-	-
Escherichia coli strain C13S13_CMC8 plasmid pIncFIA, whole genome shotgun sequence	NZ_JAIZPO010000095	Escherichia coli	-	-	-	-	-	-
Escherichia coli strain FWSEC0066 map unlocalized plasmid unnamed3 FWSEC0066_contig00080, whole genome shotgun sequence	NZ_RREL01000124	Escherichia coli	-	-	-	-	-	-
Escherichia coli O157:H7 strain 438/99 plasmid p56, whole genome shotgun sequence	NZ_JAHCTZ010000004	Escherichia coli	-	-	-	-	-	-
Enterobacter sp. Res13-Sevr-PEC09-47 plasmid unnamed106, whole genome shotgun sequence	NZ_JADABT010000035	Enterobacter sp.	-	-	-	-	-	-
Escherichia coli O104:H4 str. E112/10 plasmid pE11210p2 contig00118, whole genome shotgun sequence	NZ_AHAV01000206	Escherichia coli	-	-	-	-	-	-
Klebsiella pneumoniae subsp. pneumoniae DSM 30104 = JCM 1662 = NBRC 14940 strain DSM 30104 plasmid pKPt3 Contig00025, whole genome shotgun sequence	NZ_AJJI01000025	Klebsiella pneumoniae	-	ybtS,ybtX,ybtQ,ybtP,ybtA,irp2,ybtU,ybtT,ybtE,fyuA,clbQ,clbP,clbO,clbN,clbM,clbL,clbK,clbJ	-	-	-	-
Escherichia coli strain FWSEC0066 map unlocalized plasmid unnamed5 FWSEC0066_contig00116, whole genome shotgun sequence	NZ_RREL01000132	Escherichia coli	-	-	-	-	-	-
Escherichia coli strain FWSEC0066 map unlocalized plasmid unnamed6 FWSEC0066_contig00030, whole genome shotgun sequence	NZ_RREL01000133	Escherichia coli	-	-	-	-	-	-
Klebsiella pneumoniae strain KPC05 map unlocalized plasmid pKPC05 P44, whole genome shotgun sequence	NZ_NTGJ01000099	Klebsiella pneumoniae	aph(3')-VIa	-	-	-	-	-
Klebsiella pneumoniae strain KPC05 map unlocalized plasmid pKPC05 P94, whole genome shotgun sequence	NZ_NTGJ01000116	Klebsiella pneumoniae	-	-	-	-	-	-
Escherichia coli strain FWSEC0409 map unlocalized plasmid unnamed1 FWSEC0409_contig00102, whole genome shotgun sequence	NZ_RROF01000145	Escherichia coli	-	-	-	-	-	-
Klebsiella pneumoniae strain B17 map unlocalized plasmid pB17 P59, whole genome shotgun sequence	NZ_NTHV01000059	Klebsiella pneumoniae	-	-	-	-	-	-
Klebsiella pneumoniae strain SCPM-O-B-7954 map unlocalized plasmid unnamed NODE_44_length_11449_cov_56.8022, whole genome shotgun sequence	NZ_NPJW01000044	Klebsiella pneumoniae	-	-	-	-	-	-
Klebsiella pneumoniae strain 114PB plasmid p114PB_1, whole genome shotgun sequence	NZ_WRPC02000058	Klebsiella pneumoniae	tet(D),blaTEM-1B,blaCTX-M-15,catA2,qnrS1,aph(6)-Id,aph(3'')-Ib,sul2	-	-	merR,merT,merP,merC,merA,merD,merE	-	-
Klebsiella pneumoniae strain 114PB plasmid p114PB_2, whole genome shotgun sequence	NZ_WRPC02000059	Klebsiella pneumoniae	-	-	-	-	-	-
Staphylococcus aureus strain BSN53 plasmid pSAP046A, whole genome shotgun sequence	NZ_JAXAWZ010000034	Staphylococcus aureus	aph(3')-III,blaZ,mph(C),msr(A)	-	AcrIIA21	-	-	-
Staphylococcus aureus strain BSN53 plasmid pSAP046B, whole genome shotgun sequence	NZ_JAXAWZ010000035	Staphylococcus aureus	-	-	-	-	-	-
Staphylococcus aureus strain BSN53-2 plasmid pSAP046A, whole genome shotgun sequence	NZ_JAXAWY010000046	Staphylococcus aureus	aph(3')-III,blaZ,mph(C),msr(A)	-	AcrIIA21	-	-	-
Raoultella ornithinolytica strain PX02 map unlocalized plasmid unnamed1 NODE_7_length_6477_cov_172.331_component_0, whole genome shotgun sequence	NZ_NJBC01000007	Raoultella ornithinolytica	-	-	-	-	-	-
Staphylococcus aureus strain BSN54 map unlocalized plasmid pBSN54-1 R11085_pBSN54part, whole genome shotgun sequence	NZ_JAXCED010000043	Staphylococcus aureus	blaZ,mph(C),msr(A)	-	AcrIIA21	-	-	-
Staphylococcus aureus strain BSN54 plasmid pSAP046B, whole genome shotgun sequence	NZ_JAXCED010000046	Staphylococcus aureus	-	-	-	-	-	-
Staphylococcus aureus strain BSN54-2 map unlocalized plasmid pBSN54-1 R11478_pBSN54part, whole genome shotgun sequence	NZ_JAXCEE010000045	Staphylococcus aureus	blaZ,mph(C),msr(A)	-	AcrIIA21	-	-	-
Enterobacter asburiae strain F2W map unlocalized plasmid unnamed6 NODE_48_length_4647_cov_28.442699, whole genome shotgun sequence	NZ_JACGGB010000048	Enterobacter asburiae	-	-	-	-	-	-
Enterobacter asburiae strain F1 map unlocalized plasmid unnamed6 NODE_48_length_4636_cov_28.055888, whole genome shotgun sequence	NZ_JACGGC010000048	Enterobacter asburiae	-	-	-	-	-	-
Escherichia coli strain FEX725 map unlocalized plasmid unnamed9 NODE_42_length_6724_cov_2261.05, whole genome shotgun sequence	NZ_PSOV01000042	Escherichia coli	-	-	-	-	-	-
Escherichia coli strain FEX725 map unlocalized plasmid unnamed3 NODE_50_length_2334_cov_10601.6, whole genome shotgun sequence	NZ_PSOV01000050	Escherichia coli	-	-	-	-	-	-
Escherichia coli strain FEX725 map unlocalized plasmid unnamed2 NODE_55_length_1622_cov_14092.1, whole genome shotgun sequence	NZ_PSOV01000055	Escherichia coli	-	-	-	-	-	-
Staphylococcus aureus strain BSN62 plasmid pSAP012A, whole genome shotgun sequence	NZ_JAXHDV010000016	Staphylococcus aureus	blaZ	sed	AcrIIA21	-	-	-
Staphylococcus aureus strain BSN61 plasmid pSA14640, whole genome shotgun sequence	NZ_JAXHDU010000019	Staphylococcus aureus	aph(3')-III,msr(A),mph(C),blaZ	-	AcrIIA21	-	-	-
Staphylococcus aureus strain BSN61 plasmid pSAP046B, whole genome shotgun sequence	NZ_JAXHDU010000020	Staphylococcus aureus	-	-	-	-	-	-
Staphylococcus aureus strain BSN62-2 plasmid pSAP046A, whole genome shotgun sequence	NZ_JAXHDW010000020	Staphylococcus aureus	aph(3')-III,blaZ,mph(C),msr(A)	-	AcrIIA21	-	-	-
Staphylococcus aureus strain BSN62-2 plasmid pSAP046B, whole genome shotgun sequence	NZ_JAXHDW010000021	Staphylococcus aureus	-	-	-	-	-	-
Staphylococcus aureus strain BSN60 plasmid pSAP046A, whole genome shotgun sequence	NZ_JAXHDT010000020	Staphylococcus aureus	aph(3')-III,blaZ,mph(C),msr(A)	-	-	-	-	-
Staphylococcus aureus strain BSN60 plasmid pSAP046B, whole genome shotgun sequence	NZ_JAXHDT010000021	Staphylococcus aureus	-	-	-	-	-	-
Staphylococcus aureus strain BSN59 map unlocalized plasmid pSAP046A BSN59_SAP046A, whole genome shotgun sequence	NZ_JAXHDS010000016	Staphylococcus aureus	blaZ,mph(C),msr(A)	-	AcrIIA21	-	-	-
Escherichia coli strain FWSEC0023 map unlocalized plasmid unnamed3 FWSEC0023_contig00150, whole genome shotgun sequence	NZ_RRCX01000199	Escherichia coli	-	-	-	-	-	-
Escherichia coli strain FWSEC0023 map unlocalized plasmid unnamed4 FWSEC0023_contig00102, whole genome shotgun sequence	NZ_RRCX01000200	Escherichia coli	-	-	-	-	-	-
Klebsiella pneumoniae strain SCPM-O-B-7851 map unlocalized plasmid unnamed NODE_36_length_38831_cov_10.5924, whole genome shotgun sequence	NZ_NIDM01000036	Klebsiella pneumoniae	-	-	-	terW,terZ,terA,terB,terC,terD,terE	-	-
Klebsiella pneumoniae strain SCPM-O-B-7851 map unlocalized plasmid unnamed NODE_60_length_4426_cov_415.972, whole genome shotgun sequence	NZ_NIDM01000060	Klebsiella pneumoniae	-	-	-	-	-	-
Klebsiella pneumoniae strain SCPM-O-B-8044 map unlocalized plasmid unnamed NODE_49_length_20777_cov_18.2769, whole genome shotgun sequence	NZ_NPIJ01000049	Klebsiella pneumoniae	-	-	-	-	-	-
Klebsiella pneumoniae strain SCPM-O-B-8044 map unlocalized plasmid unnamed NODE_66_length_9073_cov_843.213, whole genome shotgun sequence	NZ_NPIJ01000066	Klebsiella pneumoniae	aph(3')-VIa	-	-	-	-	-
Salmonella enterica subsp. enterica serovar Typhimurium strain 97 map unlocalized plasmid unnamed3 NODE_46_length_6702_cov_1360.4, whole genome shotgun sequence	NZ_JAJGZE010000046	Salmonella enterica	-	-	-	-	-	-
Salmonella enterica subsp. enterica serovar Typhimurium strain 97 map unlocalized plasmid unnamed4 NODE_57_length_2754_cov_2292.47, whole genome shotgun sequence	NZ_JAJGZE010000057	Salmonella enterica	qnrB19	-	-	-	-	-
Staphylococcus aureus strain BSN64 map unlocalized plasmid pUSA04 BSN64_pUSA04-1, whole genome shotgun sequence	NZ_JAXIVF010000031	Staphylococcus aureus	blaZ,mph(C),msr(A)	-	AcrIIA21	-	-	-
Salmonella enterica subsp. enterica serovar Typhimurium strain ST478 map unlocalized plasmid unnamed ST478-Typhimurium_contig_40, whole genome shotgun sequence	NZ_LYRT01000329	Salmonella enterica	-	-	-	-	-	-
Klebsiella pneumoniae strain SCPM-O-B-8045 map unlocalized plasmid unnamed NODE_39_length_12034_cov_80.7113, whole genome shotgun sequence	NZ_NPII01000039	Klebsiella pneumoniae	-	-	-	-	-	-
Paenibacillus farraposensis strain UY79 map unlocalized plasmid pUY79 NODE_1_length_9258_cov_1928.514160, whole genome shotgun sequence	NZ_JAFFQR010000001	Paenibacillus farraposensis	-	-	-	-	-	-
Escherichia coli strain FWSEC0023 map unlocalized plasmid unnamed7 FWSEC0023_contig00101, whole genome shotgun sequence	NZ_RRCX01000223	Escherichia coli	-	-	-	-	-	-
Staphylococcus aureus strain BSN50 plasmid pSAP046A, whole genome shotgun sequence	NZ_JAXMNN010000012	Staphylococcus aureus	aph(3')-III,blaZ,mph(C),msr(A)	-	AcrIIA21	-	-	-
Staphylococcus aureus strain BSN50 plasmid pSAP046B, whole genome shotgun sequence	NZ_JAXMNN010000013	Staphylococcus aureus	-	-	-	-	-	-
Staphylococcus aureus strain BSN50-3 map unlocalized plasmid pSAP046A BSN50-3_pSAP046A_part, whole genome shotgun sequence	NZ_JAXMNP010000012	Staphylococcus aureus	blaZ	-	AcrIIA21	-	-	-
Staphylococcus aureus strain BSN50-3 plasmid pSAP046B, whole genome shotgun sequence	NZ_JAXMNP010000013	Staphylococcus aureus	-	-	-	-	-	-
Staphylococcus aureus strain BSN50-2 map unlocalized plasmid pSAP046A BSN50-2_pSAP046A_part, whole genome shotgun sequence	NZ_JAXMNO010000012	Staphylococcus aureus	blaZ	-	AcrIIA21	-	-	-
Staphylococcus aureus strain BSN50-2 plasmid pSAP046B, whole genome shotgun sequence	NZ_JAXMNO010000013	Staphylococcus aureus	-	-	-	-	-	-
Staphylococcus aureus strain CUMC4945 plasmid pCUMC4945_1, whole genome shotgun sequence	NZ_JAEHFK010000013	Staphylococcus aureus	mupA,blaZ	-	-	-	-	-
Escherichia fergusonii strain RHB37-C07 plasmid pRHB37-C07_23, whole genome shotgun sequence	NZ_JABXSI010000023	Escherichia fergusonii	-	-	-	-	-	-
Escherichia fergusonii strain RHB37-C07 plasmid pRHB37-C07_26, whole genome shotgun sequence	NZ_JABXSI010000026	Escherichia fergusonii	-	-	-	-	-	-
Escherichia fergusonii strain RHB37-C07 plasmid pRHB37-C07_34, whole genome shotgun sequence	NZ_JABXSI010000034	Escherichia fergusonii	-	-	-	-	-	-
Escherichia fergusonii strain RHB37-C04 plasmid pRHB37-C04_26, whole genome shotgun sequence	NZ_JABXSJ010000026	Escherichia fergusonii	-	-	-	-	-	-
Escherichia fergusonii strain RHB37-C04 plasmid pRHB37-C04_29, whole genome shotgun sequence	NZ_JABXSJ010000029	Escherichia fergusonii	-	-	-	-	-	-
Escherichia fergusonii strain RHB37-C04 plasmid pRHB37-C04_35, whole genome shotgun sequence	NZ_JABXSJ010000035	Escherichia fergusonii	-	-	-	-	-	-
Escherichia fergusonii strain RHB37-C09 plasmid pRHB37-C09_25, whole genome shotgun sequence	NZ_JABXSH010000025	Escherichia fergusonii	-	-	-	-	-	-
Escherichia fergusonii strain RHB37-C09 plasmid pRHB37-C09_28, whole genome shotgun sequence	NZ_JABXSH010000028	Escherichia fergusonii	-	-	-	-	-	-
Escherichia fergusonii strain RHB37-C09 plasmid pRHB37-C09_37, whole genome shotgun sequence	NZ_JABXSH010000037	Escherichia fergusonii	-	-	-	-	-	-
Staphylococcus aureus strain BSN33 plasmid pSAP046A, whole genome shotgun sequence	NZ_JAXOJD010000017	Staphylococcus aureus	aph(3')-III,blaZ,mph(C),msr(A)	-	AcrIIA21	-	-	-
Staphylococcus aureus strain BSN57-2 plasmid pSaBSN57, whole genome shotgun sequence	NZ_JAXOJC010000010	Staphylococcus aureus	blaZ,mph(C),msr(A)	-	AcrIIA21	-	-	-
Staphylococcus aureus strain BSN44 plasmid pSAP012A, whole genome shotgun sequence	NZ_JAXOTY010000008	Staphylococcus aureus	blaZ	sed	AcrIIA21	-	-	-
Staphylococcus aureus strain BSN40 plasmid pSAP073A, whole genome shotgun sequence	NZ_JAXOJE010000011	Staphylococcus aureus	blaZ	-	-	-	-	-
Staphylococcus aureus strain BSN51 plasmid pSAP012A, whole genome shotgun sequence	NZ_JAXOJB010000011	Staphylococcus aureus	blaZ	sed	AcrIIA21	-	-	-
Staphylococcus aureus strain BSN41 plasmid pSAP015A, whole genome shotgun sequence	NZ_JAXOJF010000017	Staphylococcus aureus	blaZ,mph(C),msr(A),aph(3')-III	-	AcrIIA21	-	-	-
Staphylococcus aureus strain BSN41 plasmid pSAP046B, whole genome shotgun sequence	NZ_JAXOJF010000018	Staphylococcus aureus	-	-	-	-	-	-
Cronobacter sakazakii strain SK012 plasmid pSK12-01, whole genome shotgun sequence	NZ_JAXOAS010000015	Cronobacter sakazakii	-	-	-	-	-	-
Cronobacter sakazakii strain SK012 plasmid pSK12-02, whole genome shotgun sequence	NZ_JAXOAS010000017	Cronobacter sakazakii	-	-	-	-	-	-
Salmonella sp. D5-9891 plasmid pD5-9891_mcr-1, whole genome shotgun sequence	NZ_JADGML010000002	Salmonella sp.	blaCTX-M-55,mcr-1.1	-	-	-	-	-
Klebsiella pneumoniae strain SP4257 map unlocalized plasmid pIncHI1B_vir 12, whole genome shotgun sequence	NZ_JACXCA010000012	Klebsiella pneumoniae	-	iucA,iucB,iucC,iutA	-	terE,terD,terC,terB,terA,terZ,terW,silE,silS,silR,silC,silF,silB,silA,silP,pcoA,pcoB,pcoC,pcoD,pcoR,pcoS,pbrA	-	-
Klebsiella pneumoniae strain BA1339 map unlocalized plasmid pvirulence 15, whole genome shotgun sequence	NZ_JACXCC010000015	Klebsiella pneumoniae	-	rmpA,iutA,iucC,iucB,iucA	-	terW,terZ,terA,terB,terC,terD,terE	-	-
Klebsiella pneumoniae subsp. pneumoniae strain LC-425/19 plasmid pIT-425-FIA, whole genome shotgun sequence	NZ_JANHOY010000004	Klebsiella pneumoniae	mph(E),msr(E),armA,blaKPC-3,blaTEM-1A	-	-	merE,merD,merA,merR,merT,merP,merC,merA,merD,merE	-	-
Klebsiella pneumoniae subsp. pneumoniae strain LC-425/19 plasmid pIT-425-ColE2, whole genome shotgun sequence	NZ_JANHOY010000008	Klebsiella pneumoniae	-	-	-	-	-	-
Klebsiella pneumoniae strain SP5720 map unlocalized plasmid pIncHI1B_pNDM-MAR 16, whole genome shotgun sequence	NZ_JACXBZ010000016	Klebsiella pneumoniae	-	iutA,iucC,iucB,iucA	-	terW,terZ,terA,terB,terC,terD,terE	-	-
Klebsiella pneumoniae strain SP4187 map unlocalized plasmid pIncI2 24, whole genome shotgun sequence	NZ_JACXCE010000024	Klebsiella pneumoniae	-	-	-	-	-	-
Staphylococcus aureus strain BSN56 plasmid pSAP074A, whole genome shotgun sequence	NZ_JAXUFR010000009	Staphylococcus aureus	blaZ	sed	AcrIIA21	-	-	-
Staphylococcus aureus strain BSN56-2 plasmid pSAP046A, whole genome shotgun sequence	NZ_JAXUFS010000017	Staphylococcus aureus	aph(3')-III,blaZ,mph(C),msr(A)	-	AcrIIA21	-	-	-
Staphylococcus aureus strain BSN56-2 plasmid pSAP046B, whole genome shotgun sequence	NZ_JAXUFS010000018	Staphylococcus aureus	-	-	-	-	-	-
Staphylococcus aureus strain BSN48-2 plasmid pSJH901, whole genome shotgun sequence	NZ_JAXUFT010000006	Staphylococcus aureus	blaZ,mph(C),msr(A),qacD,qacD,qacD,qacD,aac(6')-aph(2'')	-	AcrIIA21	-	-	-
Klebsiella pneumoniae strain UMNturkey9 map unlocalized plasmid pUMNturkey9_IncAC contig_9, whole genome shotgun sequence	NZ_JRRF01000010	Klebsiella pneumoniae	aac(3)-VIa,ant(3'')-Ia	-	-	merR,merT,merP,merA,merB,merD,merE	-	-
Klebsiella pneumoniae strain UMNturkey9 map unlocalized plasmid pUMNturkey9_2 contig_12, whole genome shotgun sequence	NZ_JRRF01000013	Klebsiella pneumoniae	-	-	-	-	-	-
Escherichia coli strain FWSEC0024 map unlocalized plasmid unnamed3 FWSEC0024_contig00095, whole genome shotgun sequence	NZ_RRCY01000220	Escherichia coli	-	-	-	-	-	-
Escherichia coli strain FWSEC0024 map unlocalized plasmid unnamed4 FWSEC0024_contig00094, whole genome shotgun sequence	NZ_RRCY01000221	Escherichia coli	-	-	-	-	-	-
Klebsiella pneumoniae strain KPN11 map unlocalized plasmid pKPN11-2, whole genome shotgun sequence	NZ_NCTN01000004	Klebsiella pneumoniae	blaTEM-1B,aph(6)-Id,aph(3'')-Ib,sul2,dfrA14	-	-	-	-	-
Klebsiella pneumoniae strain KP4814 plasmid unnamed1, whole genome shotgun sequence	NZ_JAGGIL010000005	Klebsiella pneumoniae	-	-	-	-	-	-
Klebsiella sp. AqSCr map unlocalized plasmid unnamed13 Contig_plasm13, whole genome shotgun sequence	NZ_MJDM01000015	Klebsiella sp.	-	-	-	-	-	-
Escherichia coli strain FWSEC0437 map unlocalized plasmid unnamed1 FWSEC0437_contig00094, whole genome shotgun sequence	NZ_RRPF01000150	Escherichia coli	-	-	-	-	-	-
Klebsiella pneumoniae subsp. pneumoniae strain KP-14519 plasmid pIT-14519, whole genome shotgun sequence	NZ_VRSA01000004	Klebsiella pneumoniae	blaKPC-3,blaOXA-9,blaOXA-9,aac(6')-Ib,blaKPC-3	-	AcrIE9	merA,merD,merE	-	-
Klebsiella pneumoniae subsp. pneumoniae strain KP2000557 plasmid pKP2000557_1, whole genome shotgun sequence	NZ_JAENHY010000003	Klebsiella pneumoniae	-	rmpA,iucA,iucB,iucC,iutA	-	silE,silS,silR,silC,silF,silB,silA,silP,pcoA,pcoB,pcoC,pcoD,pcoR,pcoS,pbrA,terE,terD,terC,terB,terA,terZ,terW	-	-
Klebsiella pneumoniae subsp. pneumoniae strain KP2000557 plasmid pKP2000557_7, whole genome shotgun sequence	NZ_JAENHY010000010	Klebsiella pneumoniae	-	-	-	-	-	-
Klebsiella quasipneumoniae strain FDAARGOS_626 plasmid unnamed2, whole genome shotgun sequence	NZ_JAAVWJ010000005	Klebsiella quasipneumoniae	-	-	-	-	-	-
Klebsiella aerogenes strain Ea77 map unlocalized plasmid unnamed06 scaffold_27_p06, whole genome shotgun sequence	NZ_LYDO01000034	Klebsiella aerogenes	-	-	-	-	-	-
Klebsiella pneumoniae strain 20 map unlocalized plasmid pK020_1 3, whole genome shotgun sequence	NZ_SBIL01000003	Klebsiella pneumoniae	blaSCO-1,aac(3)-IIa,blaTEM-1B,blaCTX-M-15	-	AcrIE9	silE,silS,silR,silC,silF,silB,silA,silP,pcoA,pcoB,pcoC,pcoD,pcoR,pcoS,pcoE,arsH,arsC,arsB,arsA,arsD,arsR,merE,merD,merA,merC,merP,merT,merR,fecD,fecE	-	-
Klebsiella pneumoniae strain 20 plasmid pK020_3, whole genome shotgun sequence	NZ_SBIL01000005	Klebsiella pneumoniae	-	-	-	-	-	-
Klebsiella pneumoniae strain PVT01 plasmid pPVT01_P5, whole genome shotgun sequence	NZ_JABSUB010000005	Klebsiella pneumoniae	-	-	-	-	-	-
Klebsiella pneumoniae strain PVT01 plasmid pPVT01_P6, whole genome shotgun sequence	NZ_JABSUB010000006	Klebsiella pneumoniae	-	-	-	-	-	-
Escherichia coli strain EPA165 map unlocalized plasmid unnamed EPA165_contig000025, whole genome shotgun sequence	NZ_SJTD01000036	Escherichia coli	-	-	-	-	-	-
Klebsiella pneumoniae strain PVT01 plasmid pPVT01_P7, whole genome shotgun sequence	NZ_JABSUB010000007	Klebsiella pneumoniae	-	-	-	-	-	-
Klebsiella pneumoniae strain P16 plasmid pP16D, whole genome shotgun sequence	NZ_JABENA010000006	Klebsiella pneumoniae	blaKPC-2	-	-	-	-	-
Klebsiella pneumoniae strain P16 plasmid pP16E, whole genome shotgun sequence	NZ_JABENA010000007	Klebsiella pneumoniae	-	-	-	-	-	-
Klebsiella pneumoniae strain P16 plasmid pP16F, whole genome shotgun sequence	NZ_JABENA010000008	Klebsiella pneumoniae	-	-	-	-	-	-
Escherichia coli strain SCPM-O-B-9428 plasmid pB-9428-2, whole genome shotgun sequence	NZ_JAJIZO010000008	Escherichia coli	-	aap/aspU,aggA,aggB,aggC,aggD	-	-	-	-
Streptococcus suis strain Ss39 map unlocalized plasmid unnamed2 contig04, whole genome shotgun sequence	NZ_JAJUWV010000004	Streptococcus suis	-	-	-	-	-	-
Klebsiella pneumoniae strain S9_CRE9 plasmid pCRE9_1, whole genome shotgun sequence	NZ_JAHBNL010000002	Klebsiella pneumoniae	dfrA14,aac(6')-Ib-cr,blaOXA-1	-	AcrIE9,AcrIE9	silE,silS,silR,silC,silF,silB,silA,silP,pcoA,pcoB,pcoC,pcoD,pcoR,pcoS,pcoE,arsH,arsC,arsB,arsA,arsD,arsR,chrA,ncrA,ncrB,ncrC,ncrY	-	-
Klebsiella pneumoniae strain S27_CRE28 plasmid pCRE28_5, whole genome shotgun sequence	NZ_JAHBNV010000008	Klebsiella pneumoniae	-	-	-	-	-	-
Klebsiella pneumoniae strain S23_CRE23 map unlocalized plasmid pCRE23_2 contig3, whole genome shotgun sequence	NZ_JAHBNS010000003	Klebsiella pneumoniae	aac(6')-Ib	-	AcrIE9	-	-	-
Klebsiella pneumoniae strain S25_CRE25 plasmid pCRE25_2, whole genome shotgun sequence	NZ_JAHBNT010000003	Klebsiella pneumoniae	aac(6')-Ib	-	AcrIE9	-	-	-
Klebsiella pneumoniae strain S26_CRE26 map unlocalized plasmid pCRE26_3 contig6, whole genome shotgun sequence	NZ_JAHBNU010000006	Klebsiella pneumoniae	-	-	-	-	-	-
Klebsiella pneumoniae strain S26_CRE26 map unlocalized plasmid pCRE26_3 contig13, whole genome shotgun sequence	NZ_JAHBNU010000013	Klebsiella pneumoniae	-	-	-	-	-	-
Escherichia coli strain FWSEC0021 map unlocalized plasmid unnamed4 FWSEC0021_contig00120, whole genome shotgun sequence	NZ_RRCV01000193	Escherichia coli	-	-	-	-	-	-
Klebsiella variicola strain S11_CRE11 plasmid pCRE11_5, whole genome shotgun sequence	NZ_JAHBNM010000007	Klebsiella variicola	-	-	-	-	-	-
Klebsiella variicola strain S11_CRE11 plasmid pCRE11_6, whole genome shotgun sequence	NZ_JAHBNM010000008	Klebsiella variicola	-	-	-	-	-	-
Klebsiella variicola strain S11_CRE11 plasmid pCRE11_7, whole genome shotgun sequence	NZ_JAHBNM010000009	Klebsiella variicola	-	-	-	-	-	-
Klebsiella variicola strain S11_CRE11 plasmid pCRE11_8, whole genome shotgun sequence	NZ_JAHBNM010000010	Klebsiella variicola	-	-	-	-	-	-
Escherichia coli strain FWSEC0021 map unlocalized plasmid unnamed5 FWSEC0021_contig00066, whole genome shotgun sequence	NZ_RRCV01000196	Escherichia coli	-	-	-	-	-	-
Klebsiella pneumoniae strain S21_CRE21 plasmid pCRE21_2, whole genome shotgun sequence	NZ_JAHBNQ010000007	Klebsiella pneumoniae	-	-	-	-	-	-
Klebsiella pneumoniae strain S28_CRE29 plasmid pCRE29_5, whole genome shotgun sequence	NZ_JAHBNW010000059	Klebsiella pneumoniae	-	-	-	-	-	-
Klebsiella pneumoniae strain S13_CRE13 plasmid pCRE13_2, whole genome shotgun sequence	NZ_JAHBNN010000003	Klebsiella pneumoniae	aac(6')-Ib	-	AcrIE9	-	-	-
Klebsiella michiganensis strain S17_CRE17 map unlocalized plasmid pCRE17_3 contig5, whole genome shotgun sequence	NZ_JAHBNO010000005	Klebsiella michiganensis	-	-	-	-	-	-
Klebsiella michiganensis strain S17_CRE17 plasmid pCRE17_5, whole genome shotgun sequence	NZ_JAHBNO010000007	Klebsiella michiganensis	blaKPC-2	-	-	-	-	-
Klebsiella michiganensis strain PS_Koxy1 plasmid pPSKoxy1_2, whole genome shotgun sequence	NZ_VTQC02000004	Klebsiella michiganensis	-	-	-	pcoA,silP,silA,silB,silF,silC,silR,silS,silE,arsC,arsB,arsA,arsD,arsR,merE,merD,merA,merC,merP,merT,merR,pcoE,pcoS,pcoR,pcoD,pcoC,pcoB	-	-
Klebsiella michiganensis strain PS_Koxy1 plasmid pPSKoxy1_4, whole genome shotgun sequence	NZ_VTQC02000006	Klebsiella michiganensis	-	-	-	-	-	-
[truncated: 8,847 more rows]

## Sheet: mobilizable (oriT+relaxase)
Table S4. Species distribution and categorized cargo genes of the conjugative, mobilizable (oriT) and mobilizable (oriT+relaxase) plasmids
[truncated: 2,990 more rows]
