# Supplementary material for: oriTDB: a database of the origin-of-transfer regions of bacterial mobile genetic elements
Source: Nucleic Acids Res. 2024 Oct 7;53(D1):D163–8. doi: 10.1093/nar/gkae869 (PMC11701681; doi:10.1093/nar/gkae869)
Supplement: gkae869_Supplemental_Files [file gkae869_supplemental_files.zip › Table S5.xlsx]

## Sheet: ICE
Table S5. Species distribution and categorized cargo genes of the oriT-carrying ICEs and IMEs.
ICE Name	NCBI Accession number	Coordinates	Species	Acquired antibiotic resistance gene	Virulence factor gene	Anti-CRISPR gene	Metal resistance gene	Degradation gene	Symbiosis gene
ICEPae690	KY852375	315..86517	Pseudomonas aeruginosa	blaGES-5,aac(6')-Il,qacE,sul1	-	AcrIIA7	-	-	-
ICEPmiChn1	KT962845	1..92751	Proteus mirabilis	floR,tet(A),aph(6)-Id,aph(3'')-Ib,sul2	-	-	-	-	-
ICEPmiCHN1586	KX243404	1..99355	Proteus mirabilis	floR,aph(6)-Id,aph(3'')-Ib,sul2	-	-	-	-	-
ICEPmiCHN1809	KX243413	1..76218	Proteus mirabilis	-	-	-	-	-	-
ICEPmiChn2	KY437726	1..104371	Proteus mirabilis	floR,sul2	-	AcrIA	-	-	-
ICEPmiCHN2407	KX243405	1..97078	Proteus mirabilis	tet(C)	-	-	-	-	-
ICEPmiCHN2410	KX243406	1..93537	Proteus mirabilis	-	-	-	-	-	-
ICEPmiCHN2416	KX243407	1..92556	Proteus mirabilis	-	-	-	-	-	-
ICEPmiChn3	KY437727	1..55195	Proteus mirabilis	floR,sul2,aph(4)-Ia,aac(3)-IVa,dfrA32,ere(A),aadA2	-	-	-	-	-
ICEPmiCHN3237	KX243414	1..87215	Proteus mirabilis	-	-	-	-	-	-
ICEPmiCHN3300	KX243415	1..108335	Proteus mirabilis	floR,aph(6)-Id,aph(3'')-Ib,sul2,dfrA1	-	-	-	-	-
ICEPmiCHN3335	KX243416	1..89996	Proteus mirabilis	floR,tet(A),aph(6)-Id,aph(3'')-Ib,sul2	-	-	-	-	-
ICEPmiChn4	KY437728	1..90566	Proteus mirabilis	floR,aph(6)-Id,aph(3'')-Ib,sul2	-	-	-	-	-
ICEPmiCHN901	KX243408	1..89493	Proteus mirabilis	floR,aph(6)-Id,aph(3'')-Ib,sul2	-	-	-	-	-
ICEPmiCHN902	KX243409	1..89096	Proteus mirabilis	floR,aph(6)-Id,aph(3'')-Ib,sul2	-	-	-	-	-
ICEPmiCHN903	KX243410	1..89644	Proteus mirabilis	floR,aph(6)-Id,aph(3'')-Ib,sul2	-	-	-	-	-
ICEPmiCHN904	KX243411	1..94942	Proteus mirabilis	floR,aph(6)-Id,aph(3'')-Ib,sul2,tet(C)	-	-	-	-	-
ICEPmiCHN905	KX243412	1..94956	Proteus mirabilis	floR,aph(6)-Id,aph(3'')-Ib,sul2,tet(C)	-	-	-	-	-
ICEPvuCHN2213	KX243403	1..94340	Proteus vulgaris	floR,aph(6)-Id,aph(3'')-Ib,sul2	-	-	-	-	-
Tn5397	AM180355	585384..606040	Clostridium difficile	tet(M)	-	-	-	-	-
ICEValA056-1	KR231688	1..89004	Vibrio alginolyticus	aph(6)-Id,aph(3'')-Ib,sul2	-	-	-	-	-
ICEValA056-2	KR231689	1..103826	Vibrio alginolyticus	-	-	AcrIA,AcrIA	-	-	-
ICEValE0601	KT072768	1..106165	Vibrio alginolyticus	-	-	-	-	-	-
ICEValHN396	KT072770	1..86687	Vibrio alginolyticus	-	-	-	-	-	-
ICEValHN437	KT072771	1..94290	Vibrio alginolyticus	-	ugd	-	-	-	-
ICEValHN492	KT072769	1..106164	Vibrio alginolyticus	-	-	-	-	-	-
ICEVchCHN143	KT151654	1..98459	Vibrio cholerae	sul2,aph(3'')-Ib,aph(6)-Id,floR	-	-	-	-	-
ICEVchCHN1605	KT151656	1..98419	Vibrio cholerae	sul2,aph(3'')-Ib,aph(6)-Id,floR	-	-	-	-	-
ICEVchCHN1627	KT151657	1..102413	Vibrio cholerae	sul2,aph(3'')-Ib,aph(6)-Id,tet(A),aph(6)-Id,floR	-	-	merR	-	-
ICEVchCHN1909	KT151658	1..108995	Vibrio cholerae	sul2,aph(3'')-Ib,aph(6)-Id,floR	-	-	-	-	-
ICEVchCHN1944	KT151659	1..100703	Vibrio cholerae	sul2,aph(3'')-Ib,aph(6)-Id,floR	-	-	-	-	-
ICEVchChn2255	KT151660	1..92592	Vibrio cholerae	dfrA1,sul2,aph(3'')-Ib,aph(6)-Id,tet(59)	-	-	-	-	-
ICEVchCHN2605	KT151661	1..98458	Vibrio cholerae	sul2,aph(3'')-Ib,aph(6)-Id,floR	-	-	-	-	-
ICEVchCHN4210	KT151662	1..110349	Vibrio cholerae	sul2,aph(3'')-Ib,aph(6)-Id,tet(A),aph(6)-Id,floR	-	-	merR	-	-
ICEVchCHN57	KT151664	1..96186	Vibrio cholerae	dfrA1,sul2,aph(3'')-Ib,aph(6)-Id,tet(59)	-	-	-	-	-
ICEVchCHN956	KT151655	1..109322	Vibrio cholerae	sul2,aph(3'')-Ib,aph(6)-Id,tet(A),aph(6)-Id,floR	rtxA	-	merR	-	-
ICEVchChnAHV1003	KT151663	1..101856	Vibrio cholerae	dfrA1,sul2,aph(3'')-Ib,aph(6)-Id,tet(59),mph(A)	-	-	-	-	-
ICEVchHai2	AJRO01000008	45958..128752	Vibrio cholerae	-	-	-	-	-	-
ICEVchNep1	KC886257	528..97877	Vibrio cholerae	floR,aph(6)-Id,aph(3'')-Ib,sul2,dfrA1	-	-	-	-	-
ICEVchNig1	KC886258	528..97570	Vibrio cholerae	floR,aph(6)-Id,aph(3'')-Ib,sul2,dfrA1	-	-	-	-	-
ICEVpaCan1	CP028481	2625296..2706787	Vibrio parahaemolyticus	-	-	-	-	-	-
Trb-1	CP000675	614497..656813	Legionella pneumophila	-	-	-	-	-	-
ICESt2	AJ278471	8823..36049	Streptococcus thermophilus	-	-	-	-	-	-
Trb-2	CP000675	181809..215779	Legionella pneumophila	-	-	-	-	-	-
ICEMaSym(WSM2073)-alpha	NC_019973	5609010..6054227	Mesorhizobium australicum	-	-	-	-	bphA	FixS,FixI,FixH,FixG,FixP,FixQ,FixO,FixN,NodM,mlr6097,NifX,NifX,NifN,NifE,NifK,nifD,NifH,NifQ,NifS,NifW,FixA,FixB,FixC,FixX,NifB,NifZ,NifT,NifA,NodD,NodA,NodF,NodE,NodD,NodA,NodB,NodC,NodI,NodJ,NodH,EB233_29665,NodU
ICEMcSym(1271)-alpha	NC_014923	5680050..6125270	Mesorhizobium ciceri	-	-	-	-	bphA	FixS,FixI,FixH,FixG,FixP,FixQ,FixO,FixN,NodM,mlr6097,NifX,NifX,NifN,NifE,NifK,nifD,NifH,NifQ,NifS,NifW,FixA,FixB,FixC,FixX,NifB,NifZ,NifT,NifA,NodD,NodA,NodF,NodE,NodD,NodA,NodB,NodC,NodI,NodJ,NodH,EB233_29665,NodU
ICEMcSym(1284)-alpha	CP015064	858217..1335305	Mesorhizobium ciceri	-	gmd	-	-	-	NodF,NodE,NodA,NodZ,NoeL,NolK,NodA,NodC,NodI,NodJ,A4R29_04430,NodB,NodD,NolL,NodD,NodU,NifA,FixU,NifZ,NifB,NifA,FixX,FixC,FixB,FixA,NifW,NifS,NifQ,NifH,nifD,NifK,NifE,NifN,NifX,NifX,NodM,FixN,FixO,FixQ,FixP,FixG,FixH,FixI,FixS
ICEMlSym(NZP2037)-alpha	CP016079	6351798..6880279	Mesorhizobium loti	-	gmd	AcrIIC1	-	-	FixS,FixI,NifX,FixG,FixP,FixQ,FixO,FixN,NodM,NodD,NolL,NodD,NodB,A9174_31165,NodJ,NodI,NodC,NodA,NodS,mlr6097,NifU,NoeL,NifX,NifX,NifN,NifE,NifK,nifD,nifH,NifQ,MLTONO_5203,NifW,FixA,FixB,FixC,FixX,NifA,NifB,NifZ,FixT,NolK,NoeL,NodZ,NifA,NodA,NodE,NodF,NodU
ICEMoSym(WSM2075)-alpha	NC_015675	6234721..6679938	Mesorhizobium opportunistum	-	-	-	-	bphA	FixS,FixI,FixH,FixG,FixP,FixQ,FixO,FixN,NodM,mlr6097,NifX,NifX,NifN,NifE,NifK,nifD,NifH,NifQ,NifS,NifW,FixA,FixB,FixC,FixX,NifB,NifZ,NifT,NifA,NodD,NodA,NodF,NodE,NodD,NodA,NodB,NodC,NodI,NodJ,NodH,EB233_29665,NodU
ICEKpnQD23-1	CP042858	4831525..5022379	Klebsiella pneumoniae	blaTEM-1B,aac(3)-IId,mph(A),sul1,qacE,ARR-3,blaNDM-3,sul1,qacE,aadA16,dfrA27,ARR-3,aac(6')-Ib-cr,aac(3)-IId,mph(A),sul1,qacE,ARR-3,blaNDM-3,sul1,qacE,aadA16,dfrA27,ARR-3,aac(6')-Ib-cr,aac(3)-IId,sul2,aph(3'')-Ib,aph(6)-Id,floR	-	-	merP,merT,merR	-	-
ICEKpnLS357-3	CP025639	3661462..3730667	Klebsiella pneumoniae	-	ybtS,ybtX,ybtQ,ybtP,ybtA,irp2,irp1,ybtU,ybtT,ybtE,fyuA,clbQ,clbP,clbO,clbN,clbM,clbL,clbK,clbA	-	-	-	-
ICEKpn12208-1	CP030172	1728573..1790738	Klebsiella pneumoniae	-	fyuA,ybtE,ybtT,ybtU,irp1,irp2,ybtA,ybtP,ybtQ,ybtX,ybtS	-	-	-	-
ICEKpn16_GR_13-2	CP027036	4684844..4750459	Klebsiella pneumoniae	-	ybtS,ybtX,ybtQ,ybtP,ybtA,irp2,irp1,ybtU,ybtT,ybtE,fyuA	-	-	-	-
ICEKpn18CPO060-1	CP034778	1797187..1860430	Klebsiella pneumoniae	-	fyuA,ybtE,ybtT,ybtU,irp2,ybtA,ybtP,ybtQ,ybtX,ybtS	-	-	-	-
ICEKpn4743-1	CP033625	1858533..1923082	Klebsiella pneumoniae	-	fyuA,ybtE,ybtT,ybtU,irp1,irp2,ybtA,ybtP,ybtQ,ybtX,ybtS	-	-	-	-
ICEKpn4928STDY7387736-1	LR607362	780300..825052	Klebsiella variicola	-	-	-	-	-	-
ICEKpn4928STDY7387808-1	LR607368	2908121..2972669	Klebsiella pneumoniae	-	-	-	-	-	-
ICEKpn6-1	CP034316	4450090..4542433	Klebsiella pneumoniae	-	ybtS,ybtX,ybtQ,ybtP,ybtA,irp2,irp1,ybtU,ybtT,ybtE,fyuA	-	-	-	-
ICEKpnAATZP-1	CP014755	3402361..3466910	Klebsiella pneumoniae	-	ybtS,ybtX,ybtQ,ybtP,ybtA,irp2,irp1,ybtU,ybtT,ybtE,fyuA	-	-	-	-
ICEKpnABFPV-1	CP036442	3553191..3611389	Klebsiella pneumoniae	-	ybtS,ybtX,ybtQ,ybtP,ybtA,irp2,irp1,ybtU,ybtT,ybtE,fyuA	-	-	-	-
ICEKpnAR_0075-1	CP032185	2959067..3023602	Klebsiella pneumoniae	-	ybtS,ybtX,ybtQ,ybtP,ybtA,irp2,irp1,ybtU,ybtT,ybtE,fyuA	-	-	-	-
ICEKpnAR_0079-1	CP028994	3941145..4033488	Klebsiella pneumoniae	-	ybtS,ybtX,ybtQ,ybtP,ybtA,irp2,irp1,ybtU,ybtT,ybtE,fyuA	-	-	-	-
ICEKpnAR_0120-1	CP021833	2107421..2245029	Klebsiella pneumoniae	-	ybtS,ybtX,ybtQ,ybtP,ybtA,irp1,ybtU,ybtT,ybtE,fyuA,clbQ,clbP,clbO,clbN,clbM,clbL,clbK,clbJ,clbI,clbH,clbG,clbF,clbE,clbD,clbC,clbB,clbA	-	-	-	-
ICEKpnAR_0126-1	CP021740	4137547..4195745	Klebsiella pneumoniae	-	ybtS,ybtX,ybtQ,ybtP,ybtA,irp2,irp1,ybtU,ybtT,ybtE,fyuA	-	-	-	-
ICEKpnAR_0135-1	CP032178	5331010..5395559	Klebsiella pneumoniae	-	ybtS,ybtX,ybtQ,ybtP,ybtA,irp2,irp1,ybtU,ybtT,ybtE,fyuA	-	-	-	-
ICEKpnAR_0138-1	CP021757	1252085..1310283	Klebsiella pneumoniae	-	ybtS,ybtX,ybtQ,ybtP,ybtA,irp2,irp1,ybtU,ybtT,ybtE,fyuA	-	-	-	-
ICEKpnAR_0139-1	CP021960	5228915..5298133	Klebsiella pneumoniae	-	ybtS,ybtX,ybtQ,ybtP,ybtA,irp2,irp1,ybtU,ybtT,ybtE,fyuA	-	-	-	-
ICEKpnAR_0145-1	CP021939	4222584..4287133	Klebsiella pneumoniae	-	ybtS,ybtX,ybtQ,ybtP,ybtA,irp2,irp1,ybtU,ybtT,ybtE,fyuA	-	-	-	-
ICEKpnAR_0146-1	CP021685	194506..289311	Klebsiella pneumoniae	-	ybtS,ybtX,ybtQ,ybtP,ybtA,irp2,irp1,ybtU,ybtT,ybtE,fyuA	-	-	-	-
ICEKpnAR_0152-1	CP021944	376688..441237	Klebsiella pneumoniae	-	ybtS,ybtX,ybtQ,ybtP,ybtA,irp2,irp1,ybtU,ybtT,ybtE,fyuA	-	-	-	-
ICEKpnAR_0153-1	CP028932	956807..1023030	Klebsiella pneumoniae	-	ybtS,ybtX,ybtQ,ybtP,ybtA,irp2,irp1,ybtU,ybtT,ybtE,fyuA	-	-	-	-
ICEKpnAR_0160-1	CP032175	218847..277822	Klebsiella pneumoniae	-	ybtS,ybtX,ybtQ,ybtP,ybtA,irp2,irp1,ybtU,ybtT,ybtE,fyuA	-	-	-	-
ICEKpnB12-AN-2	CP026155	1623163..1861329	Klebsiella pneumoniae	-	galF,cpsACP,wzi,wza,gnd,ugd,fyuA,ybtE,ybtT,ybtU,irp1	-	rcnB/yohN,mdtC/yegO,mdtB/yegN,mdtA/yegM	-	-
ICEKpnBA1559-1	CP036187	2427452..2485650	Klebsiella pneumoniae	-	fyuA,ybtE,ybtT,ybtU,irp1,irp2,ybtA,ybtP,ybtQ,ybtX,ybtS	-	-	-	-
ICEKpnBA28434-1	CP036327	2184762..2287697	Klebsiella pneumoniae	-	ybtS,ybtX,ybtQ,ybtP,ybtA,irp2,irp1,ybtU,ybtT,ybtE,fyuA	-	-	-	-
ICEKpnBA33875-1	CP035179	75155..139692	Klebsiella pneumoniae	-	fyuA,ybtE,ybtT,ybtU,irp1,irp2,ybtA,ybtP,ybtQ,ybtX,ybtS	-	-	-	-
ICEKpnBK13043-1	CP020837	3627680..3765297	Klebsiella pneumoniae	-	ybtS,ybtX,ybtQ,ybtP,ybtA,irp2,irp1,ybtU,ybtT,ybtE,fyuA,clbQ,clbP,clbO,clbN,clbM,clbL,clbK,clbJ,clbI,clbH,clbG,clbF,clbE,clbD,clbC,clbB,clbA	-	-	-	-
ICEKpnBP327-1	CP036335	418812..477010	Klebsiella pneumoniae	-	fyuA,ybtE,ybtT,ybtU,irp1,irp2,ybtA,ybtP,ybtQ,ybtX,ybtS	-	-	-	-
ICEKpnBR-1	CP015990	1825388..1917731	Klebsiella pneumoniae	-	fyuA,ybtE,ybtT,ybtU,irp1,irp2,ybtA,ybtP,ybtQ,ybtX,ybtS	-	-	-	-
ICEKpnCAV1016-1	CP017934	5160854..5219052	Klebsiella pneumoniae	-	fyuA,ybtE,ybtT,ybtU,irp1,irp2,ybtA,ybtP,ybtQ,ybtX,ybtS	-	-	-	-
ICEKpnCCUG70747-1	CP023441	5124948..5184247	Klebsiella pneumoniae	-	fyuA,ybtE,ybtT,ybtU,irp1,ybtA,ybtP,ybtQ,ybtX,ybtS	-	-	-	-
ICEKpnCR14-2	CP015392	1776406..1984641	Klebsiella pneumoniae	-	galF,cpsACP,wzi,wza,gnd,wbtL,ugd,wzm,wzt,wbbM,glf,wbbN,wbbO,kfoC,clbB,clbC,clbD,clbE,clbF,clbG,clbH,clbI,clbK,clbL,clbM,clbN,clbO,clbP,clbQ	-	mdtC/yegO,mdtB/yegN,mdtA/yegM	-	-
ICEKpnCRKP-1215-1	CP024838	4055060..4113257	Klebsiella pneumoniae	-	fyuA,ybtE,ybtT,ybtU,irp1,ybtA,ybtP,ybtQ,ybtX,ybtS	-	-	-	-
ICEKpnCRKP-2297-1	CP024834	1396154..1454352	Klebsiella pneumoniae	-	fyuA,ybtE,ybtT,ybtU,irp1,irp2,ybtA,ybtP,ybtQ,ybtX,ybtS	-	-	-	-
ICEKpnCRKP-I-1	CP037927	3417673..3479838	Klebsiella pneumoniae	-	ybtS,ybtX,ybtQ,ybtP,ybtA,irp2,irp1,ybtU,ybtT,ybtE,fyuA	-	-	-	-
ICEKpnDA33140-1	CP029582	100348..199274	Klebsiella pneumoniae	-	ybtS,ybtX,ybtQ,ybtP,ybtA,irp2,irp1,ybtU,ybtT,ybtE,fyuA	-	-	-	-
ICEKpnDA48896-1	CP024429	3415712..3473910	Klebsiella pneumoniae	-	ybtS,ybtX,ybtQ,ybtP,ybtA,irp2,irp1,ybtU,ybtT,ybtE,fyuA	-	-	-	-
ICEKpnFDAARGOS_446-1	CP023946	2616393..2680942	Klebsiella pneumoniae	-	ybtS,ybtX,ybtQ,ybtP,ybtA,irp2,irp1,ybtU,ybtT,ybtE,fyuA	-	-	-	-
ICEKpnFDAARGOS_447-1	CP023949	1781989..1840185	Klebsiella pneumoniae	-	fyuA,ybtE,ybtT,ybtU,irp1,irp2,ybtA,ybtP,ybtQ,ybtX,ybtS	-	-	-	-
ICEKpnFDAARGOS_531-1	CP033777	2510771..2575351	Klebsiella pneumoniae	-	fyuA,ybtE,ybtT,ybtU,irp1,irp2,ybtA,ybtP,ybtQ	-	-	-	-
ICEKpnFDAARGOS_629-1	CP044047	2916697..3020864	Klebsiella pneumoniae	-	ybtS,ybtX,ybtQ,ybtP,ybtA,irp2,irp1,ybtU,ybtT,ybtE,fyuA	-	-	-	-
ICEKpnFDAARGOS_775-1	CP040993	4552091..4690416	Klebsiella pneumoniae	-	ybtS,ybtX,ybtQ,ybtP,ybtA,irp2,ybtU,ybtT,ybtE,fyuA,clbQ,clbP,clbO,clbN,clbM,clbL,clbK,clbJ,clbI,clbH,clbG,clbF,clbE,clbD,clbC,clbB,clbA	-	-	-	-
ICEKpnHK787-1	CP006738	1804046..1866227	Klebsiella pneumoniae	-	fyuA,ybtE,ybtT,ybtU,irp1,irp2,ybtA,ybtP,ybtQ,ybtX,ybtS	-	-	-	-
ICEKpnHS102438-2	CP025633	2106923..2253927	Klebsiella pneumoniae	-	clbB,clbC,clbD,clbE,clbF,clbG,clbH,clbI,clbJ,clbK,clbL,clbM,clbN,clbO,clbP,clbQ,fyuA,ybtE,ybtT,ybtU,irp1,irp2,ybtA,ybtP,ybtQ,ybtX,ybtS	-	-	-	-
ICEKpn1084-1	NC_018522	1608318..1882592	Klebsiella pneumoniae	-	cpsACP,wzi,wza,wzc,wzx,wzx,wclY,magA/wzy_K1,magA/wzy_K1,magA/wzy_K1,wcsS,wcsT,gmd,wcaG,wcaH,wcaJ,gnd,manC,manB,ugd,wzm,wbbM,glf,wbbN,wbbO,kfoC,clbA,clbB,clbC,clbD,clbE,clbF,clbG,clbH,clbI,clbJ,clbK,clbL,clbM,clbN,clbO,clbP,clbQ,fyuA,ybtE,ybtT,ybtU,irp1,irp2,ybtA,ybtP,ybtQ,ybtX,ybtS	-	mdtC/yegO,mdtB/yegN,mdtA/yegM	-	NoeL
ICEKpnINF042-1	CP024542	1787299..1845496	Klebsiella pneumoniae	-	fyuA,ybtE,ybtT,ybtU,irp1,irp2,ybtA,ybtP,ybtQ,ybtX,ybtS	-	-	-	-
ICEKpnINF059-1	CP024545	1787299..1845496	Klebsiella pneumoniae	-	fyuA,ybtE,ybtT,ybtU,irp1,irp2,ybtA,ybtP,ybtQ,ybtX,ybtS	-	-	-	-
ICEKpnINF125-1	CP031795	1818220..1876418	Klebsiella pneumoniae	-	fyuA,ybtE,ybtT,ybtU,irp1,irp2,ybtA,ybtP,ybtQ,ybtX,ybtS	-	-	-	-
ICEKpnINF157-1	CP024528	1768053..1826013	Klebsiella pneumoniae	-	fyuA,ybtE,ybtT,ybtU,irp1,irp2,ybtA,ybtP,ybtQ,ybtX,ybtS	-	-	-	-
ICEKpnINF158-1	CP024521	440249..498209	Klebsiella pneumoniae	-	fyuA,ybtE,ybtT,ybtU,irp1,irp2,ybtA,ybtP,ybtQ,ybtX,ybtS	-	-	-	-
ICEKpnINF163-1	CP024549	1768819..1826779	Klebsiella pneumoniae	-	fyuA,ybtE,ybtT,ybtU,irp1,irp2,ybtA,ybtP,ybtQ,ybtX,ybtS	-	-	-	-
pRS01	U50902	1..12851	Lactococcus lactis	-	-	-	-	-	-
ICEKpnINF164-1	CP024556	1769048..1827008	Klebsiella pneumoniae	-	fyuA,ybtE,ybtT,ybtU,irp1,irp2,ybtA,ybtP,ybtQ,ybtX,ybtS	-	-	-	-
ICEKpnINF249-2	CP024489	5079347..5289591	Klebsiella pneumoniae	sul2,aph(3'')-Ib,aph(6)-Id,blaTEM-1B,blaCTX-M-15	-	-	silE,silS,silR,silC,silF,silB,silA,silP,pcoA,pcoB,pcoC,pcoD,pcoR,pcoS,pcoE,arsH,arsC,arsB,arsA,arsD,arsR,fecD,fecE	-	-
ICEKpnINF274-1	CP024570	2862451..2960221	Klebsiella pneumoniae	-	ybtS,ybtX,ybtQ,ybtP,ybtA,irp2,irp1,ybtU,ybtT,ybtE,fyuA	-	-	-	-
ICEKpnINF278-1	CP024563	2862451..2960221	Klebsiella pneumoniae	-	ybtS,ybtX,ybtQ,ybtP,ybtA,irp2,irp1,ybtU,ybtT,ybtE,fyuA	-	-	-	-
ICEKpnJS187-1	CP025466	3461882..3524047	Klebsiella pneumoniae	-	ybtS,ybtX,ybtQ,ybtP,ybtA,irp2,irp1,ybtU,ybtT,ybtE,fyuA	-	-	-	-
ICEKpnJUNP254-1	AP021880	1865136..1929396	Klebsiella pneumoniae	-	fyuA,ybtE,ybtT,ybtU,irp1,irp2,ybtA,ybtP,ybtQ	-	-	-	-
ICEKpnKLP268-1	CP043047	59825..192847	Klebsiella pneumoniae	-	ybtS,ybtX,ybtQ,ybtP,ybtA,irp2,irp1,ybtU,ybtT,ybtE,fyuA,clbQ,clbP,clbO,clbN,clbM,clbL,clbJ,clbI,clbH,clbG,clbF,clbE,clbD,clbC,clbA	-	-	-	-
ICEKpnKp_Goe_121641-1	CP018735	1880423..1944972	Klebsiella pneumoniae	-	fyuA,ybtE,ybtT,ybtU,irp1,irp2,ybtA,ybtP,ybtQ,ybtX,ybtS	-	-	-	-
ICEKpnKp_Goe_154414-2	CP018337	1802309..1864490	Klebsiella pneumoniae	-	fyuA,ybtE,ybtT,ybtU,irp1,irp2,ybtA,ybtP,ybtQ,ybtX,ybtS	-	-	-	-
ICEKpnKp_Goe_33208-1	CP018447	1859322..1923871	Klebsiella pneumoniae	-	fyuA,ybtE,ybtT,ybtU,irp1,irp2,ybtA,ybtP,ybtQ,ybtX,ybtS	-	-	-	-
ICEKp1	AP006725	3395836..3471770	Klebsiella pneumoniae	-	ybtS,ybtX,ybtQ,ybtP,ybtA,irp2,irp1,ybtU,ybtT,ybtE,fyuA,iroN,iroB,iroC,iroD,rmpA	-	-	-	-
ICEKpnKp_Goe_71070-1	CP018450	1859309..1923858	Klebsiella pneumoniae	-	fyuA,ybtE,ybtT,ybtU,irp1,irp2,ybtA,ybtP,ybtQ,ybtX,ybtS	-	-	-	-
ICEKpnKp_Goe_821588-2	CP018692	1803094..1867643	Klebsiella pneumoniae	-	fyuA,ybtE,ybtT,ybtU,irp1,irp2,ybtA,ybtP,ybtQ,ybtX,ybtS	-	-	-	-
ICEKpnKp_Goe_822579-1	CP018140	1829156..1892707	Klebsiella pneumoniae	-	ybtS,ybtX,ybtQ,ybtP,ybtA,irp2,irp1,ybtU,ybtT,ybtE,fyuA	-	-	-	-
ICEKpnKp_Goe_822917-2	CP018438	1802317..1866866	Klebsiella pneumoniae	-	fyuA,ybtE,ybtT,ybtU,irp1,irp2,ybtA,ybtP,ybtQ,ybtX,ybtS	-	-	-	-
ICEKpnKP_NORM_BLD_2014_104014-1	CP034045	1831053..1889250	Klebsiella pneumoniae	-	fyuA,ybtE,ybtT,ybtU,irp1,ybtA,ybtP,ybtQ,ybtX,ybtS	-	-	-	-
ICEKpnKP_NORM_BLD_2015_112126-1	CP034053	1796023..1854221	Klebsiella pneumoniae	-	fyuA,ybtE,ybtT,ybtU,irp1,irp2,ybtA,ybtP,ybtQ,ybtX,ybtS	-	-	-	-
ICEKpnKP11-1	CP025092	2660688..2737306	Klebsiella pneumoniae	-	-	-	-	-	-
ICEKpnKP17-15-1	CP034076	1819752..1918788	Klebsiella pneumoniae	-	fyuA,ybtE,ybtT,ybtU,irp1,irp2,ybtA,ybtP,ybtQ,ybtX,ybtS	-	-	-	-
ICEKpnKP17-16-1	CP034077	1819752..1918788	Klebsiella pneumoniae	-	fyuA,ybtE,ybtT,ybtU,irp1,irp2,ybtA,ybtP,ybtQ,ybtX,ybtS	-	-	-	-
ICEKpnKp202-1	CP041082	1852482..1917028	Klebsiella pneumoniae	-	fyuA,ybtE,ybtT,ybtU,irp1,irp2,ybtA,ybtP,ybtQ,ybtX,ybtS	-	-	-	-
ICEKpnKP36-1	CP017385	3417013..3481562	Klebsiella pneumoniae	-	ybtS,ybtX,ybtQ,ybtP,ybtA,irp2,irp1,ybtU,ybtT,ybtE,fyuA	-	-	-	-
ICEDdaEch586-1	CP001836	2972027..3023093	Dickeya parazeae	-	-	-	-	-	-
ICEKpnKP38731-2	CP014294	1784338..1842517	Klebsiella pneumoniae	-	fyuA,ybtE,ybtT,ybtU,irp1,irp2,ybtA,ybtP,ybtQ,ybtX,ybtS	-	-	-	-
ICEKpnKp52.145-1	FO834906	3678598..3813272	Klebsiella pneumoniae	-	ybtS,ybtX,ybtQ,ybtP,ybtA,irp2,irp1,ybtU,ybtT,ybtE,fyuA,clbQ,clbP,clbO,clbN,clbM,clbL,clbJ,clbI,clbH,clbG,clbF,clbE,clbD,clbC,clbB,clbA	-	-	-	-
ICEKpnKp589-2	CP028816	1643344..1911307	Klebsiella pneumoniae	-	galF,cpsACP,wzi,wza,wcaJ,gnd,wbtL,ugd,fyuA,ybtE,ybtT,ybtU,irp1,irp2,ybtA,ybtP,ybtQ,ybtX,ybtS	-	rcnB/yohN,mdtC/yegO,mdtB/yegN,mdtA/yegM	-	-
ICEEcoED1a-1	CU928162	2164157..2222338	Escherichia coli	-	ybtS,ybtX,ybtQ,ybtP,ybtA,irp2,irp1,ybtU,ybtT,ybtE,fyuA	-	-	-	-
ICEVchBan5	GQ463140	1..102122	Vibrio cholerae	floR,floR,aph(6)-Id,aph(3'')-Ib,sul2,dfrA1	-	-	-	-	-
ICEKpnKP7-2	CP025088	3276885..3375968	Klebsiella pneumoniae	-	-	-	-	-	-
ICEKpnKp8701-1	CP049604	4354746..4397516	Klebsiella pneumoniae	-	-	-	-	-	-
ICEKpnKPC160125-1	CP040038	2382004..2474347	Klebsiella pneumoniae	-	ybtS,ybtX,ybtQ,ybtP,ybtA,irp2,irp1,ybtU,ybtT,ybtE,fyuA	-	-	-	-
ICECkoBAA-1	CP000822	816173..919555	Citrobacter koseri	-	clbA,clbB,clbC,clbD,clbE,clbF,clbG,clbH,clbI,clbJ,clbK,clbL,clbM,clbN,clbO,clbP,clbQ,fyuA,ybtE,ybtT,ybtU,irp1,irp2,irp2,ybtA,ybtP,ybtQ,ybtX,ybtS	-	-	-	-
ICEKpnkpn154-1	LR745042	1803028..1865205	Klebsiella pneumoniae	-	-	-	-	-	-
ICEKpnKPN528-1	CP020853	3763098..3829313	Klebsiella pneumoniae	-	ybtS,ybtX,ybtP,ybtA,irp2,irp2,irp1,ybtU,ybtT,ybtE,fyuA	-	-	-	-
ICEKpnKPNIH32-1	CP009775	3429929..3562951	Klebsiella pneumoniae	-	ybtS,ybtX,ybtQ,ybtP,ybtA,irp2,irp1,ybtU,ybtT,ybtE,fyuA,clbQ,clbP,clbO,clbN,clbM,clbL,clbJ,clbI,clbH,clbG,clbF,clbE,clbD,clbC	-	-	-	-
ICEKpnKPNIH33-1	CP009771	3473517..3611166	Klebsiella pneumoniae	-	ybtS,ybtX,ybtQ,ybtP,ybtA,irp2,irp1,ybtU,ybtT,ybtE,fyuA,clbQ,clbP,clbO,clbN,clbM,clbL,clbK,clbJ,clbI,clbH,clbG,clbF,clbE,clbD,clbC,clbB	-	-	-	-
ICEKpnKpvST101_OXA-48-1	CP031368	5231460..5296011	Klebsiella pneumoniae	-	fyuA,ybtE,ybtT,ybtU,irp2,ybtA,ybtP,ybtQ,ybtX,ybtS	-	-	-	-
ICEKpnKpvST147B_SE1_1_NDM-1	CP040724	943723..1009425	Klebsiella pneumoniae	-	ybtS,ybtX,ybtQ,ybtP,ybtA,irp2,ybtU,ybtT,ybtE,fyuA	-	-	-	-
ICEKpnKSB1_5D-1	CP024191	1767944..1825904	Klebsiella pneumoniae	-	fyuA,ybtE,ybtT,ybtU,irp1,irp2,ybtA,ybtP,ybtQ,ybtX,ybtS	-	-	-	-
ICEEcoUMN026-1	CU928163	2277431..2343162	Escherichia coli	-	ybtS,ybtX,ybtQ,ybtP,ybtA,irp2,irp1,ybtU,ybtT,ybtE,fyuA	-	-	-	-
ICEKpnKUH-KPNHVF1-2	CP047677	3467254..3604981	Klebsiella pneumoniae	-	ybtS,ybtX,ybtQ,ybtP,ybtA,irp2,irp1,ybtU,ybtT,ybtE,fyuA,clbQ,clbP,clbO,clbN,clbM,clbL,clbK,clbJ,clbI,clbH,clbG,clbF,clbE,clbD,clbC,clbB,clbA	-	-	-	-
ICEKpnKUH-KPNHVL1-2	CP047675	3462878..3600605	Klebsiella pneumoniae	-	ybtS,ybtX,ybtQ,ybtP,ybtA,irp2,irp1,ybtU,ybtT,ybtE,fyuA,clbQ,clbP,clbO,clbN,clbM,clbL,clbK,clbJ,clbI,clbH,clbG,clbF,clbE,clbD,clbC,clbB,clbA	-	-	-	-
ICEMloMAF-1	BA000012	4643427..5255769	Mesorhizobium loti	-	gmd	AcrIIC1,AcrIIA9	-	-	NifA,NodF,NodE,NifA,NodZ,NoeL,NolK,FixT,NifZ,NifB,NifA,FixX,FixC,FixB,FixA,NifW,NifS,MLTONO_5203,NifQ,nifH,nifD,NifK,NifE,NifN,NifX,NifX,NoeL,NifU,mlr6097,NodS,NodA,NodC,NodI,NodJ,NolO,NodZ,NodB,NodD,NolL,NodD,MLTONO_5487,NolX,NolW,NopB,NolT,NolU,NolV,NodM,FixN,FixO,FixQ,FixP,FixG,NifX,FixI,FixS
ICEKpnLS355-2	CP025641	2185383..2289956	Klebsiella pneumoniae	-	clbA,clbB,clbC,clbD,clbE,clbF,clbG,clbH,clbI,clbJ,clbK,clbL,clbM,clbN,clbO,clbP,clbQ,fyuA,ybtE,ybtT,ybtU,irp1,irp2,ybtA,ybtP,ybtQ,ybtX,ybtS	-	-	-	-
ICEKpnLS359-1	CP025630	2660576..2737194	Klebsiella pneumoniae	-	ybtS,ybtX,ybtQ,ybtP,ybtA,irp1,ybtU,ybtT,ybtE,fyuA,iroN,iroB,iroC,iroD,rmpA	-	-	-	-
ICEKpnLSH-KPN25-2	CP040391	1876308..1934497	Klebsiella pneumoniae	-	-	-	-	-	-
ICEKpnMNCRE53-1	CP018437	3393285..3536872	Klebsiella pneumoniae	aac(6')-Ib	ybtS,ybtX,ybtQ,ybtP,ybtA,irp2,irp1,ybtU,ybtT,ybtE,fyuA,clbQ,clbP,clbO,clbN,clbM,clbL,clbK,clbJ,clbI,clbH,clbG,clbF,clbE,clbD,clbC,clbB,clbA	-	-	-	-
ICEKpnMNCRE69-1	CP018427	3355560..3499147	Klebsiella pneumoniae	aac(6')-Ib	ybtS,ybtX,ybtQ,ybtP,ybtA,irp2,irp1,ybtU,ybtT,ybtE,fyuA,clbQ,clbP,clbO,clbN,clbM,clbL,clbK,clbJ,clbI,clbH,clbG,clbF,clbE,clbD,clbC,clbB,clbA	-	-	-	-
ICEKpnMNCRE78-1	CP018428	3356625..3500228	Klebsiella pneumoniae	aac(6')-Ib	ybtS,ybtX,ybtQ,ybtP,ybtA,irp2,irp1,ybtU,ybtT,ybtE,fyuA,clbQ,clbP,clbO,clbN,clbM,clbL,clbK,clbJ,clbI,clbH,clbG,clbF,clbE,clbD,clbC,clbB,clbA	-	-	-	-
ICEKpnNH34-1	CP034408	1652090..1718310	Klebsiella pneumoniae	-	ybtS,ybtX,ybtQ,ybtA,irp2,irp1,ybtU,ybtT,fyuA	-	-	-	-
ICEKpnNH54-1	CP024916	3461245..3519441	Klebsiella pneumoniae	-	ybtS,ybtX,ybtQ,ybtP,ybtA,irp2,irp1,ybtU,ybtT,ybtE,fyuA	-	-	-	-
ICEKpnNKU_Kleb8A7-1	CP041644	3348673..3406865	Klebsiella pneumoniae	-	fyuA,ybtE,ybtT,ybtU,irp1,irp2,ybtA,ybtP,ybtQ,ybtX,ybtS	-	-	-	-
ICEKpn11-1	CP016923	17308..83530	Klebsiella pneumoniae	-	ybtS,ybtX,ybtQ,ybtP,ybtA,irp2,irp1,ybtU,ybtT,ybtE,fyuA	-	-	-	-
ICEKpnNU-CRE047-2	CP025037	1912672..2022185	Klebsiella pneumoniae	-	clbA,clbB,clbC,clbD,clbE,clbF,clbG,clbH,clbI,clbJ,clbK,clbL,clbM,clbN,clbO,clbP,clbQ,fyuA,ybtE,ybtT,ybtU,irp1,irp2,ybtA,ybtP,ybtQ,ybtX,ybtS	-	-	-	-
ICEKpnPMK1-1	CP008929	5176327..5297023	Klebsiella pneumoniae	-	ybtS,ybtX,ybtQ,ybtP,ybtA,irp2,irp1,ybtU,ybtT,ybtE,fyuA	-	-	-	-
ICEKpn1158-1	CP006722	1886399..1995488	Klebsiella pneumoniae	-	clbA,clbB,clbC,clbD,clbE,clbF,clbG,clbH,clbI,clbJ,clbK,clbL,clbM,clbN,clbO,clbP,clbQ,fyuA,ybtE,ybtT,ybtU,irp1,irp2,ybtA,ybtP,ybtQ,ybtX,ybtS	-	-	-	-
ICEKpnQS17-0161-1	CP024458	2858419..2916617	Klebsiella pneumoniae	-	ybtS,ybtX,ybtQ,ybtP,ybtA,irp2,irp1,ybtU,ybtT,ybtE,fyuA	-	-	-	-
ICEKpnR1701-2	CP039968	1859451..1969990	Klebsiella pneumoniae	-	clbA,clbB,clbC,clbD,clbE,clbF,clbG,clbH,clbI,clbJ,clbK,clbL,clbM,clbN,clbO,clbP,clbQ,fyuA,ybtE,ybtT,ybtU,irp1,irp2,ybtA,ybtP,ybtQ,ybtX,ybtS	-	-	-	-
ICEKpnRJA166-1	CP019047	1806260..1882407	Klebsiella pneumoniae	-	rmpA,iroD,iroC,iroB,iroN,fyuA,ybtE,ybtT,ybtU,irp1,irp2,ybtA,ybtP,ybtQ,ybtX,ybtS	-	-	-	-
ICEKpnRJF293-1	CP014008	3380804..3439778	Klebsiella pneumoniae	-	ybtS,ybtX,ybtQ,ybtP,ybtA,irp2,irp1,ybtU,ybtT,ybtE,fyuA	-	-	-	-
ICEKpnRJF999-2	CP014010	3470664..3608386	Klebsiella pneumoniae	-	ybtS,ybtX,ybtQ,ybtP,ybtA,irp2,irp1,ybtU,ybtT,ybtE,fyuA,clbQ,clbP,clbO,clbN,clbM,clbL,clbJ,clbI,clbH,clbG,clbF,clbE,clbD,clbC,clbB	-	-	-	-
ICEKpnSCKP040074-1	CP029388	1587852..1649621	Klebsiella pneumoniae	-	ybtS,ybtX,ybtQ,ybtP,ybtA,irp2,irp1,ybtU,ybtT,ybtE,fyuA	-	-	-	-
ICEKpnSCM96-1	CP028716	4084953..4143152	Klebsiella pneumoniae	-	-	-	-	-	-
ICEKpnSKGH01-1	CP015500	1658908..1717105	Klebsiella pneumoniae	-	fyuA,ybtE,ybtT,ybtU,irp1,irp2,ybtA,ybtP,ybtQ,ybtX,ybtS	-	-	-	-
ICEKpnSMU18037509-1	CP045661	1775474..1838916	Klebsiella pneumoniae	-	fyuA,ybtE,ybtT,ybtU,irp1,irp2,ybtA,ybtP,ybtQ,ybtX,ybtS	-	-	-	-
ICEKpnST101:960186733-1	CP023487	2308125..2372672	Klebsiella pneumoniae	-	fyuA,ybtE,ybtT,ybtU,irp2,ybtA,ybtP,ybtQ,ybtX,ybtS	-	-	-	-
ICEKpnST2017:950142398-1	CP023553	1428965..1493514	Klebsiella pneumoniae	-	ybtS,ybtX,ybtQ,ybtP,ybtA,irp2,irp1,ybtU,ybtT,ybtE,fyuA	-	-	-	-
ICEKpnTK421-2	CP045694	1931936..1994113	Klebsiella pneumoniae	-	fyuA,ybtE,ybtT,ybtU,irp1,ybtA,ybtP,ybtQ,ybtX,ybtS	-	-	-	-
ICEKpnU25-1	CP012043	3705864..3772086	Klebsiella pneumoniae	-	ybtS,ybtX,ybtQ,ybtP,ybtA,irp2,irp1,ybtU,ybtT,ybtE,fyuA	-	-	-	-
ICEKpnVBA2172-1	CP036320	5105553..5208479	Klebsiella pneumoniae	-	ybtS,ybtX,ybtQ,ybtP,ybtA,irp2,irp1,ybtU,ybtT,ybtE,fyuA	-	-	-	-
ICEKpnWCHKP13F2-1	CP028391	1768391..1849138	Klebsiella pneumoniae	-	clbA,clbB,clbC,clbD,clbE,clbF,clbG,clbH,clbI,clbJ,clbK,clbL,clbM,clbN,clbO,clbP,clbQ	-	-	-	-
ICEKpnWCHKP13F2-2	CP028391	1867377..1929562	Klebsiella pneumoniae	-	fyuA,ybtE,ybtT,ybtU,irp1,irp2,ybtA,ybtP,ybtQ,ybtX,ybtS	-	-	-	-
ICEKpnWCHKP7E2-2	CP028806	1806441..1871766	Klebsiella pneumoniae	-	fyuA,ybtE,ybtT,ybtU,irp1,irp2,ybtA,ybtP,ybtQ,ybtX,ybtS	-	-	-	-
ICE_Cdi630_fic	NC_009089	585378..606047	Clostridioides difficile	tet(M)	-	-	-	-	-
ICE_Cdi630_guaA	NC_009089	3890833..3912345	Clostridioides difficile	-	-	-	-	-	-
ICE_EfalV583_lepA	NC_004668	2163705..2274732	Enterococcus faecalis	VanHBX	fss3	AcrIIA21	-	-	-
ICE_EfalV583_rplS	NC_004668	1792883..1843075	Enterococcus faecalis	-	fss3	-	-	-	-
ICE_EfmISMMSVRE1_rpsI	CP012430	2539659..2604823	Enterococcus faecium	-	psaA,esp,fss3	AcrIIA9,AcrIIA14	-	-	-
ICE_EfmISMMSVRE1_Tn916	CP012430	2171009..2187902	Enterococcus faecium	tet(M)	-	-	-	-	-
ICE_erm42	CP060730	568141..660867	Salmonella enterica	erm(42),floR,sul2	-	-	-	-	-
ICE_FprA2-165_rumA	CP048437	1761411..1808878	Faecalibacterium duncaniae	-	-	-	-	-	-
ICE_SagNEM316_TnGBS2	NC_004368	1163554..1197443	Streptococcus agalactiae	-	-	AcrIIA7,AcrIIA21	-	-	-
ICE_SdyRE378_TnGBS2	NC_018712	1602651..1636331	Streptococcus dysgalactiae	-	-	AcrIIA7,AcrIIA21	-	-	-
ICE_Seq35246_TnGBS2	NC_017582	1882597..1914385	Streptococcus equi	-	-	AcrIIA21	-	-	-
ICE_SpyHKU_rumA	AFRY01000001	813753..878646	Streptococcus pyogenes	erm(B),tet(M)	-	AcrIIA21	-	-	-
SXT(HN1)	AB450045	1..19086	Vibrio cholerae	tet(59),aph(6)-Id,aph(3'')-Ib,sul2	-	-	-	-	-
ICE_SsaFDA259_Tn916	CP020451	1792004..1815306	Streptococcus salivarius	tet(M),erm(B)	-	-	-	-	-
ICEVflH-08942	KM213605	1..102878	Vibrio fluvialis	dfrA18,floR,aph(6)-Id,aph(3'')-Ib,sul2	-	-	-	-	-
ICE_SsalB35_rpsI	LR822044	106392..134849	Streptococcus salivarius	-	-	-	-	-	-
ICE_SsalB50_fda	LR793256	2161975..2187845	Streptococcus salivarius	-	-	-	-	-	-
ICE_SsalB57_fda	LR793259	2126294..2152765	Streptococcus salivarius	-	-	-	-	-	-
ICE_SsalF1-4_fda	LR797999	2080530..2110265	Streptococcus salivarius	-	-	-	-	-	-
ICE_SsalF1-8_rpmG	LR822045	2120699..2147970	Streptococcus salivarius	-	-	-	-	-	-
ICE_SsalF4-2_fda	LR800290	2093067..2123308	Streptococcus salivarius	-	-	-	-	-	-
ICE_SsalF4-2_Tn916	LR800290	1480111..1503277	Streptococcus salivarius	tet(M),erm(B)	-	-	-	-	-
ICE_SsalJF_rpsI	CP014144	70603..106907	Streptococcus salivarius	-	-	-	-	-	-
ICE_SsalL11_fda	LR822048	2081479..2121552	Streptococcus salivarius	-	-	-	-	-	-
ICE_SsalL22_fda	LR793265	2131689..2168948	Streptococcus salivarius	-	-	-	-	-	-
ICE_SsalL22_hsdM	LR793265	740075..790111	Streptococcus salivarius	erm(B)	-	-	-	-	-
ICE_SsalL25_fda	LR793266	2043409..2078610	Streptococcus salivarius	-	-	-	-	-	-
ICE_SsalL45_rpsI	LR793267	99591..130597	Streptococcus salivarius	-	-	-	-	-	-
ICE_SsalL50_rpsI	LR822051	100601..128098	Streptococcus salivarius	-	-	-	-	-	-
ICE_SsalL60_rpsI	LR793268	123049..154456	Streptococcus salivarius	-	-	-	-	-	-
ICE_SsalL61_fda	LR793269	2234857..2265552	Streptococcus salivarius	-	-	-	-	-	-
ICE_SsalL61_Tn916	LR793269	259354..277339	Streptococcus salivarius	tet(M)	-	-	-	-	-
ICE_SsalL64_fda	LR793271	2158933..2184749	Streptococcus salivarius	-	-	-	-	-	-
ICE_SsalLAB813_Tn916	CP040804	385333..403318	Streptococcus salivarius	tet(M)	-	-	-	-	-
ICE_SsalN20_rpsI	LR793272	99454..133838	Streptococcus salivarius	-	-	-	-	-	-
ICE_SsalN20_Tn916	LR793272	1415541..1438729	Streptococcus salivarius	erm(B),tet(M)	-	-	-	-	-
ICE_SsalN5_fda	LR793273	2115082..2141075	Streptococcus salivarius	-	-	-	-	-	-
ICE_SsalT93_fda	LR793270	2050027..2078467	Streptococcus salivarius	-	-	-	-	-	-
ICE_SsuBM407_mutT	NC_012926	504475..580446	Streptococcus suis	tet(M)	-	AcrIIA8,AcrIIA21	-	-	-
ICE_SsuBM407_rplL	NC_012926	1005780..1086173	Streptococcus suis	erm(B),tet(O),ant(6)-Ia,tet(M),tet(L)	-	AcrIIA8,AcrIIA21	-	-	-
ICE_SsuBM407_Tn916_1	NC_012926	535397..553428	Streptococcus suis	tet(M)	-	-	-	-	-
ICE_SsuBM407_Tn916_2	NC_012926	1050000..1073371	Streptococcus suis	tet(M),tet(L)	-	-	-	-	-
ICE_SsuSC84_rplL	NC_012924	872702..961575	Streptococcus suis	tet(M),ant(6)-Ia	-	AcrIIA21,AcrIIA8	-	-	-
ICE_SsuZYH33_rplL	NC_009442	872952..961832	Streptococcus suis	tet(M),ant(6)-Ia	-	AcrIIA21,AcrIIA8	-	-	-
ICE_SsuZYH33_Tn916	NC_009442	888251..906281	Streptococcus suis	tet(M)	-	-	-	-	-
ICE_StpsHKU10-03_Tn916	NC_014925	2195642..2213672	Staphylococcus pseudintermedius	tet(M)	-	-	-	-	-
ICE-2	CP009832	990976..1064196	Burkholderia multivorans	-	-	-	-	-	-
ICEAmaD7	CP014323	1261745..1375908	Alteromonas macleodii	-	-	AcrIA	golT	-	-
ICEAmaMED64	CP004848	1194615..1274449	Alteromonas mediterranea	-	-	-	-	-	-
ICEAplChn1	KX196444	1..100848	Actinobacillus pleuropneumoniae	tet(59),erm(42),floR,aph(6)-Id,aph(3')-VIa,aph(6)-Id,aph(3'')-Ib,sul2	-	-	-	-	-
TnGBS2(genomicislandX)	NC_004368	1163887..1197331	Streptococcus agalactiae	-	-	AcrIIA7,AcrIIA21	-	-	-
ICEVchBan8	JQ345361	1..103382	Vibrio cholerae	-	-	-	-	-	-
ICEAsp1	MW030510	1..72978	Actinobacillus sp.	tet(B),blaROB-1,aac(6')-aph(2''),aph(3')-Ia,aph(6)-Id,catT,sul2,erm(T),mcr-1.1	-	-	-	-	-
ICEBcaI48-1	CP015401	1448812..1503529	Bacteroides caecimuris	tet(Q)	-	AcrIIA9	-	-	-
ICEBdoCL03T12C01-1	CP011531	2319000..2365988	Phocaeicola dorei	tet(Q)	-	AcrIIA9	-	-	-
TnGBS1	NC_004368	385757..432824	Streptococcus agalactiae	-	-	AcrIIA21	-	-	-
ICEBdoHS2_L_2_B_045b-1	CP009057	1637634..1686354	Bacteroides dorei	tet(Q)	-	AcrIIA9	-	-	-
ICEBfrQ1F2-1	CP018937	2953654..3009208	Bacteroides fragilis	tet(Q)	-	AcrIIA9	-	-	-
pNEM316-1(islandVII)	NC_004368	711824..758891	Streptococcus agalactiae	-	-	AcrIIA21	-	-	-
ICEBsaDSM18170-1	CP002530	2939351..2990000	Bacteroides salanitronis	tet(Q),erm(F)	-	AcrIIA9	-	-	-
ICEBviDSM18177-1	CP007034	2851185..2910140	Barnesiella viscericola	erm(F),tet(Q)	-	AcrIIA9	-	-	-
pNEM316-1(islandVIII)	NC_004368	1013025..1060094	Streptococcus agalactiae	-	-	AcrIIA21	-	-	-
ICEErZJ	MG812141	1..79087	Erysipelothrix rhusiopathiae	ant(6)-Ia,lsa(E),lnu(B),ant(6)-Ia,aph(3')-III,tet(M)	-	AcrIIA21	-	-	-
ICEGEN	MK165650	1..96718	Vibrio cholerae	floR,aph(6)-Id,aph(3'')-Ib,sul2,dfrA1	-	-	-	-	-
ICEVchBan9	CP001485	2958347..3066049	Vibrio cholerae	dfrA1,sul2,aph(3'')-Ib,aph(6)-Id,tet(A),floR	-	-	-	-	-
ICEKpSL1	MK257718	1..70211	Klebsiella pneumoniae	-	ybtS,ybtX,ybtQ,ybtP,ybtA,irp2,irp1,ybtU,ybtT,ybtE,fyuA	-	-	-	-
ICEMcSym1192	CP015062	4216410..4635338	Mesorhizobium ciceri	-	-	AcrIIA8	-	-	FixI,FixH,FixG,FixP,FixQ,FixO,FixN,NolX,NolW,NolB,NolT,NolV,NopC,mlr6097,NifX,NifX,NifX,NifN,NifE,NifK,nifD,nifH,NifQ,NifS,NifW,FixA,FixB,FixC,FixX,NifB,NifZ,FixU,NodE,NodF,NodD,NodH,NodJ,NodI,NodC,NodB,NodA,NodE,NodF,mlr1025
ICEMfrJAM7	CP003380	495596..606053	Methylophaga frappieri	-	-	-	-	-	-
ICEOrhORT-UMN88-1	CP006828	2117077..2164100	Ornithobacterium rhinotracheale	tet(Q)	-	AcrIIA9	-	-	-
ICEP33	CP065412	5123334..5334548	Pseudomonas aeruginosa	ant(2'')-Ia,aac(6')-IIa,blaCARB-2,qacE,sul1,catB7	-	-	merE,merD,merA,merP,merT,merR	-	-
PAGI-2	AF440523	27286..132240	Pseudomonas aeruginosa	-	-	AcrIIA3	merA,merT,merR2	-	-
ICEPca4	CP024956	1863011..1908923	Pectobacterium atrosepticum	-	-	-	-	-	-
ICEPcc2	CP034236	1663873..1730176	Pectobacterium carotovorum	-	-	-	-	-	-
ICEPciChn180	CP073356	3209019..3335275	Proteus terrae	sul2,tet(X6),aph(4)-Ia,aac(3)-IVa,aph(3')-Ia,aph(3'')-Ib,aph(6)-Id	-	AcrIA	-	-	-
ICEPciChn2	MW423608	1..140916	Proteus terrae	tet(X6),floR,aph(6)-Id,aph(3'')-Ib,sul2,tet(C),aph(3')-Ia,dfrA32,ere(A),aadA2	-	-	-	-	-
ICEPflCDM8	CP047240	950152..1060244	Pseudoalteromonas sp.	tet(59),tet(59),floR,aph(6)-Id,aph(3'')-Ib,sul2,tet(C),aac(3)-IVa,aph(3')-Ia,dfrA32,ere(A),aadA2	-	-	-	-	-
ICEPgs6Chn1	MN507533	1..116235	Proteus genomosp.	floR,floR,aph(6)-Id,aph(3'')-Ib,aph(3')-Ia,aac(3)-IVa,aph(4)-Ia,tet(X6),sul2	-	-	-	-	-
ICEPinKCOM1741-1	CP024733	592106..640400	Prevotella intermedia	tet(Q)	-	AcrIIA9	-	-	-
ICEPinKCOM2033-1	CP024696	2702780..2752400	Prevotella intermedia	tet(Q)	-	AcrIIA9	-	-	-
ICEPmiBra595	WEKH01000004	55053..130714	Proteus mirabilis	-	-	-	-	-	-
ICEPmiBra607	CP049753	1687350..1780822	Proteus mirabilis	-	pla	-	-	-	-
ICEPmiBra614	WEKJ01000004	54801..139479	Proteus mirabilis	-	-	-	-	-	-
ICEPmiBra618	WEKI01000001	130187..195100	Proteus mirabilis	-	-	-	-	-	-
ICEPmiChn15C1	KX268685	1..64682	Proteus mirabilis	dfrA1	-	-	-	-	-
ICEPmiChnBCP11	MG773277	1..141263	Proteus mirabilis	floR,aph(6)-Id,aph(3'')-Ib,sul2,tet(C),cfr,blaCTX-M-65,aph(3')-Ia,aac(6')-Ib-cr,blaOXA-1,catB3,ARR-3,qacE,sul1,fosA3,sul2,aph(4)-Ia,aac(3)-IVa,dfrA32,ere(A),aadA2	-	-	-	-	-
ICEPmiChnJZ26	ON630400	1..106414	Proteus mirabilis	-	-	AcrIA	-	-	-
ICEPmiChn-JZ35	ON390821	1..142200	Proteus terrae	aadA2,dfrA19,sul1,qacE,aadA2,sul2,aph(3'')-Ib,aph(6)-Id,aph(3')-VIa,aph(6)-Id,floR,tet(X6),floR	-	-	-	-	-
ICEPmiChnJZ57	ON553412	1..116292	Proteus mirabilis	aph(6)-Id,aph(3'')-Ib,sul2,tet(C),aac(6')-Ib-cr,blaOXA-1,catB3,ARR-3,qacE,sul1,cfr,dfrA32,ere(A),aadA2	-	-	-	-	-
ICEPmiChnSTP3	MT449450	1..118916	Proteus mirabilis	aadA2,ere(A),dfrA32,cfr,sul1,qacE,ARR-3,catB3,blaOXA-1,aac(6')-Ib-cr,aph(3')-Ia,tet(C),sul2,aph(3'')-Ib,aph(6)-Id,floR	-	-	-	-	-
ICEPmiChn-TQ12	ON390822	1..147546	Proteus terrae	tet(X6),floR,aph(6)-Id,aph(3'')-Ib,sul2,aph(3')-Ia,tet(A),aadA2	-	-	-	-	-
ICEPmiFra1	MF490434	1..107395	Proteus mirabilis	floR,aph(6)-Id,aph(3'')-Ib,sul2,tet(C),aph(3')-Ia,dfrA32,ere(A),aadA2	-	-	-	-	-
ICEPmiIre01	MN520463	1..81300	Proteus mirabilis	-	-	-	-	-	-
ICEPmiJpn1_PM655	KT894734	1..92934	Proteus mirabilis	blaCMY-2	-	-	-	-	-
ICEKpnHS11286-1	CP003200	3433546..3495775	Klebsiella pneumoniae	-	ybtS,ybtX,ybtQ,ybtP,ybtA,irp2,irp1,ybtU,ybtT,ybtE,fyuA	-	-	-	-
ICEPspCT06-1	CP022754	512165..563352	Parabacteroides sp.	tet(Q)	-	AcrIIA9	-	-	-
ICEPvuChnBC22	MH160822	1..148751	Proteus vulgaris	aph(4)-Ia,aac(3)-IVa,sul1,blaDHA-1,sul1,qacE,ARR-3,aac(6')-Ib-cr,ARR-3,catB3,blaOXA-1,aac(6')-Ib-cr,aph(3')-Ia,cfr,aac(3)-IVa,aph(4)-Ia,dfrA32,ere(A),aadA2,tet(C),blaNDM-1,sul1,qacE,floR,aph(6)-Id,aph(3'')-Ib,sul2	htpB	-	-	-	-
ICERanRCAD0179-1	QXQM01000004	54705..103871	Riemerella anatipestifer	tet(Q)	-	AcrIIA9	-	-	-
ICERcoDSM16469-1	ARFT01000009	30256..79009	Riemerella columbina	tet(Q)	-	-	-	-	-
ICEShaJpn1	BFBQ01000004	213376..320508	Shewanella halifaxensis	floR,mph(G),mef(C),sul2	-	-	-	-	-
ICESpsH35閳?	CP076721	2018960..2081277	Streptococcus parasuis	tet(M)	-	-	-	-	-
ICESpsSUT-286-2	AP024276	1759153..1810570	Streptococcus parasuis	tet(M)	-	-	-	-	-
ICESsuSC117	MW026423	1..63983	Streptococcus suis	erm(T),tet(O),erm(B)	-	AcrIIA21	-	-	-
ICESsuSC317	MK359989	1..106789	Streptococcus suis	tet(L),ant(6)-Ia,tet(O),optrA	cpsI	AcrIIA21	-	-	-
ICESsuYS146	MK211816	1..78664	Streptococcus suis	tet(M)	-	AcrIIA21	-	-	-
ICESsuYS388	MK211824	1..70013	Streptococcus suis	erm(B),ant(6)-Ia,tet(O)	-	AcrIIA21	-	-	-
ICESupCHN110003	MG014393	1..91669	Shewanella algae	floR,aph(6)-Id,aph(3'')-Ib,sul2	-	-	-	-	-
ICETET	MK165649	1..91463	Vibrio cholerae	tet(59),aph(6)-Id,aph(3'')-Ib,sul2,dfrA1	-	-	-	-	-
ICEValZJT1	CP016224	2476706..2564476	Vibrio alginolyticus	sul2,aph(3'')-Ib,aph(6)-Id,dfrA31,qnrVC5	-	-	-	-	-
ICEValZJT2	CP016224	936462..1036489	Vibrio alginolyticus	-	-	-	-	-	-
ICEVch2010 EL-1786	CP003069	83542..182958	Vibrio cholerae	floR,aph(6)-Id,aph(3'')-Ib,sul2,dfrA1	-	-	-	-	-
ICEVchChn1307	KJ817376	1..104025	Vibrio cholerae	sul2,aph(3'')-Ib,aph(6)-Id,tet(A),aph(6)-Id,floR	-	-	merR	-	-
ICEVchMJ1236	CP001485	2958350..3066043	Vibrio cholerae	dfrA1,sul2,aph(3'')-Ib,aph(6)-Id,tet(A),floR	-	-	-	-	-
ICEVchRua1	KY382507	1..97915	Vibrio cholerae	dfrA1,sul2,aph(3'')-Ib,aph(6)-Id,floR	-	-	-	-	-
ICEVchRua2	KY382506	1..97915	Vibrio cholerae	floR,aph(6)-Id,aph(3'')-Ib,sul2,dfrA1	-	-	-	-	-
ICEVchThd1	CP007653	579719..680801	Vibrio cholerae	mph(A),tet(59),aph(6)-Id,aph(3'')-Ib,sul2,dfrA1	-	-	-	-	-
ICEVpaChn0574	MN199028	1..76762	Vibrio parahaemolyticus	blaCTX-M-14,tet(E)	-	-	-	-	-
Tn6413	CP030075	337873..451939	Pseudomonas aeruginosa	aadA2,qacE,sul1,msr(E),mph(E),blaVIM-4,aac(6')-Il,qacE,sul1	-	-	merE,merD,merA,merP,merT,merR	-	-
Tn6584	CP054843	5210218..5310913	Pseudomonas aeruginosa	blaGES-1,aph(3')-XV,qacE,floR,tet(G),sul1	-	-	merE,merD,merA,merP,merT,merR	-	-
Tn6585	CP046402	5360752..5461449	Pseudomonas aeruginosa	blaGES-5,aph(3')-XV,qacE,floR,tet(G),sul1	-	-	merE,merD,merA,merP,merT,merR	-	-
Tn6586	CP060392	5210194..5310891	Pseudomonas aeruginosa	blaGES-15,aph(3')-XV,qacE,floR,tet(G),sul1	-	-	merE,merD,merA,merP,merT,merR	-	-
Tn6587	CP054623	4283536..4404385	Pseudomonas aeruginosa	ant(2'')-Ia,aac(6')-IIa,blaCARB-2,qacE,sul1	-	-	merE,merD,merA,merP,merT,merR	-	-
Tn6815	LR828204	1..23299	Streptococcus mitis	tet(M),erm(B)	-	-	-	-	-
Tn6816	LR828206	1..20846	Streptococcus constellatus	tet(M)	-	-	-	-	-
Tn6860	CP059298	575696..691964	Providencia rettgeri	blaCTX-M-3,mph(E),msr(E)	-	-	-	-	-
Tn6861	CP059345	727272..869956	Providencia rettgeri	ARR-3,dfrA27,aadA16,qacE,sul1,blaPER-1,sul1,aph(3')-VIb,tet(C),aadA6,qacE,sul1,mph(A)	-	-	merE,merD,merB,merA,merP,merT,merR	-	-
Tn6862	CP059348	704853..810761	Providencia rettgeri	aph(4)-Ia,aac(3)-IVa,aph(3')-Ia,floR,aph(6)-Id,aph(3'')-Ib,sul2	-	-	-	-	-
Tn6864	MT219827	1..108763	Providencia rettgeri	tet(X6),aph(6)-Id,aph(3'')-Ib,sul2,tet(C),dfrA32,ere(A),aadA2	-	-	-	-	-
Tn6954	KY623658	1..95872	Alcaligenes faecalis	ant(2'')-Ia,blaVIM-2,dfrA30,dfrB5,qacE,sul1	-	-	merE,merD,merA,merP,merT,merR	-	-
Tn6956	MF168946	1..123131	Pseudomonas aeruginosa	blaVIM-2,qacE,sul1	-	-	merE,merD,merA,merP,merT,merR	-	-
ICEMcSymWSM1497-&alpha;	CP021070	6100974..6544486	Mesorhizobium sp.	-	-	-	-	-	FixS,FixI,FixH,FixG,FixP,FixQ,FixO,FixN,NodM,mlr6097,NifX,NifX,NifN,NifE,NifK,nifD,nifH,NifQ,NifS,NifW,FixA,FixB,FixC,FixX,NifB,NifZ,NifT,NifA,NodD,NodA,NodF,NodE,NodD,NodA,NodB,NodC,NodI,NodJ,NodH
ICEMeSymNZP2014	CP033361	5949545..6478456	Mesorhizobium erdmanii	-	gmd	AcrIIA9,AcrIIC1	-	-	FixS,FixI,FixH,FixG,FixP,FixQ,FixO,FixN,NodM,NodD,NolL,NodD,NodB,EB233_29665,NodJ,NodI,NodC,NodA,NodS,mlr6097,NifU,NifX,NifX,NifN,NifE,NifK,nifD,nifH,NifQ,NifS,NifW,FixA,FixB,FixC,FixX,NifA,NifB,NifZ,FixT,NolK,NoeL,NodZ,NifA,NodE,NodF,NodU
ICEMjSymMAFF303099	BA000012	4644774..5255783	Mesorhizobium loti	-	gmd	AcrIIC1,AcrIIA9	-	-	NifA,NodF,NodE,NifA,NodZ,NoeL,NolK,FixT,NifZ,NifB,NifA,FixX,FixC,FixB,FixA,NifW,NifS,MLTONO_5203,NifQ,nifH,nifD,NifK,NifE,NifN,NifX,NifX,NoeL,NifU,mlr6097,NodS,NodA,NodC,NodI,NodJ,NolO,NodZ,NodB,NodD,NolL,NodD,MLTONO_5487,NolX,NolW,NopB,NolT,NolU,NolV,NodM,FixN,FixO,FixQ,FixP,FixG,NifX,FixI,FixS
ICEMjSymATCC33669-&alpha;	CP033507	6285350..6807656	Mesorhizobium jarvisii	-	gmd	AcrIIC1	-	-	FixS,FixI,NifX,FixG,FixP,FixQ,FixO,FixN,NodM,NodD,NolL,NodD,NodB,A9174_31165,NodJ,NodI,NodC,NodA,NodS,mlr6097,NifU,NifX,NifX,NifN,NifE,NifK,nifD,nifH,NifQ,MLTONO_5203,NifS,NifW,FixA,FixB,FixC,FixX,NifA,NifB,NifZ,FixT,NolK,NoeL,NodZ,NifA,NodA,NodE,NodF,NodU
ICEMsp.SymAA22-&alpha;	CP048406	5733916..6500750	Mesorhizobium sp.	-	gmd	-	-	-	FixS,FixI,FixH,FixG,FixP,FixQ,FixO,FixN,NodM,mlr6097,NifX,NifX,NifN,NifE,NifK,nifD,NifH,NifQ,NifS,NifW,FixA,FixB,FixC,FixX,NifA,NifB,NifZ,NifT,NifA,NodU,NodD,NolL,NodD,NodB,NodA,A4R29_04430,NodJ,NodI,NodC,NodA,NodS,NolK,NoeL,NodZ,NodA,NodE,NodF
ICEMsp.SymM1A-&alpha;	CP034455	1756939..2286188	Mesorhizobium sp.	-	-	-	-	-	FixS,FixI,FixH,FixG,FixP,FixQ,FixO,FixN,NodX,NolW,NolB,NolT,NolU,NolV,mlr6097,NifX,NifX,NifN,NifE,NifK,nifD,nifH,NifQ,NifS,NifW,FixA,FixB,FixC,FixX,NifB,NifZ,FixU,NifA,NodE,NodF,NodD,NodH,NodJ,NodI,NodC,NodB,NodA,NodE,NodF
ICEMsp.SymM1B	CP034448	1272644..1623878	Mesorhizobium sp.	-	-	-	-	-	NodF,NodE,NodA,NodB,NodC,NodI,NodJ,NodH,NodD,NodF,NodE,NifA,FixU,NifZ,NifB,FixX,FixC,FixB,FixA,NifW,NifS,NifQ,nifH,nifD,NifK,NifE,NifN,NifX,NifX,NifX,mlr6097,NopC,NolV,NolU,NolT,NolB,NolW,NolX,FixN,FixO,FixQ,FixP,FixG,FixH,FixI,FixS
ICEMsp.SymM1D-1	CP034444	1983612..2315722	Mesorhizobium sp.	-	btpB	AcrIIC1	-	-	FixS,FixI,NifX,FixG,FixP,FixQ,FixO,FixN,NodM,NodD,NolL,NodD,NodU,NodB,EJ067_10535,NodJ,NodI,NodA,NifU,NifX,NifX,NifN,NifE,NifK,nifD,nifH,NifQ,MLTONO_5203,NifS,FixA,FixB,FixC,FixX,NifA,NifB,NifZ,NifT
ICEMsp.SymM1D-2	CP034444	3765812..4185681	Mesorhizobium sp.	-	-	AcrVA1	-	-	NodF,NodE,NodA,NodB,NodC,NodI,NodJ,NodH,NodD,NodF,NodE,NifA,FixU,NifZ,NifB,FixX,FixC,FixB,FixA,NifW,NifS,NifQ,nifH,nifD,NifK,NifE,NifN,NifX,NifX,mlr6097,NopC,NolV,NolU,NolT,NolB,NolW,NolX,FixN,FixO,FixQ,FixP,FixG,FixH,FixI,FixS
ICEMsp.SymM1E-&alpha;	CP034447	38586..601656	Mesorhizobium sp.	-	-	-	-	-	FixS,FixI,FixH,FixG,FixP,FixQ,FixO,FixN,NodX,NolW,NolB,NolT,NolU,NolV,mlr6097,NifX,NifX,NifX,NifN,NifE,NifK,nifD,nifH,NifQ,NifS,NifW,FixA,FixB,FixC,FixX,NifB,NifZ,FixU,NifA,NodE,NodF,NodD,NodH,NodJ,NodI,NodC,NodB,NodA,NodE,NodF
ICEMsp.SymM2A.F.02	CP034445	2458865..2845784	Mesorhizobium sp.	-	-	-	-	-	FixS,FixI,FixH,FixG,FixP,FixQ,FixO,FixN,NodX,NolW,NolB,NolT,NolU,NolV,NopC,NifX,NifX,NifN,NifE,NifK,nifD,nifH,NifQ,NifS,NifW,FixA,FixB,FixC,FixX,NifB,NifZ,FixU,NifA,NodE,NodF,NodD,NodH,NodJ,NodI,NodC,NodB,NodA,NodE,NodF
ICEMsp.SymM2A.F.05	CP034446	5453363..5860950	Mesorhizobium sp.	-	-	-	-	-	NodF,NodE,NodA,NodB,NodC,NodI,NodJ,NodH,NodD,NodF,NodE,NifA,FixU,NifZ,NifB,FixX,FixB,FixA,NifW,NifS,NifQ,nifH,nifD,NifK,NifE,NifN,NifX,NifX,NopC,NolV,NolU,NolT,NolB,NolW,NolX,FixN,FixO,FixQ,FixP,FixG,FixH,FixI,FixS
ICEMsp.M2A.F.046	CP034449	2080641..2236104	Mesorhizobium sp.	-	-	-	-	-	mlr1025
ICEMsp.SymM2A.F.046-1	CP034449	1139238..1465489	Mesorhizobium sp.	-	btpB	AcrIIC1	-	-	FixS,FixI,NifX,FixG,FixP,FixQ,FixO,FixN,NolL,NodD,NodU,NodB,EJ067_10535,NodJ,NodI,NodA,NifU,NifX,NifX,NifN,NifE,NifK,nifD,nifH,NifQ,MLTONO_5203,NifW,FixA,FixB,FixX,NifA,NifB,NifZ,NifT
ICEMsp.SymM2A.F.046-2	CP034449	3409249..3819722	Mesorhizobium sp.	-	-	AcrVA1	-	-	NodF,NodE,NodA,NodB,NodC,NodI,NodJ,NodH,NodD,NodF,NodE,NifA,FixU,NifZ,NifB,FixX,FixC,FixB,FixA,NifW,NifS,NifQ,nifH,nifD,NifK,NifE,NifN,NifX,NifX,mlr6097,NopC,NolV,NolU,NolT,NolB,NolW,FixN,FixO,FixQ,FixP,FixG,FixH,FixI,FixS
ICEMsp.SymM3A	CP034451	3715425..4112178	Mesorhizobium sp.	-	-	-	-	-	NodF,NodE,NodA,NodB,NodC,NodI,NodJ,NodH,NodD,NodF,NodE,NifA,FixU,NifZ,NifB,FixX,FixC,FixB,FixA,NifW,NifS,NifQ,nifH,nifD,NifK,NifE,NifN,NifX,NifX,NifX,mlr6097,NopC,NolV,NolU,NolT,NolB,NolW,NolX,FixN,FixO,FixQ,FixP,FixG,FixH,FixI,FixS
ICEMsp.SymM4B	CP034450	4459725..4989466	Mesorhizobium sp.	-	-	AcrIIA7	-	-	NodF,NodE,NodA,NodB,NodC,NodI,NodJ,NodH,NodD,NodF,NodE,NifA,FixU,NifZ,NifB,FixX,FixC,FixB,FixA,NifW,NifS,NifQ,nifH,nifD,NifK,NifE,NifN,NifX,NifX,NifX,mlr6097,NolV,NolU,NolT,NolB,NolW,NodX,FixN,FixO,FixQ,FixP,FixG,FixH,FixI,FixS
ICEMsp.SymM6A	CP034452	3180370..3602318	Mesorhizobium sp.	-	-	-	-	-	NodF,NodE,NodA,NodB,NodC,NodI,NodJ,NodH,NodD,NodF,NodE,NifA,FixU,NifZ,NifB,FixX,FixC,FixB,FixA,NifW,NifS,NifQ,nifH,nifD,NifK,NifE,NifN,NifX,NifX,NifX,mlr6097,NolV,NolU,NolT,NolB,NolW,NodX,FixN,FixO,FixQ,FixP,FixG,FixH,FixI,FixS
ICEMsp.SymM7D	CP034453	108613..527538	Mesorhizobium sp.	-	-	AcrIIA8	-	-	FixS,FixI,FixH,FixG,FixP,FixQ,FixO,FixN,NolX,NolW,NolB,NolT,NolU,NolV,NopC,mlr6097,NifX,NifX,NifN,NifE,NifK,nifD,nifH,NifQ,NifS,NifW,FixA,FixB,FixC,FixX,NifB,NifZ,FixU,NifA,NodE,NodF,NodD,NodH,NodJ,NodI,NodC,NodB,NodA,NodE,NodF,mlr1025
ICEMsp.SymM8A	CP034454	152947..563716	Mesorhizobium sp.	-	-	-	-	-	NodF,NodE,NodA,NodB,NodC,NodI,NodJ,NodH,NodD,NodF,NodE,NifA,FixU,NifZ,NifB,FixX,FixC,FixB,FixA,NifW,NifS,NifQ,nifH,nifD,NifK,NifE,NifN,NifX,NifX,NifX,mlr6097,NolV,NolT,NolB,NolW,NodX,FixN,FixO,FixQ,FixP,FixG,FixH,FixI,FixS
ICEMsp.SymM9A-&alpha;	CP034443	2366973..2928997	Mesorhizobium sp.	-	-	-	-	-	NodF,NodE,NodA,NodB,NodC,NodI,NodJ,NodH,NodD,NodF,NodE,NifA,FixU,NifZ,NifB,FixX,FixC,FixB,FixA,NifW,NifS,NifQ,nifH,nifD,NifK,NifE,NifN,NifX,NifX,NifX,mlr6097,NolV,NolU,NolT,NolB,NolW,NodX,FixN,FixO,FixQ,FixP,FixG,FixH,FixI,FixS
ICEMlSymNZP2042-&alpha;	CP033334	6274097..6749011	Mesorhizobium loti	-	gmd	AcrIIA9,AcrIIC1	-	-	FixS,FixI,NifX,FixG,FixP,FixQ,FixO,FixN,NodM,NodD,NolL,NodD,NodB,EB815_31285,NodJ,NodI,NodC,NodA,NodS,NifU,NifX,NifX,NifN,NifE,NifK,nifD,nifH,NifQ,NifS,NifW,FixA,FixB,FixC,FixX,NifB,NifZ,NifT,NolK,NoeL,NodZ,NifA,NodA,NodE,NodF,NodU
ICEMsp.SymNZP2234	CP033364	6206258..6628681	Mesorhizobium sp.	-	btpB,gmd	AcrIIC1	-	-	FixS,FixI,FixH,FixG,FixP,FixQ,FixO,FixN,NodM,NodD,NolL,NodD,NodB,NodZ,EB230_30840,NodJ,NodI,NodC,NodA,NodS,mlr6097,NifU,NifX,NifX,NifN,NifE,NifK,nifD,nifH,NifQ,MLTONO_5203,NifS,NifW,FixA,FixB,FixC,FixX,NifA,NifB,NifZ,NifT,NolK,NoeL,NodZ,NodA,NodF
ICEMsp.SymNZP2298	CP033365	6602423..7069563	Mesorhizobium sp.	-	gmd	AcrIIA9,AcrIIC1,AcrIIC1	-	-	FixS,FixI,FixH,FixG,FixP,FixQ,FixO,FixN,NodM,NodD,NolL,NodD,NodB,EB231_32485,NodJ,NodI,NodC,NodA,NodS,NifU,mlr6097,NifU,NifX,NifX,NifN,NifE,NifK,nifD,nifH,NifQ,MLTONO_5203,NifS,NifW,FixA,FixB,FixC,FixX,NifA,NifB,NifZ,NifT,NolK,NoeL,NodZ,NifA
ICEMlSymR88b	CP033367	6552772..7054589	Mesorhizobium loti	-	btpB,gmd	AcrIIC1	-	-	FixS,FixI,FixH,FixG,FixP,FixQ,FixO,FixN,NodM,NodD,NolL,NodD,NodB,EB234_29755,NodJ,NodI,NodC,NodA,NodS,mlr6097,NifU,NifX,NifX,NifN,NifE,NifK,nifD,nifH,NifQ,MLTONO_5203,NifS,NifW,FixA,FixB,FixC,FixX,NifA,NifB,NifZ,NifT,NolK,NoeL,NodZ,NifA
ICEMsp.SymSEMIA3007	MDLH01000001	1905270..2386134	Mesorhizobium sp.	-	gmd	AcrIIA9	-	linJ,dxnH,LinG	NifA,NodZ,NoeL,NolK,NifT,NifZ,NifB,NifA,FixX,FixC,FixB,FixA,NifW,NifS,MLTONO_5203,NifQ,nifH,nifD,NifK,NifE,NifN,NifX,NifX,NodS,NodA,NodC,NodI,NodJ,BFX40_10435,NodB,NodD,NolL,NodD,NodM,FixN,FixO,FixQ,FixP,FixG,FixH,FixI,FixS
ICEMlSymTONO	AP017605	5261386..5770004	Mesorhizobium loti	-	gmd	AcrIIC1	-	-	NifA,NodF,NodE,NodE,NifA,NoeL,NolK,FixT,NifZ,NifB,NifA,FixX,FixC,FixB,FixA,NifW,NifS,MLTONO_5203,NifQ,nifH,nifD,nifD,NifE,NifN,NifX,NifX,NoeL,NifU,mlr6097,NodS,NodA,NodC,NodI,NodJ,NolO,NodB,NodD,NodD,MLTONO_5487,NolX,NolW,NopB,NolT,NolV,NopA,NodM,FixN,FixO,FixQ,FixP,FixG,FixH,FixI
ICEMlSymSU343-&alpha;	CP033368	6285206..6807512	Mesorhizobium loti	-	gmd	AcrIIC1	-	-	FixS,FixI,NifX,FixG,FixP,FixQ,FixO,FixN,NodM,NodD,NolL,NodD,NodB,A9174_31165,NodJ,NodI,NodC,NodA,NodS,mlr6097,NifU,NifX,NifX,NifN,NifE,NifK,nifD,nifH,NifQ,MLTONO_5203,NifS,NifW,FixA,FixB,FixC,FixX,NifA,NifB,NifZ,FixT,NolK,NoeL,NodZ,NifA,NodA,NodE,NodF,NodU
ICEAxyA8-1	CP002287	1127770..1210913	Achromobacter xylosoxidans	-	-	-	merR2,merT,merA,arsH,arsC,copS,copR,copA,cusA/ybdE	-	-
ICE-GI1	AM902716	1083989..1339502	Bordetella petrii	-	-	-	arsH,arsC	-	-
ICEVchInd4	GQ463141	1..95326	Vibrio cholerae	floR,aph(6)-Id,aph(3'')-Ib,sul2	-	-	-	-	-
ICE-GI3	AM902716	1493541..1595651	Bordetella petrii	-	-	-	-	bphA1	-
ICE-GI6	AM902716	4417743..4576839	Bordetella petrii	-	-	-	-	dxnH,linJ	-
ICEVchInd5	GQ463142	1..97952	Vibrio cholerae	floR,aph(6)-Id,aph(3'')-Ib,sul2,dfrA1	-	-	-	-	-
ICESp23FST81	FM211187	1207785..1288800	Streptococcus pneumoniae	cat(pC194),tet(M)	-	AcrIIA21	-	-	-
ICESsu(BM407)1	FM252032	504649..580365	Streptococcus suis	tet(M)	-	AcrIIA8,AcrIIA21	-	-	-
ICESsu(BM407)2	FM252032	1005794..1086113	Streptococcus suis	erm(B),tet(O),ant(6)-Ia,tet(M),tet(L)	-	AcrIIA8,AcrIIA21	-	-	-
ICESsu(SC84)	FM252031	872762..961926	Streptococcus suis	tet(M),ant(6)-Ia	-	AcrIIA21,AcrIIA8	-	-	-
ICEVchMex1	GQ463143	1..83194	Vibrio cholerae	aph(3')-IIa	-	-	-	-	-
SXT(KN14)	AB535680	1..20747	Vibrio cholerae	floR,aph(6)-Id,aph(3'')-Ib,sul2	-	-	-	-	-
CTn341	AY515263	1..51993	Bacteroides fragilis	tet(Q)	-	AcrIIA9	-	-	-
Tn916(pAM120)	U49939	1344..19375	Cloning vector	tet(M)	-	-	-	-	-
ICESga43143-1	AP012053	1643376..1661407	Streptococcus gallolyticus	tet(M)	-	-	-	-	-
ICESauST398-1	AM990992	997771..1015802	Staphylococcus aureus	tet(M)	-	-	-	-	-
Tn925	AY855841	40068..58099	Enterococcus faecalis	tet(M)	-	-	-	-	-
Tn916(RST11)	FN550102	1..18032	Staphylococcus rostri	tet(M)	-	-	-	-	-
ICESpaNUF1049	AB468159	3016..21046	Streptococcus parauberis	tet(M)	-	-	-	-	-
ICESag2603VR-1	AE009948	923465..941495	Streptococcus agalactiae	tet(M)	-	-	-	-	-
ICESpsHKU1003-1	CP002439	2195642..2213672	Staphylococcus pseudintermedius	tet(M)	-	-	-	-	-
ICESsu05ZYH33-1	CP000407	888251..906281	Streptococcus suis	tet(M)	-	-	-	-	-
ICECloUPII95-1	CP001850	538276..556307	Mageeibacillus indolicus	tet(M)	-	-	-	-	-
ICESsu98HAH33-1	CP000408	887958..905988	Streptococcus suis	tet(M)	-	-	-	-	-
ICECdiM68-1	FN668375	334783..353473	Clostridium difficile	tet(M)	-	-	-	-	-
ICESorUo5-1	FR720602	1824518..1847810	Streptococcus oralis	tet(M),erm(B)	-	-	-	-	-
ICESpnCGSP14-1	CP001033	159595..182718	Streptococcus pneumoniae	tet(M),erm(B)	-	-	-	-	-
Tn2008	CP001033	1259712..1327343	Streptococcus pneumoniae	cat(pC194),erm(B),aph(3')-III,erm(B)	-	AcrIIA21	-	-	-
Tn6085b	HM243623	12581..33370	Enterococcus faecium	tet(M)	-	-	-	-	-
Tn6085a	HM243621	6653..27441	Enterococcus faecium	tet(M)	-	-	-	-	-
ICESpnTw19F14-1	CP000921	1785161..1808701	Streptococcus pneumoniae	tet(M),msr(D),mef(A)	-	-	-	-	-
Tn6003	AM410044	1..25101	Streptococcus pneumoniae	erm(B),aph(3')-III,erm(B),tet(M)	-	-	-	-	-
ICESgal1	FN597254	1738037..1787519	Streptococcus gallolyticus	tet(L),tet(M)	-	-	-	-	-
ICECdiM120-1	FN665653	2171649..2189550	Clostridium difficile	tet(M)	-	-	-	-	-
ICESpnTCH8341-1	CP001993	2004999..2031388	Streptococcus pneumoniae	erm(B),tet(M),msr(D),mef(A)	-	-	-	-	-
Tn2010	AB426620	1..26390	Streptococcus pneumoniae	erm(B),tet(M),msr(D),mef(A)	-	-	-	-	-
Tn6087	HQ663849	1..21169	Streptococcus oralis	tet(M)	-	-	-	-	-
ICEFal35896-1	CP002390	1247077..1265062	Filifactor alocis	tet(M)	-	-	-	-	-
Tn6084	HM243622	34197..56508	Enterococcus faecium	tet(M)	-	-	-	-	-
ICESpnH19A6-1	CP000936	1302035..1322918	Streptococcus pneumoniae	tet(M),erm(B)	-	-	-	-	-
ICEBsa18170-1	CP002530	2939772..2990351	Bacteroides salanitronis	tet(Q),erm(F)	-	AcrIIA9	-	-	-
ICEBxyXB1A-1	FP929033	4227232..4279471	Bacteroides xylanisolvens	tet(Q)	-	AcrIIA9	-	-	-
ICEVchVie1	AB114188	1..23402	Vibrio cholerae	floR,aph(6)-Id,tet(A),aph(6)-Id,aph(3'')-Ib,sul2	-	-	merR	-	-
ICESpa15912-1	CP002843	1960240..1989074	Streptococcus parasanguinis	-	-	-	-	-	-
Tn1311	FN667862	1..75303	Streptococcus pneumoniae	cat(pC194),erm(B),aph(3')-III	-	AcrIB,AcrIIA21	-	-	-
ICESpnA213	FM201786	1..67819	Streptococcus pneumoniae	cat(pC194),tet(M),erm(B)	-	AcrIIA21	-	-	-
Tn5253	EU351020	833..65360	Streptococcus pneumoniae	tet(M),cat(pC194)	-	AcrIIA21	-	-	-
ICEVflInd1	GQ463144	1..114195	Vibrio fluvialis	dfrA18,floR,aph(6)-Id,aph(3'')-Ib,sul2	-	-	-	-	-
ICESpnP1031-1	CP000920	1064292..1117331	Streptococcus pneumoniae	tet(M)	-	AcrIIA21,AcrIIA1	-	-	-
ICESpn6706B-1	CP002176	1039483..1120356	Streptococcus pneumoniae	cat(pC194),tet(M),erm(B)	-	AcrIB,AcrIIA21	-	-	-
HPI-ICEEh1	FN297818	42411..108644	Enterobacter hormaechei	-	ybtS,ybtX,ybtQ,ybtP,ybtA,irp2,irp1,ybtU,ybtT,ybtE,fyuA	-	-	-	-
ICESa2603	AE009948	1256680..1311028	Streptococcus agalactiae	-	-	AcrIIA21,AcrIIA8	merA,cadC,tcrB	-	-
ICESdy12394-1	CP002215	886112..936679	Streptococcus dysgalactiae	-	-	AcrIIA8,AcrIIA21	tcrB,cadC	-	-
ICEPalBan1	GQ463139	1..96676	Providencia alcalifaciens	floR,aph(6)-Id,aph(3'')-Ib,sul2,dfrA1	-	-	-	-	-
ICEPaePA14-1	CP000438	1300805..1327539	Pseudomonas aeruginosa	-	-	-	merE,merD,merA,merP,merT,merR	-	-
ICEPdaSpa1	AJ870986	1..102985	Photobacterium damselae	tet(59)	-	-	-	-	-
ICESpuPO1	CP000503	1224492..1335682	Shewanella sp.	-	-	-	golT,nczA	-	-
CTn6	AM180355	3890925..3910292	Clostridium difficile	-	-	-	-	-	-
ICEPmiUSA1	AM942759	2649499..2730130	Proteus mirabilis	-	-	-	-	-	-
R391	AY090559	1..88532	Providencia rettgeri	aph(3')-Ia	-	-	-	-	-
SXT(MO10)	AY055428	1..99483	Vibrio cholerae	dfrA18,floR,aph(6)-Id,aph(3'')-Ib,sul2	-	-	-	-	-
Tn916	U09422	1..18032	Enterococcus faecalis	tet(M)	-	-	-	-	-
Tn5251(partofTn5253)	FJ711160	1..18033	Streptococcus pneumoniae	tet(M)	-	-	-	-	-
ICEBxeLB400-1	CP000270	3559420..3682252	Paraburkholderia xenovorans	-	-	-	-	bphA1	-
ICECmeCH34-1	CP000352	2508632..2618212	Cupriavidus metallidurans	-	-	AcrIIA3	merR2,merT,merA	-	-
ICEXcaVe85-1	AM039952	2631723..2740954	Xanthomonas campestris	aph(6)-Id,aph(3'')-Ib	-	-	golS,golT	-	-
ICEHaeULPAs1-1	CU207211	1978021..2066138	Herminiimonas arsenicoxydans	-	-	-	arsH,arsC	-	-
ICETauDSM9187-1	CP001616	2621845..2718871	Tolumonas auensis	-	-	-	-	-	-
ICEAciJS42-1	CP000539	1287924..1407821	Acidovorax sp.	-	-	-	cusA/ybdE,copA,copR,pbrT,pbrA,pbrB/pbrC,arsC,arsH,merA,merT,merR2	-	-
ICEclc(B13)	AJ617740	60..102843	Pseudomonas putida	-	-	-	-	bphA1	-
ICEBfrYCH46-1	AP006841	114653..163822	Bacteroides fragilis	tet(Q)	-	AcrIIA9	-	-	-
ICEBs1	AL009126	529423..549932	Bacillus subtilis	-	-	AcrIII1	-	-	-
CTn6002	AY898750	1..20880	Streptococcus cristatus	erm(B),tet(M)	-	-	-	-	-
ICE_18RS21_rplL	AAJO01000013	4097..25513	Streptococcus agalactiae	-	-	-	cadC,tcrB,tcrB	-	-
ICE_Sag2603_rplL	AE009948	1256680..1311198	Streptococcus agalactiae	-	-	AcrIIA21,AcrIIA8	merA,cadC,tcrB	-	-
ICEEc1	AY233333	1..38927	Escherichia coli	-	fyuA	-	-	-	-
ICE_SsaB35_rpsI	LT622825	1..28407	Streptococcus salivarius	-	-	-	-	-	-
ICE_SsaB57_fda	LT622826	1..26451	Streptococcus salivarius	-	-	-	-	-	-
ICE_SsaF1-4_fda	LT622827	1..29716	Streptococcus salivarius	-	-	-	-	-	-
ICE_SsaF1-8_rpmG	LT622828	1..27272	Streptococcus salivarius	-	-	-	-	-	-
ICE_SsaF4-2_fda	LT622829	1..30222	Streptococcus salivarius	-	-	-	-	-	-
ICE_SsaF6-1_rpsI	LT622830	1..32421	Streptococcus salivarius	-	-	-	-	-	-
ICE_SsaL22_fda	LT622831	1..37240	Streptococcus salivarius	-	-	-	-	-	-
ICE_SsaL50_rpsI	LT622832	1..27447	Streptococcus salivarius	-	-	-	-	-	-
ICE_SsaL60_rpsI	LT622833	1..31357	Streptococcus salivarius	-	-	-	cadX	-	-
ICE_SsaL64_fda	LT622834	1..25797	Streptococcus salivarius	-	-	-	-	-	-
ICE_SsaN20_rpsI	LT622836	1..37356	Streptococcus salivarius	-	-	-	cadX	-	-
ICE_SsaN5_fda	LT622835	1..25974	Streptococcus salivarius	-	-	-	-	-	-
ICE_SsaT93_fda	LT622837	1..28421	Streptococcus salivarius	-	-	-	-	-	-
ICEMlSym(R7A)	CP033366	5899545..6401363	Mesorhizobium japonicum	-	btpB,gmd	AcrIIC1	-	-	FixS,FixI,FixH,FixG,FixP,FixQ,FixO,FixN,NodM,NodD,NolL,NodD,NodB,EB234_29755,NodJ,NodI,NodC,NodA,NodS,mlr6097,NifU,NifX,NifX,NifN,NifE,NifK,nifD,nifH,NifQ,MLTONO_5203,NifS,NifW,FixA,FixB,FixC,FixX,NifA,NifB,NifZ,NifT,NolK,NoeL,NodZ,NifA
ICEBpSAFR-032	NC_009848	588472..617766	Bacillus pumilus	-	-	-	-	-	-
ICESt1	AJ278471	1290..36049	Streptococcus thermophilus	-	-	-	-	-	-
ICESt3	AJ586568	204..28293	Streptococcus thermophilus	-	-	-	-	-	-
ICESpn8140	FR671412	1..26888	Streptococcus pneumoniae	-	-	-	-	-	-
ICESluvan	HE963029	1..94189	Enterococcus faecium	VanHBX	-	AcrIIA21	-	-	-
ICESpn22664	HG799489	1..61429	Streptococcus pneumoniae	erm(B),tet(M)	-	AcrIIA21	-	-	-
ICESpn6BST273	HG799495	1..76642	Streptococcus pneumoniae	tet(M),erm(B)	-	AcrIIA21,AcrIB	-	-	-
ICESpnDCC1524	HG799493	1..58942	Streptococcus pneumoniae	erm(B),tet(M)	-	AcrIIA21	-	-	-
ICESpnMalM6	FR671413	1..23032	Streptococcus pneumoniae	tet(M),msr(D),mef(A)	-	-	-	-	-
ICESpnDCC1738	HG799492	1..67809	Streptococcus pneumoniae	tet(M)	-	AcrIIA21	-	-	-
ICESpnDCC1902	HG799491	1..70658	Streptococcus pneumoniae	tet(M),erm(B)	-	AcrIIA21	-	-	-
ICESpnSPN8332	HG799498	1..14353	Streptococcus pneumoniae	aph(3')-III,erm(B)	-	-	-	-	-
ICESsu05SC260	KX077888	875..89748	Streptococcus suis	tet(M),ant(6)-Ia	-	AcrIIA21,AcrIIA8	-	-	-
ICESpnH034800032	FR671414	1..20370	Streptococcus pneumoniae	erm(B),tet(M)	-	-	-	-	-
ICESsuJH1308-2	KX077884	352..76028	Streptococcus suis	ant(6)-Ia,tet(M)	-	AcrIIA8,AcrIIA21	-	-	-
ICESpn23771	FR671415	1..25880	Streptococcus pneumoniae	erm(B),tet(M),msr(D),mef(A)	-	-	-	-	-
ICESpn11930	FR671403	1..73716	Streptococcus pneumoniae	cat(pC194),erm(B),tet(M),erm(B)	-	AcrIIA21	-	-	-
Tn1549-like	KU558763	1..42375	Clostridioides difficile	VanHBX	-	-	-	-	-
ICESpn11930-2	FR671416	1..25645	Streptococcus pneumoniae	erm(B),tet(M),erm(B)	-	-	-	-	-
Tn6198	JX120102	1..21322	Listeria monocytogenes	dfrG,tet(M)	-	-	-	-	-
Tn6224	CP007650	194..17209	Lactobacillus salivarius	tet(M)	-	-	-	-	-
ICESpn11928	FR671417	1..22793	Streptococcus pneumoniae	tet(M),erm(B)	-	-	-	-	-
ICESpn9409	FR671418	1..22765	Streptococcus pneumoniae	aph(3')-III,erm(B),tet(M)	-	-	-	-	-
TnGBS2.3	KC492040	1347..33853	Streptococcus agalactiae	-	-	AcrIIA7,AcrIIA21	-	-	-
TnGBS2.4	KC492041	358..29015	Streptococcus agalactiae	-	-	AcrIIA21	-	-	-
TnSang2.1	NZ_AFIM01000003	1..33673	Streptococcus anginosus	-	-	AcrIIA21	-	-	-
ICESpn11876	FR671404	1..71516	Streptococcus pneumoniae	tet(M),erm(B),aph(3')-III	-	AcrIIA21	-	-	-
Tn1549	AF192329	1..33805	Enterococcus faecalis	VanHBX	-	-	-	-	-
ICE6440	MF168944	1..83339	Pseudomonas aeruginosa	aac(6')-Il,blaVIM-2,aac(3)-Ia,qacE,sul1	-	-	-	-	-
ICE6441	MF168946	1..88502	Pseudomonas aeruginosa	-	-	-	-	-	-
ICEAmaAnS1	NZ_CP014323	1261260..1375632	Alteromonas macleodii	-	-	AcrIA	golT	-	-
ICEAmeAS1	NC_019393	1271627..1383296	Alteromonas mediterranea	-	-	AcrIA	golT	-	-
ICEAmeAS2	NC_021714	1268049..1378509	Alteromonas mediterranea	-	-	AcrIA	golT	-	-
ICEApl2	MF187965	1..92660	Actinobacillus pleuropneumoniae	floR,aph(6)-Id,aph(3'')-Ib,sul2,dfrA15	-	AcrIA	-	-	-
ICEAspMex1	CP018023	1253680..1337537	Alteromonas sp.	-	-	-	-	-	-

## Sheet: IME
Table S5. Species distribution and categorized cargo genes of the oriT-carrying ICEs and IMEs.
IME Name	NCBI Accession number	Coordinates	Species	Acquired antibiotic resistance gene	Virulence factor gene	Anti-CRISPR gene	Metal resistance gene	Degradation gene	Symbiosis gene
MGIVchHai6	AXDR01000001	43098..91582	Vibrio cholerae	aadA2,qacE,sul1,dfrA23,floR,tet(G),blaCARB-2,qacE,sul1	-	-	merR2,merP,merA	-	-
MGIVchMoz6	KC117175	1..18824	Vibrio cholerae	-	-	-	-	-	-
MGIVflInd1	KC117176	1..23229	Vibrio fluvialis	-	-	-	-	-	-
MGIVvuTai1	BA000037	270097..289135	Vibrio vulnificus	-	-	-	-	-	-
MTnSag1[tISSag10]	AY928180	1..1724	Streptococcus agalactiae	lnu(C)	-	-	-	-	-
NBU1	AF238307	1..10276	Bacteroides uniformis	-	-	-	-	-	-
NBU2	AF251288	1..11123	Bacteroides fragilis	-	-	-	-	-	-
PGI1-PmCHA	KJ411925	1..88202	Proteus mirabilis	ant(2'')-Ia,aadA2,qacE,sul1,blaTEM-1B,aph(3')-Ia,sul1,qacE,ant(3'')-Ia,tet(A),aph(6)-Id,aph(3'')-Ib	-	-	merR,merE,merD,merA,merF,merT,merR2	-	-
PGI1-PmESC	KU499917	451..42886	Proteus mirabilis	ant(2'')-Ia,aadA2,qacE,sul1	-	-	merR2,merT,merF,merA,merD,merE	-	-
PGI1-PmPEL	KF856624	469..65262	Proteus mirabilis	aac(6')-Ib,ant(2'')-Ia,dfrA1,qacE,sul1,tet(A),blaVEB-6,qacE,sul1,aph(3')-VI,blaNDM-1,sul1,sul1	-	-	merR2,merT,merP,merF,merA,merD,merE	-	-
PGI2	MG201402	1400..62977	Proteus mirabilis	dfrA16,blaCARB-2,aadA2,cmlA1,ant(3'')-Ia,qacE,sul1,aph(3')-Ia,aac(3)-IVa,aph(4)-Ia,sul2,floR,aadA2,lnu(F),qacE,sul1	-	-	-	-	-
SGI1	AF261825	146..42596	Salmonella enterica	aadA2,qacE,floR,tet(G),blaCARB-2,qacE,sul1	-	-	-	-	-
SGI1-B	KU987430	146..33323	Proteus mirabilis	blaCARB-2,qacE,sul1	-	-	-	-	-
SGI1-F	KU847976	915..43564	Salmonella enterica	dfrA1,qacE,floR,tet(G),blaCARB-2,qacE,sul1	-	-	-	-	-
SGI1-I	KJ186152	145..42621	Proteus mirabilis	aadA2,qacE,floR,tet(G),dfrA1,qacE,sul1	-	-	-	-	-
SGI1-K	AY463797	1146..49899	Salmonella enterica	aac(3)-Id,aadA7,qacE,sul1,tet(A),aph(6)-Id,aph(3'')-Ib,blaTEM-1B	-	-	merE,merD,merA,merP,merT,merR	-	-
SGI1-K7	MF372717	1348..56490	Proteus mirabilis	aph(6)-Id,tet(A),sul1,qacE,aadA7,aac(3)-Id,blaTEM-1B,aac(3)-IIa,blaCTX-M-15	-	-	merR,merT,merP,merA,merD,merE	-	-
SGI1-L	LT630458	1..50339	Morganella morganii	dfrA15,qacE,floR,tet(G),blaCARB-2,qacE,sul1	-	-	-	-	-
SGI1-O	KJ186150	139..33361	Proteus mirabilis	dfrA1,qacE,sul1	-	-	-	-	-
SGI1-Pm2CHAMA	MF372716	1348..54899	Proteus mirabilis	ant(3'')-Ia,qacE,sul1,aph(3')-Ia,aph(3'')-Ib,aph(6)-Id,blaCARB-4,dfrA15,qacE,sul1	-	-	-	-	-
SGI1-PmABB	JX121638	451..32471	Proteus mirabilis	aac(3)-Id,aadA7,qacE,sul1	-	-	-	-	-
SGI1-V	HQ888851	451..43372	Proteus mirabilis	aac(6')-Ib,ant(2'')-Ia,dfrA1,qacE,sul1,tet(A),blaVEB-6,qacE,sul1,qnrA1,qacE,sul1	-	-	-	-	-
SGI1-W	KJ186151	133..34041	Proteus mirabilis	aadA2,lnu(F),qacE,sul1	-	-	-	-	-
SGI1-X	KJ186154	139..38561	Proteus mirabilis	dfrA25,qacE,sul1,qnrB2,sul1	-	-	-	-	-
SGI1-Y	KJ186149	146..33705	Proteus mirabilis	aac(3)-Id,aadA7,qacE,sul1	-	-	-	-	-
SGI1-Z	KP662516	448..34591	Proteus mirabilis	dfrA12,aadA2,qacE,sul1	-	-	-	-	-
SGI2[SGI1-J]	AY963803	1..47132	Salmonella enterica	dfrA1,qacE,floR,tet(G),sul1	-	-	-	-	-
tISCpe8	FJ589781	1..1964	Clostridium perfringens	lnu(P)	-	-	-	-	-
Tn4555	U75371	1..12105	Bacteroides fragilis	cfxA	-	-	-	-	-
Tn5520	AF038866	1..4692	Bacteroides fragilis	-	-	-	-	-	-
Tn6215	KC166248	1..13008	[Clostridium] difficile	erm(B)	-	AcrIIA21	-	-	-
SGI1-D	KU854986	900..37920	Salmonella enterica	aadA2,qacE,sul1,dfrA10,qacE,sul1	-	-	-	-	-
PGI1-PmCHE	KJ439039	1..86128	Proteus mirabilis	ant(2'')-Ia,aadA2,qacE,sul1,blaTEM-1B,sul1,qacE,ant(3'')-Ia,tet(A),aph(6)-Id,aph(3'')-Ib	-	-	merR,merE,merD,merA,merF,merT,merR2	-	-
SGI1-B2	KP116299	139..46067	Proteus mirabilis	dfrA17,aadA5,qacE,sul1,mph(A),blaCARB-2,qacE,sul1	-	-	-	-	-
SGI1-B0616	KU987432	146..33323	Proteus mirabilis	ant(2'')-Ia,qacE,sul1	-	-	-	-	-
SGI1-PmBRI	JX089582	451..33422	Proteus mirabilis	aadA2,qacE,sul1	-	-	-	-	-
SGI1-PmCAU	JX089581	451..33655	Proteus mirabilis	dfrA1,qacE,sul1	-	-	-	-	-
SGI1-PmGUE	JX121641	451..66560	Proteus mirabilis	aac(3)-Id,aadA7,qacE,sul1,tet(A),aph(6)-Id,aph(3'')-Ib,blaTEM-1B,aph(3')-Ia,dfrA15,qacE,floR,tet(G),blaCARB-2,qacE,sul1	-	-	merE,merD,merA,merP,merT,merR	-	-
SGI1-PmMAT	JX089583	451..31210	Proteus mirabilis	aac(3)-Id,aadA7,qacE,sul1,aac(3)-Id,aadA7,qacE,sul1	-	-	-	-	-
SGI1-PmSCO	JX121639	451..41931	Proteus mirabilis	aac(3)-Id,aadA7,qacE,floR,tet(G),blaCARB-2,qacE,sul1,aac(3)-Id,aadA7,qacE,floR,tet(G),blaCARB-2,qacE,sul1	-	-	-	-	-
SGI1-PmVER	JX121640	451..53773	Proteus mirabilis	aac(3)-Id,aadA7,qacE,sul1,tet(A),aph(6)-Id,aph(3'')-Ib,blaTEM-1B,aph(3')-Ia	-	-	merE,merD,merA,merP,merT,merR	-	-
IME_FprA2-165_NS_1	CP048437	539404..547031	Faecalibacterium duncaniae	-	-	AcrIIA21	-	-	-
IME_FprA2-165_NS_5	CP048437	2952083..3018746	Faecalibacterium duncaniae	ant(6)-Ia	-	AcrIIA21	-	-	-
IME_FprA2-165_tRNAtyr	CP048437	533495..551164	Faecalibacterium duncaniae	-	-	AcrIIA9,AcrIIA21	-	-	-
IME_LspYL32_NS_1	CP015399	3171611..3179237	Lachnoclostridium sp.	-	-	AcrIIA21	-	-	-
IME_RhoA2-183_NS_2	NC_015977	2395810..2403435	Roseburia hominis	-	-	AcrIIA21	-	-	-
IME_Sga2069_rpmE	NC_015215	737512..746070	Streptococcus gallolyticus	-	-	AcrIIA21	-	-	-
cLV25	AY053505	1..15343	Bacteroides fragilis	-	-	-	-	-	-
GIE492	APGM01000001	1705122..1727413	Klebsiella pneumoniae	-	iroB	-	-	-	-
IEVchBan1	KB662834	11528..48046	Vibrio cholerae	-	-	-	-	-	-
IMEVchUSA3	NMSY01000009	12429..43338	Vibrio cholerae	-	-	-	-	-	-
IEVchN2744	VSGF01000021	11630..41763	Vibrio cholerae	-	-	-	-	-	-
IEVchUSA2	MIPA01000024	11469..41399	Vibrio cholerae	-	-	-	-	-	-
IEVchSwe1	MDYK01000006	64839..92938	Vibrio cholerae	-	-	-	-	-	-
GIVchO27-1	CP010812	4044276..4070921	Vibrio cholerae	-	-	-	-	-	-
IEVchN2786	VSHP01000008	36531..61188	Vibrio cholerae	-	-	-	-	-	-
IEVmeUSA1	LCUE01000016	7207..30724	Vibrio metoecus	-	-	-	-	-	-
IEEcoMOD1	NLPO01000006	57370..82980	Escherichia coli	-	-	-	-	-	-
IESenUSA1	MCPS01000044	325636..351605	Salmonella enterica	-	-	-	-	-	-
IEVchChn1	JIDO01000028	7137..34331	Vibrio cholerae	-	-	-	-	-	-
IEVchAus1	VIOZ01000074	7288..34697	Vibrio cholerae	-	-	-	-	-	-
IEVchN2751	VSGL01000012	7029..37046	Vibrio cholerae	-	-	-	-	-	-
IEVchRus1	SMZE01000022	7039..37242	Vibrio cholerae	-	-	-	-	-	-
SGI1-LK1	MH734354	1..65023	Proteus mirabilis	aac(3)-Id,aadA7,qacE,sul1,tet(A),aph(6)-Id,aph(3'')-Ib,sul1,qacE,blaCARB-2,tet(G),floR,qacE,dfrA15,aph(3')-Ia,blaTEM-1B	-	-	merE,merD,merA,merP,merT,merR	-	-
SGI1-LK2	MN167852	1..39362	Proteus mirabilis	blaTEM-1B,dfrA15,qacE,sul1	-	-	-	-	-
SGI-0	MH734355	1..31249	Proteus mirabilis	-	-	-	-	-	-
MGIVchUSA1	GU930739	-	Vibrio cholerae	-	-	-	-	-	-
Tn4399	L20975	1..2854	Bacteroides fragilis	-	-	-	-	-	-
